# Supplementary material for: In silico generation of synthetic cancer genomes using generative AI
Source: Cell Genom. 2025 Aug 12;5(11):100969. doi: 10.1016/j.xgen.2025.100969 (PMC12648103; doi:10.1016/j.xgen.2025.100969)
Supplement: Table S1. Percentage of duplicated mutations within PCAWG and OncoGAN datasets, as well as between them for each tumor type, related to STAR Methods [file mmc2.xlsx]

## Sheet: Table S1
Table S1
Percentage of duplicated mutations within PCAWG and OncoGAN datasets, as well as between them for each tumor type, related to STAR Methods.
Study	PCAWG (%)	OncoGAN (%)	OncoGAN_vs_PCAWG (%)
Breast-AdenoCa	0.0372776	0.0480768	0.011955
CNS-PiloAstro	0.0825011	0.0947258	0.00570494
Eso-AdenoCa	1.34268	0.163225	0.0789922
Kidney-RCC	0.011492	0.09034	0.00766059
Liver-HCC	0.105988	0.0756146	0.0215044
Lymph-CLL	0.133068	0.0917835	0.0107909
Panc-Endocrine	0.0147122	0.0748756	0.00613811
Prost-AdenoCa	0.563703	0.0607102	0.0227034
