# Supplementary material for: In silico generation of synthetic cancer genomes using generative AI
Source: Cell Genom. 2025 Aug 12;5(11):100969. doi: 10.1016/j.xgen.2025.100969 (PMC12648103; doi:10.1016/j.xgen.2025.100969)
Supplement: Table S2. Mean intersection distances and confidence intervals for the distribution of number of mutations, comparing PCAWG with OncoGAN donors, related to Figure 2B [file mmc3.xlsx]

## Sheet: Table S2
Table S2
Mean intersection distances and confidence intervals for the distribution of number of mutations, comparing PCAWG (Sample 1 vs. Sample 2) with OncoGAN (OncoGAN vs. PCAWG) donors, related to Figure 2B
Study	Dataset	SNP	DNP	TNP	INS	DEL
Breast-AdenoCa	PCAWG	0.156 [0.062-0.275]	0.202 [0.112-0.327]	0.12 [0.059-0.206]	0.208 [0.117-0.32]	0.152 [0.065-0.27]
Breast-AdenoCa	OncoGAN	0.154 [0.104-0.284]	0.134 [0.118-0.31]	0.081 [0.057-0.209]	0.135 [0.111-0.303]	0.166 [0.099-0.307]
CNS-PiloAstro	PCAWG	0.235 [0.13-0.365]	0.166 [0.084-0.271]	NA	0.227 [0.115-0.351]	0.208 [0.102-0.344]
CNS-PiloAstro	OncoGAN	0.168 [0.133-0.349]	0.123 [0.087-0.262]	NA	0.166 [0.134-0.33]	0.126 [0.098-0.299]
Eso-AdenoCa	PCAWG	0.211 [0.108-0.327]	0.179 [0.089-0.302]	0.15 [0.06-0.273]	0.222 [0.118-0.347]	0.197 [0.1-0.323]
Eso-AdenoCa	OncoGAN	0.344 [0.255-0.485]	0.26 [0.169-0.405]	0.085 [0.063-0.236]	0.314 [0.223-0.454]	0.316 [0.216-0.443]
Kidney-RCC	PCAWG	0.187 [0.079-0.336]	0.256 [0.141-0.389]	0.216 [0.104-0.354]	0.159 [0.053-0.307]	0.2 [0.094-0.341]
Kidney-RCC	OncoGAN	0.106 [0.067-0.274]	0.245 [0.169-0.399]	0.232 [0.162-0.412]	0.102 [0.058-0.246]	0.159 [0.112-0.321]
Liver-HCC	PCAWG	0.061 [0.016-0.146]	0.1 [0.043-0.178]	0.088 [0.036-0.162]	0.077 [0.025-0.162]	0.043 [0.01-0.105]
Liver-HCC	OncoGAN	0.273 [0.171-0.384]	0.315 [0.231-0.436]	0.307 [0.212-0.422]	0.131 [0.069-0.234]	0.325 [0.211-0.429]
Lymph-CLL	PCAWG	0.23 [0.128-0.36]	0.21 [0.108-0.34]	0.113 [0.05-0.198]	0.241 [0.135-0.375]	0.215 [0.105-0.332]
Lymph-CLL	OncoGAN	0.198 [0.166-0.365]	0.243 [0.188-0.395]	0.094 [0.048-0.216]	0.231 [0.174-0.385]	0.169 [0.116-0.327]
Panc-Endocrine	PCAWG	0.219 [0.108-0.354]	0.238 [0.122-0.366]	0.077 [0.038-0.137]	0.208 [0.097-0.348]	0.215 [0.108-0.346]
Panc-Endocrine	OncoGAN	0.282 [0.211-0.438]	0.186 [0.139-0.351]	0.062 [0.016-0.131]	0.192 [0.125-0.346]	0.351 [0.276-0.509]
Prost-AdenoCa	PCAWG	0.112 [0.047-0.205]	0.113 [0.044-0.203]	0.076 [0.04-0.129]	0.105 [0.042-0.204]	0.093 [0.036-0.178]
Prost-AdenoCa	OncoGAN	0.241 [0.15-0.346]	0.163 [0.115-0.291]	0.456 [0.354-0.561]	0.136 [0.062-0.258]	0.313 [0.21-0.424]
