# Supplementary material for: In silico generation of synthetic cancer genomes using generative AI
Source: Cell Genom. 2025 Aug 12;5(11):100969. doi: 10.1016/j.xgen.2025.100969 (PMC12648103; doi:10.1016/j.xgen.2025.100969)
Supplement: Table S3. Results of Wilcoxon and F tests comparing the distributions of donor variant allele frequencies and the equality of their variances, related to STAR Methods [file mmc4.xlsx]

## Sheet: Table S3
Table S3
Results of Wilcoxon and F-tests comparing the distributions of donor variant allele frequencies and the equality of their variances (PCAWG vs. OncoGAN), related to STAR Methods
Study	W.statistic	W.p.value	F.statistic	F.p.value	F.conf.low	F.conf.high	F.ratio.variances
Breast-AdenoCa	6406	0.092	0.923	0.685	0.63	1.359	0.923
CNS-PiloAstro	5451	0.008	0.992	0.964	0.657	1.488	0.992
Eso-AdenoCa	5136	0.559	0.997	0.989	0.669	1.485	0.997
Kidney-RCC	3885	0.574	0.937	0.758	0.605	1.431	0.937
Liver-HCC	12557	0.473	0.87	0.425	0.635	1.224	0.87
Lymph-CLL	4903	0.699	1.127	0.559	0.754	1.682	1.127
Panc-Endocrine	4493	0.504	0.955	0.823	0.629	1.44	0.955
Prost-AdenoCa	9354	0.774	0.954	0.804	0.682	1.36	0.954
