# Supplementary material for: In silico generation of synthetic cancer genomes using generative AI
Source: Cell Genom. 2025 Aug 12;5(11):100969. doi: 10.1016/j.xgen.2025.100969 (PMC12648103; doi:10.1016/j.xgen.2025.100969)
Supplement: Table S4. Driver correlation analysis table displaying the percentage of donors that carry each combination of driver mutations, related to STAR Methods [file mmc5.xlsx]

## Sheet: Table S4
Table S4
Driver correlation analysis table displaying the percentage of donors that carry each combination of driver mutations, related to STAR Methods
Study	Relationship	Driver_combination	PCAWG (%)	OncoGAN (%)
Breast-AdenoCa	A not mutated - B not mutated	ANK3_Intron vs ARID1B_Coding	45.13	43
Breast-AdenoCa	A not mutated - B mutated	ANK3_Intron vs ARID1B_Coding	2.65	5
Breast-AdenoCa	A mutated - B not mutated	ANK3_Intron vs ARID1B_Coding	49.56	44
Breast-AdenoCa	A mutated - B mutated	ANK3_Intron vs ARID1B_Coding	2.65	8
Breast-AdenoCa	A not mutated - B not mutated	ANK3_Intron vs ARID1B_Intron	31.86	11
Breast-AdenoCa	A not mutated - B mutated	ANK3_Intron vs ARID1B_Intron	15.93	37
Breast-AdenoCa	A mutated - B not mutated	ANK3_Intron vs ARID1B_Intron	28.32	17
Breast-AdenoCa	A mutated - B mutated	ANK3_Intron vs ARID1B_Intron	23.89	35
Breast-AdenoCa	A not mutated - B not mutated	ANK3_Intron vs ARID4B_Intron	41.59	26
Breast-AdenoCa	A not mutated - B mutated	ANK3_Intron vs ARID4B_Intron	6.19	22
Breast-AdenoCa	A mutated - B not mutated	ANK3_Intron vs ARID4B_Intron	29.2	34
Breast-AdenoCa	A mutated - B mutated	ANK3_Intron vs ARID4B_Intron	23.01	18
Breast-AdenoCa	A not mutated - B not mutated	ANK3_Intron vs BRCA1_Intron	44.25	31
Breast-AdenoCa	A not mutated - B mutated	ANK3_Intron vs BRCA1_Intron	3.54	17
Breast-AdenoCa	A mutated - B not mutated	ANK3_Intron vs BRCA1_Intron	43.36	36
Breast-AdenoCa	A mutated - B mutated	ANK3_Intron vs BRCA1_Intron	8.85	16
Breast-AdenoCa	A not mutated - B not mutated	ANK3_Intron vs BRIP1_Intron	40.71	27
Breast-AdenoCa	A not mutated - B mutated	ANK3_Intron vs BRIP1_Intron	7.08	21
Breast-AdenoCa	A mutated - B not mutated	ANK3_Intron vs BRIP1_Intron	36.28	28
Breast-AdenoCa	A mutated - B mutated	ANK3_Intron vs BRIP1_Intron	15.93	24
Breast-AdenoCa	A not mutated - B not mutated	ANK3_Intron vs BTK_Intron	45.13	43
Breast-AdenoCa	A not mutated - B mutated	ANK3_Intron vs BTK_Intron	2.65	5
Breast-AdenoCa	A mutated - B not mutated	ANK3_Intron vs BTK_Intron	44.25	38
Breast-AdenoCa	A mutated - B mutated	ANK3_Intron vs BTK_Intron	7.96	14
Breast-AdenoCa	A not mutated - B not mutated	ANK3_Intron vs CBFB_Intron	40.71	24
Breast-AdenoCa	A not mutated - B mutated	ANK3_Intron vs CBFB_Intron	7.08	24
Breast-AdenoCa	A mutated - B not mutated	ANK3_Intron vs CBFB_Intron	44.25	36
Breast-AdenoCa	A mutated - B mutated	ANK3_Intron vs CBFB_Intron	7.96	16
Breast-AdenoCa	A not mutated - B not mutated	ANK3_Intron vs CCAR1_Intron	45.13	28
Breast-AdenoCa	A not mutated - B mutated	ANK3_Intron vs CCAR1_Intron	2.65	20
Breast-AdenoCa	A mutated - B not mutated	ANK3_Intron vs CCAR1_Intron	43.36	40
Breast-AdenoCa	A mutated - B mutated	ANK3_Intron vs CCAR1_Intron	8.85	12
Breast-AdenoCa	A not mutated - B not mutated	ANK3_Intron vs CDH1_Intron	43.36	35
Breast-AdenoCa	A not mutated - B mutated	ANK3_Intron vs CDH1_Intron	4.42	13
Breast-AdenoCa	A mutated - B not mutated	ANK3_Intron vs CDH1_Intron	37.17	37
Breast-AdenoCa	A mutated - B mutated	ANK3_Intron vs CDH1_Intron	15.04	15
Breast-AdenoCa	A not mutated - B not mutated	ANK3_Intron vs CHEK2_Intron	46.02	36
Breast-AdenoCa	A not mutated - B mutated	ANK3_Intron vs CHEK2_Intron	1.77	12
Breast-AdenoCa	A mutated - B not mutated	ANK3_Intron vs CHEK2_Intron	43.36	38
Breast-AdenoCa	A mutated - B mutated	ANK3_Intron vs CHEK2_Intron	8.85	14
Breast-AdenoCa	A not mutated - B not mutated	ANK3_Intron vs ERBB4_Intron	15.93	22
Breast-AdenoCa	A not mutated - B mutated	ANK3_Intron vs ERBB4_Intron	31.86	26
Breast-AdenoCa	A mutated - B not mutated	ANK3_Intron vs ERBB4_Intron	7.08	27
Breast-AdenoCa	A mutated - B mutated	ANK3_Intron vs ERBB4_Intron	45.13	25
Breast-AdenoCa	A not mutated - B not mutated	ANK3_Intron vs ESR1_Intron	29.2	19
Breast-AdenoCa	A not mutated - B mutated	ANK3_Intron vs ESR1_Intron	18.58	29
Breast-AdenoCa	A mutated - B not mutated	ANK3_Intron vs ESR1_Intron	20.35	18
Breast-AdenoCa	A mutated - B mutated	ANK3_Intron vs ESR1_Intron	31.86	34
Breast-AdenoCa	A not mutated - B not mutated	ANK3_Intron vs GATA3_Coding	46.02	32
Breast-AdenoCa	A not mutated - B mutated	ANK3_Intron vs GATA3_Coding	1.77	16
Breast-AdenoCa	A mutated - B not mutated	ANK3_Intron vs GATA3_Coding	46.02	40
Breast-AdenoCa	A mutated - B mutated	ANK3_Intron vs GATA3_Coding	6.19	12
Breast-AdenoCa	A not mutated - B not mutated	ANK3_Intron vs GATA3_Intron	40.71	38
Breast-AdenoCa	A not mutated - B mutated	ANK3_Intron vs GATA3_Intron	7.08	10
Breast-AdenoCa	A mutated - B not mutated	ANK3_Intron vs GATA3_Intron	44.25	44
Breast-AdenoCa	A mutated - B mutated	ANK3_Intron vs GATA3_Intron	7.96	8
Breast-AdenoCa	A not mutated - B not mutated	ANK3_Intron vs HERC2_Intron	43.36	23
Breast-AdenoCa	A not mutated - B mutated	ANK3_Intron vs HERC2_Intron	4.42	25
Breast-AdenoCa	A mutated - B not mutated	ANK3_Intron vs HERC2_Intron	37.17	28
Breast-AdenoCa	A mutated - B mutated	ANK3_Intron vs HERC2_Intron	15.04	24
Breast-AdenoCa	A not mutated - B not mutated	ANK3_Intron vs INPP4B_Intron	23.89	16
Breast-AdenoCa	A not mutated - B mutated	ANK3_Intron vs INPP4B_Intron	23.89	32
Breast-AdenoCa	A mutated - B not mutated	ANK3_Intron vs INPP4B_Intron	16.81	13
Breast-AdenoCa	A mutated - B mutated	ANK3_Intron vs INPP4B_Intron	35.4	39
Breast-AdenoCa	A not mutated - B not mutated	ANK3_Intron vs MAP2K4_Intron	44.25	32
Breast-AdenoCa	A not mutated - B mutated	ANK3_Intron vs MAP2K4_Intron	3.54	16
Breast-AdenoCa	A mutated - B not mutated	ANK3_Intron vs MAP2K4_Intron	40.71	33
Breast-AdenoCa	A mutated - B mutated	ANK3_Intron vs MAP2K4_Intron	11.5	19
Breast-AdenoCa	A not mutated - B not mutated	ANK3_Intron vs MAP3K1_Coding	40.71	44
Breast-AdenoCa	A not mutated - B mutated	ANK3_Intron vs MAP3K1_Coding	7.08	4
Breast-AdenoCa	A mutated - B not mutated	ANK3_Intron vs MAP3K1_Coding	49.56	49
Breast-AdenoCa	A mutated - B mutated	ANK3_Intron vs MAP3K1_Coding	2.65	3
Breast-AdenoCa	A not mutated - B not mutated	ANK3_Intron vs MAP3K1_Intron	44.25	44
Breast-AdenoCa	A not mutated - B mutated	ANK3_Intron vs MAP3K1_Intron	3.54	4
Breast-AdenoCa	A mutated - B not mutated	ANK3_Intron vs MAP3K1_Intron	45.13	48
Breast-AdenoCa	A mutated - B mutated	ANK3_Intron vs MAP3K1_Intron	7.08	4
Breast-AdenoCa	A not mutated - B not mutated	ANK3_Intron vs MAP3K13_Intron	37.17	24
Breast-AdenoCa	A not mutated - B mutated	ANK3_Intron vs MAP3K13_Intron	10.62	24
Breast-AdenoCa	A mutated - B not mutated	ANK3_Intron vs MAP3K13_Intron	37.17	31
Breast-AdenoCa	A mutated - B mutated	ANK3_Intron vs MAP3K13_Intron	15.04	21
Breast-AdenoCa	A not mutated - B not mutated	ANK3_Intron vs MLLT4_Intron	44.25	40
Breast-AdenoCa	A not mutated - B mutated	ANK3_Intron vs MLLT4_Intron	3.54	8
Breast-AdenoCa	A mutated - B not mutated	ANK3_Intron vs MLLT4_Intron	42.48	39
Breast-AdenoCa	A mutated - B mutated	ANK3_Intron vs MLLT4_Intron	9.73	13
Breast-AdenoCa	A not mutated - B not mutated	ANK3_Intron vs MYH14_Intron	40.71	37
Breast-AdenoCa	A not mutated - B mutated	ANK3_Intron vs MYH14_Intron	7.08	11
Breast-AdenoCa	A mutated - B not mutated	ANK3_Intron vs MYH14_Intron	40.71	35
Breast-AdenoCa	A mutated - B mutated	ANK3_Intron vs MYH14_Intron	11.5	17
Breast-AdenoCa	A not mutated - B not mutated	ANK3_Intron vs NCOR1_Intron	40.71	32
Breast-AdenoCa	A not mutated - B mutated	ANK3_Intron vs NCOR1_Intron	7.08	16
Breast-AdenoCa	A mutated - B not mutated	ANK3_Intron vs NCOR1_Intron	41.59	31
Breast-AdenoCa	A mutated - B mutated	ANK3_Intron vs NCOR1_Intron	10.62	21
Breast-AdenoCa	A not mutated - B not mutated	ANK3_Intron vs NOTCH2_Intron	43.36	30
Breast-AdenoCa	A not mutated - B mutated	ANK3_Intron vs NOTCH2_Intron	4.42	18
Breast-AdenoCa	A mutated - B not mutated	ANK3_Intron vs NOTCH2_Intron	40.71	31
Breast-AdenoCa	A mutated - B mutated	ANK3_Intron vs NOTCH2_Intron	11.5	21
Breast-AdenoCa	A not mutated - B not mutated	ANK3_Intron vs PIK3CA_Coding	29.2	33
Breast-AdenoCa	A not mutated - B mutated	ANK3_Intron vs PIK3CA_Coding	18.58	15
Breast-AdenoCa	A mutated - B not mutated	ANK3_Intron vs PIK3CA_Coding	42.48	32
Breast-AdenoCa	A mutated - B mutated	ANK3_Intron vs PIK3CA_Coding	9.73	20
Breast-AdenoCa	A not mutated - B not mutated	ANK3_Intron vs PIK3CA_Intron	40.71	33
Breast-AdenoCa	A not mutated - B mutated	ANK3_Intron vs PIK3CA_Intron	7.08	15
Breast-AdenoCa	A mutated - B not mutated	ANK3_Intron vs PIK3CA_Intron	45.13	32
Breast-AdenoCa	A mutated - B mutated	ANK3_Intron vs PIK3CA_Intron	7.08	20
Breast-AdenoCa	A not mutated - B not mutated	ANK3_Intron vs PIK3CB_Intron	39.82	28
Breast-AdenoCa	A not mutated - B mutated	ANK3_Intron vs PIK3CB_Intron	7.96	20
Breast-AdenoCa	A mutated - B not mutated	ANK3_Intron vs PIK3CB_Intron	38.05	26
Breast-AdenoCa	A mutated - B mutated	ANK3_Intron vs PIK3CB_Intron	14.16	26
Breast-AdenoCa	A not mutated - B not mutated	ANK3_Intron vs PTEN_Coding	45.13	38
Breast-AdenoCa	A not mutated - B mutated	ANK3_Intron vs PTEN_Coding	2.65	10
Breast-AdenoCa	A mutated - B not mutated	ANK3_Intron vs PTEN_Coding	49.56	44
Breast-AdenoCa	A mutated - B mutated	ANK3_Intron vs PTEN_Coding	2.65	8
Breast-AdenoCa	A not mutated - B not mutated	ANK3_Intron vs PTEN_Intron	41.59	38
Breast-AdenoCa	A not mutated - B mutated	ANK3_Intron vs PTEN_Intron	6.19	10
Breast-AdenoCa	A mutated - B not mutated	ANK3_Intron vs PTEN_Intron	42.48	41
Breast-AdenoCa	A mutated - B mutated	ANK3_Intron vs PTEN_Intron	9.73	11
Breast-AdenoCa	A not mutated - B not mutated	ANK3_Intron vs RPGR_Intron	46.9	47
Breast-AdenoCa	A not mutated - B mutated	ANK3_Intron vs RPGR_Intron	0.88	1
Breast-AdenoCa	A mutated - B not mutated	ANK3_Intron vs RPGR_Intron	41.59	43
Breast-AdenoCa	A mutated - B mutated	ANK3_Intron vs RPGR_Intron	10.62	9
Breast-AdenoCa	A not mutated - B not mutated	ANK3_Intron vs RUNX1_Intron	38.94	30
Breast-AdenoCa	A not mutated - B mutated	ANK3_Intron vs RUNX1_Intron	8.85	18
Breast-AdenoCa	A mutated - B not mutated	ANK3_Intron vs RUNX1_Intron	21.24	33
Breast-AdenoCa	A mutated - B mutated	ANK3_Intron vs RUNX1_Intron	30.97	19
Breast-AdenoCa	A not mutated - B not mutated	ANK3_Intron vs SRGAP1_Intron	35.4	22
Breast-AdenoCa	A not mutated - B mutated	ANK3_Intron vs SRGAP1_Intron	12.39	26
Breast-AdenoCa	A mutated - B not mutated	ANK3_Intron vs SRGAP1_Intron	34.51	23
Breast-AdenoCa	A mutated - B mutated	ANK3_Intron vs SRGAP1_Intron	17.7	29
Breast-AdenoCa	A not mutated - B not mutated	ANK3_Intron vs STAG2_Intron	26.55	16
Breast-AdenoCa	A not mutated - B mutated	ANK3_Intron vs STAG2_Intron	21.24	32
Breast-AdenoCa	A mutated - B not mutated	ANK3_Intron vs STAG2_Intron	19.47	17
Breast-AdenoCa	A mutated - B mutated	ANK3_Intron vs STAG2_Intron	32.74	35
Breast-AdenoCa	A not mutated - B not mutated	ANK3_Intron vs TP53_Coding	35.4	29
Breast-AdenoCa	A not mutated - B mutated	ANK3_Intron vs TP53_Coding	12.39	19
Breast-AdenoCa	A mutated - B not mutated	ANK3_Intron vs TP53_Coding	27.43	25
Breast-AdenoCa	A mutated - B mutated	ANK3_Intron vs TP53_Coding	24.78	27
Breast-AdenoCa	A not mutated - B not mutated	ARID1B_Coding vs ARID1B_Intron	58.41	25
Breast-AdenoCa	A not mutated - B mutated	ARID1B_Coding vs ARID1B_Intron	36.28	62
Breast-AdenoCa	A mutated - B not mutated	ARID1B_Coding vs ARID1B_Intron	1.77	3
Breast-AdenoCa	A mutated - B mutated	ARID1B_Coding vs ARID1B_Intron	3.54	10
Breast-AdenoCa	A not mutated - B not mutated	ARID1B_Coding vs ARID4B_Intron	68.14	52
Breast-AdenoCa	A not mutated - B mutated	ARID1B_Coding vs ARID4B_Intron	26.55	35
Breast-AdenoCa	A mutated - B not mutated	ARID1B_Coding vs ARID4B_Intron	2.65	8
Breast-AdenoCa	A mutated - B mutated	ARID1B_Coding vs ARID4B_Intron	2.65	5
Breast-AdenoCa	A not mutated - B not mutated	ARID1B_Coding vs BRCA1_Intron	83.19	59
Breast-AdenoCa	A not mutated - B mutated	ARID1B_Coding vs BRCA1_Intron	11.5	28
Breast-AdenoCa	A mutated - B not mutated	ARID1B_Coding vs BRCA1_Intron	4.42	8
Breast-AdenoCa	A mutated - B mutated	ARID1B_Coding vs BRCA1_Intron	0.88	5
Breast-AdenoCa	A not mutated - B not mutated	ARID1B_Coding vs BRIP1_Intron	75.22	49
Breast-AdenoCa	A not mutated - B mutated	ARID1B_Coding vs BRIP1_Intron	19.47	38
Breast-AdenoCa	A mutated - B not mutated	ARID1B_Coding vs BRIP1_Intron	1.77	6
Breast-AdenoCa	A mutated - B mutated	ARID1B_Coding vs BRIP1_Intron	3.54	7
Breast-AdenoCa	A not mutated - B not mutated	ARID1B_Coding vs BTK_Intron	85.84	71
Breast-AdenoCa	A not mutated - B mutated	ARID1B_Coding vs BTK_Intron	8.85	16
Breast-AdenoCa	A mutated - B not mutated	ARID1B_Coding vs BTK_Intron	3.54	10
Breast-AdenoCa	A mutated - B mutated	ARID1B_Coding vs BTK_Intron	1.77	3
Breast-AdenoCa	A not mutated - B not mutated	ARID1B_Coding vs CBFB_Intron	79.65	53
Breast-AdenoCa	A not mutated - B mutated	ARID1B_Coding vs CBFB_Intron	15.04	34
Breast-AdenoCa	A mutated - B not mutated	ARID1B_Coding vs CBFB_Intron	5.31	7
Breast-AdenoCa	A mutated - B mutated	ARID1B_Coding vs CBFB_Intron	NA	6
Breast-AdenoCa	A not mutated - B not mutated	ARID1B_Coding vs CCAR1_Intron	84.96	59
Breast-AdenoCa	A not mutated - B mutated	ARID1B_Coding vs CCAR1_Intron	9.73	28
Breast-AdenoCa	A mutated - B not mutated	ARID1B_Coding vs CCAR1_Intron	3.54	9
Breast-AdenoCa	A mutated - B mutated	ARID1B_Coding vs CCAR1_Intron	1.77	4
Breast-AdenoCa	A not mutated - B not mutated	ARID1B_Coding vs CDH1_Intron	77.88	62
Breast-AdenoCa	A not mutated - B mutated	ARID1B_Coding vs CDH1_Intron	16.81	25
Breast-AdenoCa	A mutated - B not mutated	ARID1B_Coding vs CDH1_Intron	2.65	10
Breast-AdenoCa	A mutated - B mutated	ARID1B_Coding vs CDH1_Intron	2.65	3
Breast-AdenoCa	A not mutated - B not mutated	ARID1B_Coding vs CHEK2_Intron	84.96	64
Breast-AdenoCa	A not mutated - B mutated	ARID1B_Coding vs CHEK2_Intron	9.73	23
Breast-AdenoCa	A mutated - B not mutated	ARID1B_Coding vs CHEK2_Intron	4.42	10
Breast-AdenoCa	A mutated - B mutated	ARID1B_Coding vs CHEK2_Intron	0.88	3
Breast-AdenoCa	A not mutated - B not mutated	ARID1B_Coding vs ERBB4_Intron	23.01	43
Breast-AdenoCa	A not mutated - B mutated	ARID1B_Coding vs ERBB4_Intron	71.68	44
Breast-AdenoCa	A mutated - B mutated	ARID1B_Coding vs ERBB4_Intron	5.31	7
Breast-AdenoCa	A mutated - B not mutated	ARID1B_Coding vs ERBB4_Intron	NA	6
Breast-AdenoCa	A not mutated - B not mutated	ARID1B_Coding vs ESR1_Intron	47.79	35
Breast-AdenoCa	A not mutated - B mutated	ARID1B_Coding vs ESR1_Intron	46.9	52
Breast-AdenoCa	A mutated - B not mutated	ARID1B_Coding vs ESR1_Intron	1.77	2
Breast-AdenoCa	A mutated - B mutated	ARID1B_Coding vs ESR1_Intron	3.54	11
Breast-AdenoCa	A not mutated - B not mutated	ARID1B_Coding vs GATA3_Coding	87.61	61
Breast-AdenoCa	A not mutated - B mutated	ARID1B_Coding vs GATA3_Coding	7.08	26
Breast-AdenoCa	A mutated - B not mutated	ARID1B_Coding vs GATA3_Coding	4.42	11
Breast-AdenoCa	A mutated - B mutated	ARID1B_Coding vs GATA3_Coding	0.88	2
Breast-AdenoCa	A not mutated - B not mutated	ARID1B_Coding vs GATA3_Intron	80.53	70
Breast-AdenoCa	A not mutated - B mutated	ARID1B_Coding vs GATA3_Intron	14.16	17
Breast-AdenoCa	A mutated - B not mutated	ARID1B_Coding vs GATA3_Intron	4.42	12
Breast-AdenoCa	A mutated - B mutated	ARID1B_Coding vs GATA3_Intron	0.88	1
Breast-AdenoCa	A not mutated - B not mutated	ARID1B_Coding vs HERC2_Intron	76.11	48
Breast-AdenoCa	A not mutated - B mutated	ARID1B_Coding vs HERC2_Intron	18.58	39
Breast-AdenoCa	A mutated - B not mutated	ARID1B_Coding vs HERC2_Intron	4.42	3
Breast-AdenoCa	A mutated - B mutated	ARID1B_Coding vs HERC2_Intron	0.88	10
Breast-AdenoCa	A not mutated - B not mutated	ARID1B_Coding vs INPP4B_Intron	38.94	27
Breast-AdenoCa	A not mutated - B mutated	ARID1B_Coding vs INPP4B_Intron	55.75	60
Breast-AdenoCa	A mutated - B not mutated	ARID1B_Coding vs INPP4B_Intron	1.77	2
Breast-AdenoCa	A mutated - B mutated	ARID1B_Coding vs INPP4B_Intron	3.54	11
Breast-AdenoCa	A not mutated - B not mutated	ARID1B_Coding vs MAP2K4_Intron	81.42	58
Breast-AdenoCa	A not mutated - B mutated	ARID1B_Coding vs MAP2K4_Intron	13.27	29
Breast-AdenoCa	A mutated - B not mutated	ARID1B_Coding vs MAP2K4_Intron	3.54	7
Breast-AdenoCa	A mutated - B mutated	ARID1B_Coding vs MAP2K4_Intron	1.77	6
Breast-AdenoCa	A not mutated - B not mutated	ARID1B_Coding vs MAP3K1_Coding	84.96	80
Breast-AdenoCa	A not mutated - B mutated	ARID1B_Coding vs MAP3K1_Coding	9.73	7
Breast-AdenoCa	A mutated - B not mutated	ARID1B_Coding vs MAP3K1_Coding	5.31	13
Breast-AdenoCa	A not mutated - B not mutated	ARID1B_Coding vs MAP3K1_Intron	84.96	79
Breast-AdenoCa	A not mutated - B mutated	ARID1B_Coding vs MAP3K1_Intron	9.73	8
Breast-AdenoCa	A mutated - B not mutated	ARID1B_Coding vs MAP3K1_Intron	4.42	13
Breast-AdenoCa	A mutated - B mutated	ARID1B_Coding vs MAP3K1_Intron	0.88	NA
Breast-AdenoCa	A not mutated - B not mutated	ARID1B_Coding vs MAP3K13_Intron	71.68	48
Breast-AdenoCa	A not mutated - B mutated	ARID1B_Coding vs MAP3K13_Intron	23.01	39
Breast-AdenoCa	A mutated - B not mutated	ARID1B_Coding vs MAP3K13_Intron	2.65	7
Breast-AdenoCa	A mutated - B mutated	ARID1B_Coding vs MAP3K13_Intron	2.65	6
Breast-AdenoCa	A not mutated - B not mutated	ARID1B_Coding vs MLLT4_Intron	82.3	68
Breast-AdenoCa	A not mutated - B mutated	ARID1B_Coding vs MLLT4_Intron	12.39	19
Breast-AdenoCa	A mutated - B not mutated	ARID1B_Coding vs MLLT4_Intron	4.42	11
Breast-AdenoCa	A mutated - B mutated	ARID1B_Coding vs MLLT4_Intron	0.88	2
Breast-AdenoCa	A not mutated - B not mutated	ARID1B_Coding vs MYH14_Intron	76.99	63
Breast-AdenoCa	A not mutated - B mutated	ARID1B_Coding vs MYH14_Intron	17.7	24
Breast-AdenoCa	A mutated - B not mutated	ARID1B_Coding vs MYH14_Intron	4.42	9
Breast-AdenoCa	A mutated - B mutated	ARID1B_Coding vs MYH14_Intron	0.88	4
Breast-AdenoCa	A not mutated - B not mutated	ARID1B_Coding vs NCOR1_Intron	77.88	57
Breast-AdenoCa	A not mutated - B mutated	ARID1B_Coding vs NCOR1_Intron	16.81	30
Breast-AdenoCa	A mutated - B not mutated	ARID1B_Coding vs NCOR1_Intron	4.42	6
Breast-AdenoCa	A mutated - B mutated	ARID1B_Coding vs NCOR1_Intron	0.88	7
Breast-AdenoCa	A not mutated - B not mutated	ARID1B_Coding vs NOTCH2_Intron	78.76	53
Breast-AdenoCa	A not mutated - B mutated	ARID1B_Coding vs NOTCH2_Intron	15.93	34
Breast-AdenoCa	A mutated - B not mutated	ARID1B_Coding vs NOTCH2_Intron	5.31	8
Breast-AdenoCa	A mutated - B mutated	ARID1B_Coding vs NOTCH2_Intron	NA	5
Breast-AdenoCa	A not mutated - B not mutated	ARID1B_Coding vs PIK3CA_Coding	68.14	57
Breast-AdenoCa	A not mutated - B mutated	ARID1B_Coding vs PIK3CA_Coding	26.55	30
Breast-AdenoCa	A mutated - B not mutated	ARID1B_Coding vs PIK3CA_Coding	3.54	8
Breast-AdenoCa	A mutated - B mutated	ARID1B_Coding vs PIK3CA_Coding	1.77	5
Breast-AdenoCa	A not mutated - B not mutated	ARID1B_Coding vs PIK3CA_Intron	83.19	56
Breast-AdenoCa	A not mutated - B mutated	ARID1B_Coding vs PIK3CA_Intron	11.5	31
Breast-AdenoCa	A mutated - B not mutated	ARID1B_Coding vs PIK3CA_Intron	2.65	9
Breast-AdenoCa	A mutated - B mutated	ARID1B_Coding vs PIK3CA_Intron	2.65	4
Breast-AdenoCa	A not mutated - B not mutated	ARID1B_Coding vs PIK3CB_Intron	74.34	46
Breast-AdenoCa	A not mutated - B mutated	ARID1B_Coding vs PIK3CB_Intron	20.35	41
Breast-AdenoCa	A mutated - B not mutated	ARID1B_Coding vs PIK3CB_Intron	3.54	8
Breast-AdenoCa	A mutated - B mutated	ARID1B_Coding vs PIK3CB_Intron	1.77	5
Breast-AdenoCa	A not mutated - B not mutated	ARID1B_Coding vs PTEN_Coding	89.38	72
Breast-AdenoCa	A not mutated - B mutated	ARID1B_Coding vs PTEN_Coding	5.31	15
Breast-AdenoCa	A mutated - B not mutated	ARID1B_Coding vs PTEN_Coding	5.31	10
Breast-AdenoCa	A mutated - B mutated	ARID1B_Coding vs PTEN_Coding	NA	3
Breast-AdenoCa	A not mutated - B not mutated	ARID1B_Coding vs PTEN_Intron	79.65	69
Breast-AdenoCa	A not mutated - B mutated	ARID1B_Coding vs PTEN_Intron	15.04	18
Breast-AdenoCa	A mutated - B not mutated	ARID1B_Coding vs PTEN_Intron	4.42	10
Breast-AdenoCa	A mutated - B mutated	ARID1B_Coding vs PTEN_Intron	0.88	3
Breast-AdenoCa	A not mutated - B not mutated	ARID1B_Coding vs RPGR_Intron	84.07	78
Breast-AdenoCa	A not mutated - B mutated	ARID1B_Coding vs RPGR_Intron	10.62	9
Breast-AdenoCa	A mutated - B not mutated	ARID1B_Coding vs RPGR_Intron	4.42	12
Breast-AdenoCa	A mutated - B mutated	ARID1B_Coding vs RPGR_Intron	0.88	1
Breast-AdenoCa	A not mutated - B not mutated	ARID1B_Coding vs RUNX1_Intron	59.29	53
Breast-AdenoCa	A not mutated - B mutated	ARID1B_Coding vs RUNX1_Intron	35.4	34
Breast-AdenoCa	A mutated - B not mutated	ARID1B_Coding vs RUNX1_Intron	0.88	10
Breast-AdenoCa	A mutated - B mutated	ARID1B_Coding vs RUNX1_Intron	4.42	3
Breast-AdenoCa	A not mutated - B not mutated	ARID1B_Coding vs SRGAP1_Intron	65.49	38
Breast-AdenoCa	A not mutated - B mutated	ARID1B_Coding vs SRGAP1_Intron	29.2	49
Breast-AdenoCa	A mutated - B not mutated	ARID1B_Coding vs SRGAP1_Intron	4.42	7
Breast-AdenoCa	A mutated - B mutated	ARID1B_Coding vs SRGAP1_Intron	0.88	6
Breast-AdenoCa	A not mutated - B not mutated	ARID1B_Coding vs STAG2_Intron	45.13	29
Breast-AdenoCa	A not mutated - B mutated	ARID1B_Coding vs STAG2_Intron	49.56	58
Breast-AdenoCa	A mutated - B not mutated	ARID1B_Coding vs STAG2_Intron	0.88	4
Breast-AdenoCa	A mutated - B mutated	ARID1B_Coding vs STAG2_Intron	4.42	9
Breast-AdenoCa	A not mutated - B not mutated	ARID1B_Coding vs TP53_Coding	60.18	46
Breast-AdenoCa	A not mutated - B mutated	ARID1B_Coding vs TP53_Coding	34.51	41
Breast-AdenoCa	A mutated - B not mutated	ARID1B_Coding vs TP53_Coding	2.65	8
Breast-AdenoCa	A mutated - B mutated	ARID1B_Coding vs TP53_Coding	2.65	5
Breast-AdenoCa	A not mutated - B not mutated	ARID1B_Intron vs ARID4B_Intron	43.36	16
Breast-AdenoCa	A not mutated - B mutated	ARID1B_Intron vs ARID4B_Intron	16.81	12
Breast-AdenoCa	A mutated - B not mutated	ARID1B_Intron vs ARID4B_Intron	27.43	44
Breast-AdenoCa	A mutated - B mutated	ARID1B_Intron vs ARID4B_Intron	12.39	28
Breast-AdenoCa	A not mutated - B not mutated	ARID1B_Intron vs BRCA1_Intron	53.1	16
Breast-AdenoCa	A not mutated - B mutated	ARID1B_Intron vs BRCA1_Intron	7.08	12
Breast-AdenoCa	A mutated - B not mutated	ARID1B_Intron vs BRCA1_Intron	34.51	51
Breast-AdenoCa	A mutated - B mutated	ARID1B_Intron vs BRCA1_Intron	5.31	21
Breast-AdenoCa	A not mutated - B not mutated	ARID1B_Intron vs BRIP1_Intron	50.44	17
Breast-AdenoCa	A not mutated - B mutated	ARID1B_Intron vs BRIP1_Intron	9.73	11
Breast-AdenoCa	A mutated - B not mutated	ARID1B_Intron vs BRIP1_Intron	26.55	38
Breast-AdenoCa	A mutated - B mutated	ARID1B_Intron vs BRIP1_Intron	13.27	34
Breast-AdenoCa	A not mutated - B not mutated	ARID1B_Intron vs BTK_Intron	54.87	24
Breast-AdenoCa	A not mutated - B mutated	ARID1B_Intron vs BTK_Intron	5.31	4
Breast-AdenoCa	A mutated - B not mutated	ARID1B_Intron vs BTK_Intron	34.51	57
Breast-AdenoCa	A mutated - B mutated	ARID1B_Intron vs BTK_Intron	5.31	15
Breast-AdenoCa	A not mutated - B not mutated	ARID1B_Intron vs CBFB_Intron	53.1	18
Breast-AdenoCa	A not mutated - B mutated	ARID1B_Intron vs CBFB_Intron	7.08	10
Breast-AdenoCa	A mutated - B not mutated	ARID1B_Intron vs CBFB_Intron	31.86	42
Breast-AdenoCa	A mutated - B mutated	ARID1B_Intron vs CBFB_Intron	7.96	30
Breast-AdenoCa	A not mutated - B not mutated	ARID1B_Intron vs CCAR1_Intron	54.87	20
Breast-AdenoCa	A not mutated - B mutated	ARID1B_Intron vs CCAR1_Intron	5.31	8
Breast-AdenoCa	A mutated - B not mutated	ARID1B_Intron vs CCAR1_Intron	33.63	48
Breast-AdenoCa	A mutated - B mutated	ARID1B_Intron vs CCAR1_Intron	6.19	24
Breast-AdenoCa	A not mutated - B not mutated	ARID1B_Intron vs CDH1_Intron	50.44	19
Breast-AdenoCa	A not mutated - B mutated	ARID1B_Intron vs CDH1_Intron	9.73	9
Breast-AdenoCa	A mutated - B not mutated	ARID1B_Intron vs CDH1_Intron	30.09	53
Breast-AdenoCa	A mutated - B mutated	ARID1B_Intron vs CDH1_Intron	9.73	19
Breast-AdenoCa	A not mutated - B not mutated	ARID1B_Intron vs CHEK2_Intron	57.52	21
Breast-AdenoCa	A not mutated - B mutated	ARID1B_Intron vs CHEK2_Intron	2.65	7
Breast-AdenoCa	A mutated - B not mutated	ARID1B_Intron vs CHEK2_Intron	31.86	53
Breast-AdenoCa	A mutated - B mutated	ARID1B_Intron vs CHEK2_Intron	7.96	19
Breast-AdenoCa	A not mutated - B not mutated	ARID1B_Intron vs ERBB4_Intron	18.58	17
Breast-AdenoCa	A not mutated - B mutated	ARID1B_Intron vs ERBB4_Intron	41.59	11
Breast-AdenoCa	A mutated - B not mutated	ARID1B_Intron vs ERBB4_Intron	4.42	32
Breast-AdenoCa	A mutated - B mutated	ARID1B_Intron vs ERBB4_Intron	35.4	40
Breast-AdenoCa	A not mutated - B not mutated	ARID1B_Intron vs ESR1_Intron	30.97	8
Breast-AdenoCa	A not mutated - B mutated	ARID1B_Intron vs ESR1_Intron	29.2	20
Breast-AdenoCa	A mutated - B not mutated	ARID1B_Intron vs ESR1_Intron	18.58	29
Breast-AdenoCa	A mutated - B mutated	ARID1B_Intron vs ESR1_Intron	21.24	43
Breast-AdenoCa	A not mutated - B not mutated	ARID1B_Intron vs GATA3_Coding	54.87	19
Breast-AdenoCa	A not mutated - B mutated	ARID1B_Intron vs GATA3_Coding	5.31	9
Breast-AdenoCa	A mutated - B not mutated	ARID1B_Intron vs GATA3_Coding	37.17	53
Breast-AdenoCa	A mutated - B mutated	ARID1B_Intron vs GATA3_Coding	2.65	19
Breast-AdenoCa	A not mutated - B not mutated	ARID1B_Intron vs GATA3_Intron	53.98	23
Breast-AdenoCa	A not mutated - B mutated	ARID1B_Intron vs GATA3_Intron	6.19	5
Breast-AdenoCa	A mutated - B not mutated	ARID1B_Intron vs GATA3_Intron	30.97	59
Breast-AdenoCa	A mutated - B mutated	ARID1B_Intron vs GATA3_Intron	8.85	13
Breast-AdenoCa	A not mutated - B not mutated	ARID1B_Intron vs HERC2_Intron	48.67	14
Breast-AdenoCa	A not mutated - B mutated	ARID1B_Intron vs HERC2_Intron	11.5	14
Breast-AdenoCa	A mutated - B not mutated	ARID1B_Intron vs HERC2_Intron	31.86	37
Breast-AdenoCa	A mutated - B mutated	ARID1B_Intron vs HERC2_Intron	7.96	35
Breast-AdenoCa	A not mutated - B not mutated	ARID1B_Intron vs INPP4B_Intron	31.86	10
Breast-AdenoCa	A not mutated - B mutated	ARID1B_Intron vs INPP4B_Intron	28.32	18
Breast-AdenoCa	A mutated - B not mutated	ARID1B_Intron vs INPP4B_Intron	8.85	19
Breast-AdenoCa	A mutated - B mutated	ARID1B_Intron vs INPP4B_Intron	30.97	53
Breast-AdenoCa	A not mutated - B not mutated	ARID1B_Intron vs MAP2K4_Intron	54.87	21
Breast-AdenoCa	A not mutated - B mutated	ARID1B_Intron vs MAP2K4_Intron	5.31	7
Breast-AdenoCa	A mutated - B not mutated	ARID1B_Intron vs MAP2K4_Intron	30.09	44
Breast-AdenoCa	A mutated - B mutated	ARID1B_Intron vs MAP2K4_Intron	9.73	28
Breast-AdenoCa	A not mutated - B not mutated	ARID1B_Intron vs MAP3K1_Coding	52.21	26
Breast-AdenoCa	A not mutated - B mutated	ARID1B_Intron vs MAP3K1_Coding	7.96	2
Breast-AdenoCa	A mutated - B not mutated	ARID1B_Intron vs MAP3K1_Coding	38.05	67
Breast-AdenoCa	A mutated - B mutated	ARID1B_Intron vs MAP3K1_Coding	1.77	5
Breast-AdenoCa	A not mutated - B not mutated	ARID1B_Intron vs MAP3K1_Intron	54.87	27
Breast-AdenoCa	A not mutated - B mutated	ARID1B_Intron vs MAP3K1_Intron	5.31	1
Breast-AdenoCa	A mutated - B not mutated	ARID1B_Intron vs MAP3K1_Intron	34.51	65
Breast-AdenoCa	A mutated - B mutated	ARID1B_Intron vs MAP3K1_Intron	5.31	7
Breast-AdenoCa	A not mutated - B not mutated	ARID1B_Intron vs MAP3K13_Intron	45.13	16
Breast-AdenoCa	A not mutated - B mutated	ARID1B_Intron vs MAP3K13_Intron	15.04	12
Breast-AdenoCa	A mutated - B not mutated	ARID1B_Intron vs MAP3K13_Intron	29.2	39
Breast-AdenoCa	A mutated - B mutated	ARID1B_Intron vs MAP3K13_Intron	10.62	33
Breast-AdenoCa	A not mutated - B not mutated	ARID1B_Intron vs MLLT4_Intron	53.1	20
Breast-AdenoCa	A not mutated - B mutated	ARID1B_Intron vs MLLT4_Intron	7.08	8
Breast-AdenoCa	A mutated - B not mutated	ARID1B_Intron vs MLLT4_Intron	33.63	59
Breast-AdenoCa	A mutated - B mutated	ARID1B_Intron vs MLLT4_Intron	6.19	13
Breast-AdenoCa	A not mutated - B not mutated	ARID1B_Intron vs MYH14_Intron	53.1	19
Breast-AdenoCa	A not mutated - B mutated	ARID1B_Intron vs MYH14_Intron	7.08	9
Breast-AdenoCa	A mutated - B not mutated	ARID1B_Intron vs MYH14_Intron	28.32	53
Breast-AdenoCa	A mutated - B mutated	ARID1B_Intron vs MYH14_Intron	11.5	19
Breast-AdenoCa	A not mutated - B not mutated	ARID1B_Intron vs NCOR1_Intron	51.33	16
Breast-AdenoCa	A not mutated - B mutated	ARID1B_Intron vs NCOR1_Intron	8.85	12
Breast-AdenoCa	A mutated - B not mutated	ARID1B_Intron vs NCOR1_Intron	30.97	47
Breast-AdenoCa	A mutated - B mutated	ARID1B_Intron vs NCOR1_Intron	8.85	25
Breast-AdenoCa	A not mutated - B not mutated	ARID1B_Intron vs NOTCH2_Intron	55.75	18
Breast-AdenoCa	A not mutated - B mutated	ARID1B_Intron vs NOTCH2_Intron	4.42	10
Breast-AdenoCa	A mutated - B not mutated	ARID1B_Intron vs NOTCH2_Intron	28.32	43
Breast-AdenoCa	A mutated - B mutated	ARID1B_Intron vs NOTCH2_Intron	11.5	29
Breast-AdenoCa	A not mutated - B not mutated	ARID1B_Intron vs PIK3CA_Coding	45.13	16
Breast-AdenoCa	A not mutated - B mutated	ARID1B_Intron vs PIK3CA_Coding	15.04	12
Breast-AdenoCa	A mutated - B not mutated	ARID1B_Intron vs PIK3CA_Coding	26.55	49
Breast-AdenoCa	A mutated - B mutated	ARID1B_Intron vs PIK3CA_Coding	13.27	23
Breast-AdenoCa	A not mutated - B not mutated	ARID1B_Intron vs PIK3CA_Intron	54.87	19
Breast-AdenoCa	A not mutated - B mutated	ARID1B_Intron vs PIK3CA_Intron	5.31	9
Breast-AdenoCa	A mutated - B not mutated	ARID1B_Intron vs PIK3CA_Intron	30.97	46
Breast-AdenoCa	A mutated - B mutated	ARID1B_Intron vs PIK3CA_Intron	8.85	26
Breast-AdenoCa	A not mutated - B not mutated	ARID1B_Intron vs PIK3CB_Intron	53.1	17
Breast-AdenoCa	A not mutated - B mutated	ARID1B_Intron vs PIK3CB_Intron	7.08	11
Breast-AdenoCa	A mutated - B not mutated	ARID1B_Intron vs PIK3CB_Intron	24.78	37
Breast-AdenoCa	A mutated - B mutated	ARID1B_Intron vs PIK3CB_Intron	15.04	35
Breast-AdenoCa	A not mutated - B not mutated	ARID1B_Intron vs PTEN_Coding	57.52	23
Breast-AdenoCa	A not mutated - B mutated	ARID1B_Intron vs PTEN_Coding	2.65	5
Breast-AdenoCa	A mutated - B not mutated	ARID1B_Intron vs PTEN_Coding	37.17	59
Breast-AdenoCa	A mutated - B mutated	ARID1B_Intron vs PTEN_Coding	2.65	13
Breast-AdenoCa	A not mutated - B not mutated	ARID1B_Intron vs PTEN_Intron	54.87	25
Breast-AdenoCa	A not mutated - B mutated	ARID1B_Intron vs PTEN_Intron	5.31	3
Breast-AdenoCa	A mutated - B not mutated	ARID1B_Intron vs PTEN_Intron	29.2	54
Breast-AdenoCa	A mutated - B mutated	ARID1B_Intron vs PTEN_Intron	10.62	18
Breast-AdenoCa	A not mutated - B not mutated	ARID1B_Intron vs RPGR_Intron	56.64	23
Breast-AdenoCa	A not mutated - B mutated	ARID1B_Intron vs RPGR_Intron	3.54	5
Breast-AdenoCa	A mutated - B not mutated	ARID1B_Intron vs RPGR_Intron	31.86	67
Breast-AdenoCa	A mutated - B mutated	ARID1B_Intron vs RPGR_Intron	7.96	5
Breast-AdenoCa	A not mutated - B not mutated	ARID1B_Intron vs RUNX1_Intron	43.36	18
Breast-AdenoCa	A not mutated - B mutated	ARID1B_Intron vs RUNX1_Intron	16.81	10
Breast-AdenoCa	A mutated - B not mutated	ARID1B_Intron vs RUNX1_Intron	16.81	45
Breast-AdenoCa	A mutated - B mutated	ARID1B_Intron vs RUNX1_Intron	23.01	27
Breast-AdenoCa	A not mutated - B not mutated	ARID1B_Intron vs SRGAP1_Intron	43.36	13
Breast-AdenoCa	A not mutated - B mutated	ARID1B_Intron vs SRGAP1_Intron	16.81	15
Breast-AdenoCa	A mutated - B not mutated	ARID1B_Intron vs SRGAP1_Intron	26.55	32
Breast-AdenoCa	A mutated - B mutated	ARID1B_Intron vs SRGAP1_Intron	13.27	40
Breast-AdenoCa	A not mutated - B not mutated	ARID1B_Intron vs STAG2_Intron	36.28	8
Breast-AdenoCa	A not mutated - B mutated	ARID1B_Intron vs STAG2_Intron	23.89	20
Breast-AdenoCa	A mutated - B not mutated	ARID1B_Intron vs STAG2_Intron	9.73	25
Breast-AdenoCa	A mutated - B mutated	ARID1B_Intron vs STAG2_Intron	30.09	47
Breast-AdenoCa	A not mutated - B not mutated	ARID1B_Intron vs TP53_Coding	39.82	17
Breast-AdenoCa	A not mutated - B mutated	ARID1B_Intron vs TP53_Coding	20.35	11
Breast-AdenoCa	A mutated - B not mutated	ARID1B_Intron vs TP53_Coding	23.01	37
Breast-AdenoCa	A mutated - B mutated	ARID1B_Intron vs TP53_Coding	16.81	35
Breast-AdenoCa	A not mutated - B not mutated	ARID4B_Intron vs BRCA1_Intron	61.95	39
Breast-AdenoCa	A not mutated - B mutated	ARID4B_Intron vs BRCA1_Intron	8.85	21
Breast-AdenoCa	A mutated - B not mutated	ARID4B_Intron vs BRCA1_Intron	25.66	28
Breast-AdenoCa	A mutated - B mutated	ARID4B_Intron vs BRCA1_Intron	3.54	12
Breast-AdenoCa	A not mutated - B not mutated	ARID4B_Intron vs BRIP1_Intron	58.41	30
Breast-AdenoCa	A not mutated - B mutated	ARID4B_Intron vs BRIP1_Intron	12.39	30
Breast-AdenoCa	A mutated - B not mutated	ARID4B_Intron vs BRIP1_Intron	18.58	25
Breast-AdenoCa	A mutated - B mutated	ARID4B_Intron vs BRIP1_Intron	10.62	15
Breast-AdenoCa	A not mutated - B not mutated	ARID4B_Intron vs BTK_Intron	65.49	48
Breast-AdenoCa	A not mutated - B mutated	ARID4B_Intron vs BTK_Intron	5.31	12
Breast-AdenoCa	A mutated - B not mutated	ARID4B_Intron vs BTK_Intron	23.89	33
Breast-AdenoCa	A mutated - B mutated	ARID4B_Intron vs BTK_Intron	5.31	7
Breast-AdenoCa	A not mutated - B not mutated	ARID4B_Intron vs CBFB_Intron	60.18	37
Breast-AdenoCa	A not mutated - B mutated	ARID4B_Intron vs CBFB_Intron	10.62	23
Breast-AdenoCa	A mutated - B not mutated	ARID4B_Intron vs CBFB_Intron	24.78	23
Breast-AdenoCa	A mutated - B mutated	ARID4B_Intron vs CBFB_Intron	4.42	17
Breast-AdenoCa	A not mutated - B not mutated	ARID4B_Intron vs CCAR1_Intron	67.26	40
Breast-AdenoCa	A not mutated - B mutated	ARID4B_Intron vs CCAR1_Intron	3.54	20
Breast-AdenoCa	A mutated - B not mutated	ARID4B_Intron vs CCAR1_Intron	21.24	28
Breast-AdenoCa	A mutated - B mutated	ARID4B_Intron vs CCAR1_Intron	7.96	12
Breast-AdenoCa	A not mutated - B not mutated	ARID4B_Intron vs CDH1_Intron	61.06	47
Breast-AdenoCa	A not mutated - B mutated	ARID4B_Intron vs CDH1_Intron	9.73	13
Breast-AdenoCa	A mutated - B not mutated	ARID4B_Intron vs CDH1_Intron	19.47	25
Breast-AdenoCa	A mutated - B mutated	ARID4B_Intron vs CDH1_Intron	9.73	15
Breast-AdenoCa	A not mutated - B not mutated	ARID4B_Intron vs CHEK2_Intron	62.83	48
Breast-AdenoCa	A not mutated - B mutated	ARID4B_Intron vs CHEK2_Intron	7.96	12
Breast-AdenoCa	A mutated - B not mutated	ARID4B_Intron vs CHEK2_Intron	26.55	26
Breast-AdenoCa	A mutated - B mutated	ARID4B_Intron vs CHEK2_Intron	2.65	14
Breast-AdenoCa	A not mutated - B not mutated	ARID4B_Intron vs ERBB4_Intron	17.7	29
Breast-AdenoCa	A not mutated - B mutated	ARID4B_Intron vs ERBB4_Intron	53.1	31
Breast-AdenoCa	A mutated - B not mutated	ARID4B_Intron vs ERBB4_Intron	5.31	20
Breast-AdenoCa	A mutated - B mutated	ARID4B_Intron vs ERBB4_Intron	23.89	20
Breast-AdenoCa	A not mutated - B not mutated	ARID4B_Intron vs ESR1_Intron	39.82	23
Breast-AdenoCa	A not mutated - B mutated	ARID4B_Intron vs ESR1_Intron	30.97	37
Breast-AdenoCa	A mutated - B not mutated	ARID4B_Intron vs ESR1_Intron	9.73	14
Breast-AdenoCa	A mutated - B mutated	ARID4B_Intron vs ESR1_Intron	19.47	26
Breast-AdenoCa	A not mutated - B not mutated	ARID4B_Intron vs GATA3_Coding	67.26	46
Breast-AdenoCa	A not mutated - B mutated	ARID4B_Intron vs GATA3_Coding	3.54	14
Breast-AdenoCa	A mutated - B not mutated	ARID4B_Intron vs GATA3_Coding	24.78	26
Breast-AdenoCa	A mutated - B mutated	ARID4B_Intron vs GATA3_Coding	4.42	14
Breast-AdenoCa	A not mutated - B not mutated	ARID4B_Intron vs GATA3_Intron	61.06	47
Breast-AdenoCa	A not mutated - B mutated	ARID4B_Intron vs GATA3_Intron	9.73	13
Breast-AdenoCa	A mutated - B not mutated	ARID4B_Intron vs GATA3_Intron	23.89	35
Breast-AdenoCa	A mutated - B mutated	ARID4B_Intron vs GATA3_Intron	5.31	5
Breast-AdenoCa	A not mutated - B not mutated	ARID4B_Intron vs HERC2_Intron	59.29	33
Breast-AdenoCa	A not mutated - B mutated	ARID4B_Intron vs HERC2_Intron	11.5	27
Breast-AdenoCa	A mutated - B not mutated	ARID4B_Intron vs HERC2_Intron	21.24	18
Breast-AdenoCa	A mutated - B mutated	ARID4B_Intron vs HERC2_Intron	7.96	22
Breast-AdenoCa	A not mutated - B not mutated	ARID4B_Intron vs INPP4B_Intron	30.09	17
Breast-AdenoCa	A not mutated - B mutated	ARID4B_Intron vs INPP4B_Intron	40.71	43
Breast-AdenoCa	A mutated - B not mutated	ARID4B_Intron vs INPP4B_Intron	10.62	12
Breast-AdenoCa	A mutated - B mutated	ARID4B_Intron vs INPP4B_Intron	18.58	28
Breast-AdenoCa	A not mutated - B not mutated	ARID4B_Intron vs MAP2K4_Intron	61.06	37
Breast-AdenoCa	A not mutated - B mutated	ARID4B_Intron vs MAP2K4_Intron	9.73	23
Breast-AdenoCa	A mutated - B not mutated	ARID4B_Intron vs MAP2K4_Intron	23.89	28
Breast-AdenoCa	A mutated - B mutated	ARID4B_Intron vs MAP2K4_Intron	5.31	12
Breast-AdenoCa	A not mutated - B not mutated	ARID4B_Intron vs MAP3K1_Coding	62.83	54
Breast-AdenoCa	A not mutated - B mutated	ARID4B_Intron vs MAP3K1_Coding	7.96	6
Breast-AdenoCa	A mutated - B not mutated	ARID4B_Intron vs MAP3K1_Coding	27.43	39
Breast-AdenoCa	A mutated - B mutated	ARID4B_Intron vs MAP3K1_Coding	1.77	1
Breast-AdenoCa	A not mutated - B not mutated	ARID4B_Intron vs MAP3K1_Intron	62.83	56
Breast-AdenoCa	A not mutated - B mutated	ARID4B_Intron vs MAP3K1_Intron	7.96	4
Breast-AdenoCa	A mutated - B not mutated	ARID4B_Intron vs MAP3K1_Intron	26.55	36
Breast-AdenoCa	A mutated - B mutated	ARID4B_Intron vs MAP3K1_Intron	2.65	4
Breast-AdenoCa	A not mutated - B not mutated	ARID4B_Intron vs MAP3K13_Intron	54.87	37
Breast-AdenoCa	A not mutated - B mutated	ARID4B_Intron vs MAP3K13_Intron	15.93	23
Breast-AdenoCa	A mutated - B not mutated	ARID4B_Intron vs MAP3K13_Intron	19.47	18
Breast-AdenoCa	A mutated - B mutated	ARID4B_Intron vs MAP3K13_Intron	9.73	22
Breast-AdenoCa	A not mutated - B not mutated	ARID4B_Intron vs MLLT4_Intron	64.6	49
Breast-AdenoCa	A not mutated - B mutated	ARID4B_Intron vs MLLT4_Intron	6.19	11
Breast-AdenoCa	A mutated - B not mutated	ARID4B_Intron vs MLLT4_Intron	22.12	30
Breast-AdenoCa	A mutated - B mutated	ARID4B_Intron vs MLLT4_Intron	7.08	10
Breast-AdenoCa	A not mutated - B not mutated	ARID4B_Intron vs MYH14_Intron	61.06	41
Breast-AdenoCa	A not mutated - B mutated	ARID4B_Intron vs MYH14_Intron	9.73	19
Breast-AdenoCa	A mutated - B not mutated	ARID4B_Intron vs MYH14_Intron	20.35	31
Breast-AdenoCa	A mutated - B mutated	ARID4B_Intron vs MYH14_Intron	8.85	9
Breast-AdenoCa	A not mutated - B not mutated	ARID4B_Intron vs NCOR1_Intron	63.72	37
Breast-AdenoCa	A not mutated - B mutated	ARID4B_Intron vs NCOR1_Intron	7.08	23
Breast-AdenoCa	A mutated - B not mutated	ARID4B_Intron vs NCOR1_Intron	18.58	26
Breast-AdenoCa	A mutated - B mutated	ARID4B_Intron vs NCOR1_Intron	10.62	14
Breast-AdenoCa	A not mutated - B not mutated	ARID4B_Intron vs NOTCH2_Intron	63.72	40
Breast-AdenoCa	A not mutated - B mutated	ARID4B_Intron vs NOTCH2_Intron	7.08	20
Breast-AdenoCa	A mutated - B not mutated	ARID4B_Intron vs NOTCH2_Intron	20.35	21
Breast-AdenoCa	A mutated - B mutated	ARID4B_Intron vs NOTCH2_Intron	8.85	19
Breast-AdenoCa	A not mutated - B not mutated	ARID4B_Intron vs PIK3CA_Coding	49.56	38
Breast-AdenoCa	A not mutated - B mutated	ARID4B_Intron vs PIK3CA_Coding	21.24	22
Breast-AdenoCa	A mutated - B not mutated	ARID4B_Intron vs PIK3CA_Coding	22.12	27
Breast-AdenoCa	A mutated - B mutated	ARID4B_Intron vs PIK3CA_Coding	7.08	13
Breast-AdenoCa	A not mutated - B not mutated	ARID4B_Intron vs PIK3CA_Intron	59.29	40
Breast-AdenoCa	A not mutated - B mutated	ARID4B_Intron vs PIK3CA_Intron	11.5	20
Breast-AdenoCa	A mutated - B not mutated	ARID4B_Intron vs PIK3CA_Intron	26.55	25
Breast-AdenoCa	A mutated - B mutated	ARID4B_Intron vs PIK3CA_Intron	2.65	15
Breast-AdenoCa	A not mutated - B not mutated	ARID4B_Intron vs PIK3CB_Intron	58.41	25
Breast-AdenoCa	A not mutated - B mutated	ARID4B_Intron vs PIK3CB_Intron	12.39	35
Breast-AdenoCa	A mutated - B not mutated	ARID4B_Intron vs PIK3CB_Intron	19.47	29
Breast-AdenoCa	A mutated - B mutated	ARID4B_Intron vs PIK3CB_Intron	9.73	11
Breast-AdenoCa	A not mutated - B not mutated	ARID4B_Intron vs PTEN_Coding	67.26	51
Breast-AdenoCa	A not mutated - B mutated	ARID4B_Intron vs PTEN_Coding	3.54	9
Breast-AdenoCa	A mutated - B not mutated	ARID4B_Intron vs PTEN_Coding	27.43	31
Breast-AdenoCa	A mutated - B mutated	ARID4B_Intron vs PTEN_Coding	1.77	9
Breast-AdenoCa	A not mutated - B not mutated	ARID4B_Intron vs PTEN_Intron	61.95	49
Breast-AdenoCa	A not mutated - B mutated	ARID4B_Intron vs PTEN_Intron	8.85	11
Breast-AdenoCa	A mutated - B not mutated	ARID4B_Intron vs PTEN_Intron	22.12	30
Breast-AdenoCa	A mutated - B mutated	ARID4B_Intron vs PTEN_Intron	7.08	10
Breast-AdenoCa	A not mutated - B not mutated	ARID4B_Intron vs RPGR_Intron	67.26	54
Breast-AdenoCa	A not mutated - B mutated	ARID4B_Intron vs RPGR_Intron	3.54	6
Breast-AdenoCa	A mutated - B not mutated	ARID4B_Intron vs RPGR_Intron	21.24	36
Breast-AdenoCa	A mutated - B mutated	ARID4B_Intron vs RPGR_Intron	7.96	4
Breast-AdenoCa	A not mutated - B not mutated	ARID4B_Intron vs RUNX1_Intron	48.67	38
Breast-AdenoCa	A not mutated - B mutated	ARID4B_Intron vs RUNX1_Intron	22.12	22
Breast-AdenoCa	A mutated - B not mutated	ARID4B_Intron vs RUNX1_Intron	11.5	25
Breast-AdenoCa	A mutated - B mutated	ARID4B_Intron vs RUNX1_Intron	17.7	15
Breast-AdenoCa	A not mutated - B not mutated	ARID4B_Intron vs SRGAP1_Intron	54.87	23
Breast-AdenoCa	A not mutated - B mutated	ARID4B_Intron vs SRGAP1_Intron	15.93	37
Breast-AdenoCa	A mutated - B not mutated	ARID4B_Intron vs SRGAP1_Intron	15.04	22
Breast-AdenoCa	A mutated - B mutated	ARID4B_Intron vs SRGAP1_Intron	14.16	18
Breast-AdenoCa	A not mutated - B not mutated	ARID4B_Intron vs STAG2_Intron	38.05	19
Breast-AdenoCa	A not mutated - B mutated	ARID4B_Intron vs STAG2_Intron	32.74	41
Breast-AdenoCa	A mutated - B not mutated	ARID4B_Intron vs STAG2_Intron	7.96	14
Breast-AdenoCa	A mutated - B mutated	ARID4B_Intron vs STAG2_Intron	21.24	26
Breast-AdenoCa	A not mutated - B not mutated	ARID4B_Intron vs TP53_Coding	46.9	33
Breast-AdenoCa	A not mutated - B mutated	ARID4B_Intron vs TP53_Coding	23.89	27
Breast-AdenoCa	A mutated - B not mutated	ARID4B_Intron vs TP53_Coding	15.93	21
Breast-AdenoCa	A mutated - B mutated	ARID4B_Intron vs TP53_Coding	13.27	19
Breast-AdenoCa	A not mutated - B not mutated	BRCA1_Intron vs BRIP1_Intron	68.14	33
Breast-AdenoCa	A not mutated - B mutated	BRCA1_Intron vs BRIP1_Intron	19.47	34
Breast-AdenoCa	A mutated - B not mutated	BRCA1_Intron vs BRIP1_Intron	8.85	22
Breast-AdenoCa	A mutated - B mutated	BRCA1_Intron vs BRIP1_Intron	3.54	11
Breast-AdenoCa	A not mutated - B not mutated	BRCA1_Intron vs BTK_Intron	81.42	55
Breast-AdenoCa	A not mutated - B mutated	BRCA1_Intron vs BTK_Intron	6.19	12
Breast-AdenoCa	A mutated - B not mutated	BRCA1_Intron vs BTK_Intron	7.96	26
Breast-AdenoCa	A mutated - B mutated	BRCA1_Intron vs BTK_Intron	4.42	7
Breast-AdenoCa	A not mutated - B not mutated	BRCA1_Intron vs CBFB_Intron	76.11	42
Breast-AdenoCa	A not mutated - B mutated	BRCA1_Intron vs CBFB_Intron	11.5	25
Breast-AdenoCa	A mutated - B not mutated	BRCA1_Intron vs CBFB_Intron	8.85	18
Breast-AdenoCa	A mutated - B mutated	BRCA1_Intron vs CBFB_Intron	3.54	15
Breast-AdenoCa	A not mutated - B not mutated	BRCA1_Intron vs CCAR1_Intron	79.65	47
Breast-AdenoCa	A not mutated - B mutated	BRCA1_Intron vs CCAR1_Intron	7.96	20
Breast-AdenoCa	A mutated - B not mutated	BRCA1_Intron vs CCAR1_Intron	8.85	21
Breast-AdenoCa	A mutated - B mutated	BRCA1_Intron vs CCAR1_Intron	3.54	12
Breast-AdenoCa	A not mutated - B not mutated	BRCA1_Intron vs CDH1_Intron	70.8	49
Breast-AdenoCa	A not mutated - B mutated	BRCA1_Intron vs CDH1_Intron	16.81	18
Breast-AdenoCa	A mutated - B not mutated	BRCA1_Intron vs CDH1_Intron	9.73	23
Breast-AdenoCa	A mutated - B mutated	BRCA1_Intron vs CDH1_Intron	2.65	10
Breast-AdenoCa	A not mutated - B not mutated	BRCA1_Intron vs CHEK2_Intron	80.53	50
Breast-AdenoCa	A not mutated - B mutated	BRCA1_Intron vs CHEK2_Intron	7.08	17
Breast-AdenoCa	A mutated - B not mutated	BRCA1_Intron vs CHEK2_Intron	8.85	24
Breast-AdenoCa	A mutated - B mutated	BRCA1_Intron vs CHEK2_Intron	3.54	9
Breast-AdenoCa	A not mutated - B not mutated	BRCA1_Intron vs ERBB4_Intron	19.47	31
Breast-AdenoCa	A not mutated - B mutated	BRCA1_Intron vs ERBB4_Intron	68.14	36
Breast-AdenoCa	A mutated - B not mutated	BRCA1_Intron vs ERBB4_Intron	3.54	18
Breast-AdenoCa	A mutated - B mutated	BRCA1_Intron vs ERBB4_Intron	8.85	15
Breast-AdenoCa	A not mutated - B not mutated	BRCA1_Intron vs ESR1_Intron	44.25	22
Breast-AdenoCa	A not mutated - B mutated	BRCA1_Intron vs ESR1_Intron	43.36	45
Breast-AdenoCa	A mutated - B not mutated	BRCA1_Intron vs ESR1_Intron	5.31	15
Breast-AdenoCa	A mutated - B mutated	BRCA1_Intron vs ESR1_Intron	7.08	18
Breast-AdenoCa	A not mutated - B not mutated	BRCA1_Intron vs GATA3_Coding	80.53	50
Breast-AdenoCa	A not mutated - B mutated	BRCA1_Intron vs GATA3_Coding	7.08	17
Breast-AdenoCa	A mutated - B not mutated	BRCA1_Intron vs GATA3_Coding	11.5	22
Breast-AdenoCa	A mutated - B mutated	BRCA1_Intron vs GATA3_Coding	0.88	11
Breast-AdenoCa	A not mutated - B not mutated	BRCA1_Intron vs GATA3_Intron	77.88	56
Breast-AdenoCa	A not mutated - B mutated	BRCA1_Intron vs GATA3_Intron	9.73	11
Breast-AdenoCa	A mutated - B not mutated	BRCA1_Intron vs GATA3_Intron	7.08	26
Breast-AdenoCa	A mutated - B mutated	BRCA1_Intron vs GATA3_Intron	5.31	7
Breast-AdenoCa	A not mutated - B not mutated	BRCA1_Intron vs HERC2_Intron	70.8	35
Breast-AdenoCa	A not mutated - B mutated	BRCA1_Intron vs HERC2_Intron	16.81	32
Breast-AdenoCa	A mutated - B not mutated	BRCA1_Intron vs HERC2_Intron	9.73	16
Breast-AdenoCa	A mutated - B mutated	BRCA1_Intron vs HERC2_Intron	2.65	17
Breast-AdenoCa	A not mutated - B not mutated	BRCA1_Intron vs INPP4B_Intron	38.05	18
Breast-AdenoCa	A not mutated - B mutated	BRCA1_Intron vs INPP4B_Intron	49.56	49
Breast-AdenoCa	A mutated - B not mutated	BRCA1_Intron vs INPP4B_Intron	2.65	11
Breast-AdenoCa	A mutated - B mutated	BRCA1_Intron vs INPP4B_Intron	9.73	22
Breast-AdenoCa	A not mutated - B not mutated	BRCA1_Intron vs MAP2K4_Intron	76.11	48
Breast-AdenoCa	A not mutated - B mutated	BRCA1_Intron vs MAP2K4_Intron	11.5	19
Breast-AdenoCa	A mutated - B not mutated	BRCA1_Intron vs MAP2K4_Intron	8.85	17
Breast-AdenoCa	A mutated - B mutated	BRCA1_Intron vs MAP2K4_Intron	3.54	16
Breast-AdenoCa	A not mutated - B not mutated	BRCA1_Intron vs MAP3K1_Coding	77.88	62
Breast-AdenoCa	A not mutated - B mutated	BRCA1_Intron vs MAP3K1_Coding	9.73	5
Breast-AdenoCa	A mutated - B not mutated	BRCA1_Intron vs MAP3K1_Coding	12.39	31
Breast-AdenoCa	A mutated - B mutated	BRCA1_Intron vs MAP3K1_Coding	NA	2
Breast-AdenoCa	A not mutated - B not mutated	BRCA1_Intron vs MAP3K1_Intron	78.76	59
Breast-AdenoCa	A not mutated - B mutated	BRCA1_Intron vs MAP3K1_Intron	8.85	8
Breast-AdenoCa	A mutated - B not mutated	BRCA1_Intron vs MAP3K1_Intron	10.62	33
Breast-AdenoCa	A mutated - B mutated	BRCA1_Intron vs MAP3K1_Intron	1.77	NA
Breast-AdenoCa	A not mutated - B not mutated	BRCA1_Intron vs MAP3K13_Intron	66.37	37
Breast-AdenoCa	A not mutated - B mutated	BRCA1_Intron vs MAP3K13_Intron	21.24	30
Breast-AdenoCa	A mutated - B not mutated	BRCA1_Intron vs MAP3K13_Intron	7.96	18
Breast-AdenoCa	A mutated - B mutated	BRCA1_Intron vs MAP3K13_Intron	4.42	15
Breast-AdenoCa	A not mutated - B not mutated	BRCA1_Intron vs MLLT4_Intron	76.11	53
Breast-AdenoCa	A not mutated - B mutated	BRCA1_Intron vs MLLT4_Intron	11.5	14
Breast-AdenoCa	A mutated - B not mutated	BRCA1_Intron vs MLLT4_Intron	10.62	26
Breast-AdenoCa	A mutated - B mutated	BRCA1_Intron vs MLLT4_Intron	1.77	7
Breast-AdenoCa	A not mutated - B not mutated	BRCA1_Intron vs MYH14_Intron	73.45	48
Breast-AdenoCa	A not mutated - B mutated	BRCA1_Intron vs MYH14_Intron	14.16	19
Breast-AdenoCa	A mutated - B not mutated	BRCA1_Intron vs MYH14_Intron	7.96	24
Breast-AdenoCa	A mutated - B mutated	BRCA1_Intron vs MYH14_Intron	4.42	9
Breast-AdenoCa	A not mutated - B not mutated	BRCA1_Intron vs NCOR1_Intron	74.34	49
Breast-AdenoCa	A not mutated - B mutated	BRCA1_Intron vs NCOR1_Intron	13.27	18
Breast-AdenoCa	A mutated - B not mutated	BRCA1_Intron vs NCOR1_Intron	7.96	14
Breast-AdenoCa	A mutated - B mutated	BRCA1_Intron vs NCOR1_Intron	4.42	19
Breast-AdenoCa	A not mutated - B not mutated	BRCA1_Intron vs NOTCH2_Intron	74.34	42
Breast-AdenoCa	A not mutated - B mutated	BRCA1_Intron vs NOTCH2_Intron	13.27	25
Breast-AdenoCa	A mutated - B not mutated	BRCA1_Intron vs NOTCH2_Intron	9.73	19
Breast-AdenoCa	A mutated - B mutated	BRCA1_Intron vs NOTCH2_Intron	2.65	14
Breast-AdenoCa	A not mutated - B not mutated	BRCA1_Intron vs PIK3CA_Coding	62.83	42
Breast-AdenoCa	A not mutated - B mutated	BRCA1_Intron vs PIK3CA_Coding	24.78	25
Breast-AdenoCa	A mutated - B not mutated	BRCA1_Intron vs PIK3CA_Coding	8.85	23
Breast-AdenoCa	A mutated - B mutated	BRCA1_Intron vs PIK3CA_Coding	3.54	10
Breast-AdenoCa	A not mutated - B not mutated	BRCA1_Intron vs PIK3CA_Intron	76.11	42
Breast-AdenoCa	A not mutated - B mutated	BRCA1_Intron vs PIK3CA_Intron	11.5	25
Breast-AdenoCa	A mutated - B not mutated	BRCA1_Intron vs PIK3CA_Intron	9.73	23
Breast-AdenoCa	A mutated - B mutated	BRCA1_Intron vs PIK3CA_Intron	2.65	10
Breast-AdenoCa	A not mutated - B not mutated	BRCA1_Intron vs PIK3CB_Intron	68.14	39
Breast-AdenoCa	A not mutated - B mutated	BRCA1_Intron vs PIK3CB_Intron	19.47	28
Breast-AdenoCa	A mutated - B not mutated	BRCA1_Intron vs PIK3CB_Intron	9.73	15
Breast-AdenoCa	A mutated - B mutated	BRCA1_Intron vs PIK3CB_Intron	2.65	18
Breast-AdenoCa	A not mutated - B not mutated	BRCA1_Intron vs PTEN_Coding	82.3	57
Breast-AdenoCa	A not mutated - B mutated	BRCA1_Intron vs PTEN_Coding	5.31	10
Breast-AdenoCa	A mutated - B not mutated	BRCA1_Intron vs PTEN_Coding	12.39	25
Breast-AdenoCa	A mutated - B mutated	BRCA1_Intron vs PTEN_Coding	NA	8
Breast-AdenoCa	A not mutated - B not mutated	BRCA1_Intron vs PTEN_Intron	74.34	49
Breast-AdenoCa	A not mutated - B mutated	BRCA1_Intron vs PTEN_Intron	13.27	18
Breast-AdenoCa	A mutated - B not mutated	BRCA1_Intron vs PTEN_Intron	9.73	30
Breast-AdenoCa	A mutated - B mutated	BRCA1_Intron vs PTEN_Intron	2.65	3
Breast-AdenoCa	A not mutated - B not mutated	BRCA1_Intron vs RPGR_Intron	77.88	60
Breast-AdenoCa	A not mutated - B mutated	BRCA1_Intron vs RPGR_Intron	9.73	7
Breast-AdenoCa	A mutated - B not mutated	BRCA1_Intron vs RPGR_Intron	10.62	30
Breast-AdenoCa	A mutated - B mutated	BRCA1_Intron vs RPGR_Intron	1.77	3
Breast-AdenoCa	A not mutated - B not mutated	BRCA1_Intron vs RUNX1_Intron	53.1	43
Breast-AdenoCa	A not mutated - B mutated	BRCA1_Intron vs RUNX1_Intron	34.51	24
Breast-AdenoCa	A mutated - B not mutated	BRCA1_Intron vs RUNX1_Intron	7.08	20
Breast-AdenoCa	A mutated - B mutated	BRCA1_Intron vs RUNX1_Intron	5.31	13
Breast-AdenoCa	A not mutated - B not mutated	BRCA1_Intron vs SRGAP1_Intron	63.72	32
Breast-AdenoCa	A not mutated - B mutated	BRCA1_Intron vs SRGAP1_Intron	23.89	35
Breast-AdenoCa	A mutated - B not mutated	BRCA1_Intron vs SRGAP1_Intron	6.19	13
Breast-AdenoCa	A mutated - B mutated	BRCA1_Intron vs SRGAP1_Intron	6.19	20
Breast-AdenoCa	A not mutated - B not mutated	BRCA1_Intron vs STAG2_Intron	38.94	21
Breast-AdenoCa	A not mutated - B mutated	BRCA1_Intron vs STAG2_Intron	48.67	46
Breast-AdenoCa	A mutated - B not mutated	BRCA1_Intron vs STAG2_Intron	7.08	12
Breast-AdenoCa	A mutated - B mutated	BRCA1_Intron vs STAG2_Intron	5.31	21
Breast-AdenoCa	A not mutated - B not mutated	BRCA1_Intron vs TP53_Coding	55.75	39
Breast-AdenoCa	A not mutated - B mutated	BRCA1_Intron vs TP53_Coding	31.86	28
Breast-AdenoCa	A mutated - B not mutated	BRCA1_Intron vs TP53_Coding	7.08	15
Breast-AdenoCa	A mutated - B mutated	BRCA1_Intron vs TP53_Coding	5.31	18
Breast-AdenoCa	A not mutated - B not mutated	BRIP1_Intron vs BTK_Intron	69.03	44
Breast-AdenoCa	A not mutated - B mutated	BRIP1_Intron vs BTK_Intron	7.96	11
Breast-AdenoCa	A mutated - B not mutated	BRIP1_Intron vs BTK_Intron	20.35	37
Breast-AdenoCa	A mutated - B mutated	BRIP1_Intron vs BTK_Intron	2.65	8
Breast-AdenoCa	A not mutated - B not mutated	BRIP1_Intron vs CBFB_Intron	68.14	37
Breast-AdenoCa	A not mutated - B mutated	BRIP1_Intron vs CBFB_Intron	8.85	18
Breast-AdenoCa	A mutated - B not mutated	BRIP1_Intron vs CBFB_Intron	16.81	23
Breast-AdenoCa	A mutated - B mutated	BRIP1_Intron vs CBFB_Intron	6.19	22
Breast-AdenoCa	A not mutated - B not mutated	BRIP1_Intron vs CCAR1_Intron	69.03	38
Breast-AdenoCa	A not mutated - B mutated	BRIP1_Intron vs CCAR1_Intron	7.96	17
Breast-AdenoCa	A mutated - B not mutated	BRIP1_Intron vs CCAR1_Intron	19.47	30
Breast-AdenoCa	A mutated - B mutated	BRIP1_Intron vs CCAR1_Intron	3.54	15
Breast-AdenoCa	A not mutated - B not mutated	BRIP1_Intron vs CDH1_Intron	64.6	39
Breast-AdenoCa	A not mutated - B mutated	BRIP1_Intron vs CDH1_Intron	12.39	16
Breast-AdenoCa	A mutated - B not mutated	BRIP1_Intron vs CDH1_Intron	15.93	33
Breast-AdenoCa	A mutated - B mutated	BRIP1_Intron vs CDH1_Intron	7.08	12
Breast-AdenoCa	A not mutated - B not mutated	BRIP1_Intron vs CHEK2_Intron	69.91	40
Breast-AdenoCa	A not mutated - B mutated	BRIP1_Intron vs CHEK2_Intron	7.08	15
Breast-AdenoCa	A mutated - B not mutated	BRIP1_Intron vs CHEK2_Intron	19.47	34
Breast-AdenoCa	A mutated - B mutated	BRIP1_Intron vs CHEK2_Intron	3.54	11
Breast-AdenoCa	A not mutated - B not mutated	BRIP1_Intron vs ERBB4_Intron	21.24	28
Breast-AdenoCa	A not mutated - B mutated	BRIP1_Intron vs ERBB4_Intron	55.75	27
Breast-AdenoCa	A mutated - B not mutated	BRIP1_Intron vs ERBB4_Intron	1.77	21
Breast-AdenoCa	A mutated - B mutated	BRIP1_Intron vs ERBB4_Intron	21.24	24
Breast-AdenoCa	A not mutated - B not mutated	BRIP1_Intron vs ESR1_Intron	42.48	22
Breast-AdenoCa	A not mutated - B mutated	BRIP1_Intron vs ESR1_Intron	34.51	33
Breast-AdenoCa	A mutated - B not mutated	BRIP1_Intron vs ESR1_Intron	7.08	15
Breast-AdenoCa	A mutated - B mutated	BRIP1_Intron vs ESR1_Intron	15.93	30
Breast-AdenoCa	A not mutated - B not mutated	BRIP1_Intron vs GATA3_Coding	71.68	41
Breast-AdenoCa	A not mutated - B mutated	BRIP1_Intron vs GATA3_Coding	5.31	14
Breast-AdenoCa	A mutated - B not mutated	BRIP1_Intron vs GATA3_Coding	20.35	31
Breast-AdenoCa	A mutated - B mutated	BRIP1_Intron vs GATA3_Coding	2.65	14
Breast-AdenoCa	A not mutated - B not mutated	BRIP1_Intron vs GATA3_Intron	65.49	44
Breast-AdenoCa	A not mutated - B mutated	BRIP1_Intron vs GATA3_Intron	11.5	11
Breast-AdenoCa	A mutated - B not mutated	BRIP1_Intron vs GATA3_Intron	19.47	38
Breast-AdenoCa	A mutated - B mutated	BRIP1_Intron vs GATA3_Intron	3.54	7
Breast-AdenoCa	A not mutated - B not mutated	BRIP1_Intron vs HERC2_Intron	63.72	26
Breast-AdenoCa	A not mutated - B mutated	BRIP1_Intron vs HERC2_Intron	13.27	29
Breast-AdenoCa	A mutated - B not mutated	BRIP1_Intron vs HERC2_Intron	16.81	25
Breast-AdenoCa	A mutated - B mutated	BRIP1_Intron vs HERC2_Intron	6.19	20
Breast-AdenoCa	A not mutated - B not mutated	BRIP1_Intron vs INPP4B_Intron	34.51	21
Breast-AdenoCa	A not mutated - B mutated	BRIP1_Intron vs INPP4B_Intron	42.48	34
Breast-AdenoCa	A mutated - B not mutated	BRIP1_Intron vs INPP4B_Intron	6.19	8
Breast-AdenoCa	A mutated - B mutated	BRIP1_Intron vs INPP4B_Intron	16.81	37
Breast-AdenoCa	A not mutated - B not mutated	BRIP1_Intron vs MAP2K4_Intron	67.26	37
Breast-AdenoCa	A not mutated - B mutated	BRIP1_Intron vs MAP2K4_Intron	9.73	18
Breast-AdenoCa	A mutated - B not mutated	BRIP1_Intron vs MAP2K4_Intron	17.7	28
Breast-AdenoCa	A mutated - B mutated	BRIP1_Intron vs MAP2K4_Intron	5.31	17
Breast-AdenoCa	A not mutated - B not mutated	BRIP1_Intron vs MAP3K1_Coding	68.14	51
Breast-AdenoCa	A not mutated - B mutated	BRIP1_Intron vs MAP3K1_Coding	8.85	4
Breast-AdenoCa	A mutated - B not mutated	BRIP1_Intron vs MAP3K1_Coding	22.12	42
Breast-AdenoCa	A mutated - B mutated	BRIP1_Intron vs MAP3K1_Coding	0.88	3
Breast-AdenoCa	A not mutated - B not mutated	BRIP1_Intron vs MAP3K1_Intron	68.14	52
Breast-AdenoCa	A not mutated - B mutated	BRIP1_Intron vs MAP3K1_Intron	8.85	3
Breast-AdenoCa	A mutated - B not mutated	BRIP1_Intron vs MAP3K1_Intron	21.24	40
Breast-AdenoCa	A mutated - B mutated	BRIP1_Intron vs MAP3K1_Intron	1.77	5
Breast-AdenoCa	A not mutated - B not mutated	BRIP1_Intron vs MAP3K13_Intron	61.95	32
Breast-AdenoCa	A not mutated - B mutated	BRIP1_Intron vs MAP3K13_Intron	15.04	23
Breast-AdenoCa	A mutated - B not mutated	BRIP1_Intron vs MAP3K13_Intron	12.39	23
Breast-AdenoCa	A mutated - B mutated	BRIP1_Intron vs MAP3K13_Intron	10.62	22
Breast-AdenoCa	A not mutated - B not mutated	BRIP1_Intron vs MLLT4_Intron	69.03	45
Breast-AdenoCa	A not mutated - B mutated	BRIP1_Intron vs MLLT4_Intron	7.96	10
Breast-AdenoCa	A mutated - B not mutated	BRIP1_Intron vs MLLT4_Intron	17.7	34
Breast-AdenoCa	A mutated - B mutated	BRIP1_Intron vs MLLT4_Intron	5.31	11
Breast-AdenoCa	A not mutated - B not mutated	BRIP1_Intron vs MYH14_Intron	62.83	37
Breast-AdenoCa	A not mutated - B mutated	BRIP1_Intron vs MYH14_Intron	14.16	18
Breast-AdenoCa	A mutated - B not mutated	BRIP1_Intron vs MYH14_Intron	18.58	35
Breast-AdenoCa	A mutated - B mutated	BRIP1_Intron vs MYH14_Intron	4.42	10
Breast-AdenoCa	A not mutated - B not mutated	BRIP1_Intron vs NCOR1_Intron	66.37	36
Breast-AdenoCa	A not mutated - B mutated	BRIP1_Intron vs NCOR1_Intron	10.62	19
Breast-AdenoCa	A mutated - B not mutated	BRIP1_Intron vs NCOR1_Intron	15.93	27
Breast-AdenoCa	A mutated - B mutated	BRIP1_Intron vs NCOR1_Intron	7.08	18
Breast-AdenoCa	A not mutated - B not mutated	BRIP1_Intron vs NOTCH2_Intron	67.26	31
Breast-AdenoCa	A not mutated - B mutated	BRIP1_Intron vs NOTCH2_Intron	9.73	24
Breast-AdenoCa	A mutated - B not mutated	BRIP1_Intron vs NOTCH2_Intron	16.81	30
Breast-AdenoCa	A mutated - B mutated	BRIP1_Intron vs NOTCH2_Intron	6.19	15
Breast-AdenoCa	A not mutated - B not mutated	BRIP1_Intron vs PIK3CA_Coding	53.1	34
Breast-AdenoCa	A not mutated - B mutated	BRIP1_Intron vs PIK3CA_Coding	23.89	21
Breast-AdenoCa	A mutated - B not mutated	BRIP1_Intron vs PIK3CA_Coding	18.58	31
Breast-AdenoCa	A mutated - B mutated	BRIP1_Intron vs PIK3CA_Coding	4.42	14
Breast-AdenoCa	A not mutated - B not mutated	BRIP1_Intron vs PIK3CA_Intron	67.26	39
Breast-AdenoCa	A not mutated - B mutated	BRIP1_Intron vs PIK3CA_Intron	9.73	16
Breast-AdenoCa	A mutated - B not mutated	BRIP1_Intron vs PIK3CA_Intron	18.58	26
Breast-AdenoCa	A mutated - B mutated	BRIP1_Intron vs PIK3CA_Intron	4.42	19
Breast-AdenoCa	A not mutated - B not mutated	BRIP1_Intron vs PIK3CB_Intron	61.95	31
Breast-AdenoCa	A not mutated - B mutated	BRIP1_Intron vs PIK3CB_Intron	15.04	24
Breast-AdenoCa	A mutated - B not mutated	BRIP1_Intron vs PIK3CB_Intron	15.93	23
Breast-AdenoCa	A mutated - B mutated	BRIP1_Intron vs PIK3CB_Intron	7.08	22
Breast-AdenoCa	A not mutated - B not mutated	BRIP1_Intron vs PTEN_Coding	73.45	48
Breast-AdenoCa	A not mutated - B mutated	BRIP1_Intron vs PTEN_Coding	3.54	7
Breast-AdenoCa	A mutated - B not mutated	BRIP1_Intron vs PTEN_Coding	21.24	34
Breast-AdenoCa	A mutated - B mutated	BRIP1_Intron vs PTEN_Coding	1.77	11
Breast-AdenoCa	A not mutated - B not mutated	BRIP1_Intron vs PTEN_Intron	65.49	42
Breast-AdenoCa	A not mutated - B mutated	BRIP1_Intron vs PTEN_Intron	11.5	13
Breast-AdenoCa	A mutated - B not mutated	BRIP1_Intron vs PTEN_Intron	18.58	37
Breast-AdenoCa	A mutated - B mutated	BRIP1_Intron vs PTEN_Intron	4.42	8
Breast-AdenoCa	A not mutated - B not mutated	BRIP1_Intron vs RPGR_Intron	69.03	51
Breast-AdenoCa	A not mutated - B mutated	BRIP1_Intron vs RPGR_Intron	7.96	4
Breast-AdenoCa	A mutated - B not mutated	BRIP1_Intron vs RPGR_Intron	19.47	39
Breast-AdenoCa	A mutated - B mutated	BRIP1_Intron vs RPGR_Intron	3.54	6
Breast-AdenoCa	A not mutated - B not mutated	BRIP1_Intron vs RUNX1_Intron	50.44	32
Breast-AdenoCa	A not mutated - B mutated	BRIP1_Intron vs RUNX1_Intron	26.55	23
Breast-AdenoCa	A mutated - B not mutated	BRIP1_Intron vs RUNX1_Intron	9.73	31
Breast-AdenoCa	A mutated - B mutated	BRIP1_Intron vs RUNX1_Intron	13.27	14
Breast-AdenoCa	A not mutated - B not mutated	BRIP1_Intron vs SRGAP1_Intron	54.87	26
Breast-AdenoCa	A not mutated - B mutated	BRIP1_Intron vs SRGAP1_Intron	22.12	29
Breast-AdenoCa	A mutated - B not mutated	BRIP1_Intron vs SRGAP1_Intron	15.04	19
Breast-AdenoCa	A mutated - B mutated	BRIP1_Intron vs SRGAP1_Intron	7.96	26
Breast-AdenoCa	A not mutated - B not mutated	BRIP1_Intron vs STAG2_Intron	38.05	22
Breast-AdenoCa	A not mutated - B mutated	BRIP1_Intron vs STAG2_Intron	38.94	33
Breast-AdenoCa	A mutated - B not mutated	BRIP1_Intron vs STAG2_Intron	7.96	11
Breast-AdenoCa	A mutated - B mutated	BRIP1_Intron vs STAG2_Intron	15.04	34
Breast-AdenoCa	A not mutated - B not mutated	BRIP1_Intron vs TP53_Coding	50.44	30
Breast-AdenoCa	A not mutated - B mutated	BRIP1_Intron vs TP53_Coding	26.55	25
Breast-AdenoCa	A mutated - B not mutated	BRIP1_Intron vs TP53_Coding	12.39	24
Breast-AdenoCa	A mutated - B mutated	BRIP1_Intron vs TP53_Coding	10.62	21
Breast-AdenoCa	A not mutated - B not mutated	BTK_Intron vs CBFB_Intron	75.22	49
Breast-AdenoCa	A not mutated - B mutated	BTK_Intron vs CBFB_Intron	14.16	32
Breast-AdenoCa	A mutated - B not mutated	BTK_Intron vs CBFB_Intron	9.73	11
Breast-AdenoCa	A mutated - B mutated	BTK_Intron vs CBFB_Intron	0.88	8
Breast-AdenoCa	A not mutated - B not mutated	BTK_Intron vs CCAR1_Intron	82.3	55
Breast-AdenoCa	A not mutated - B mutated	BTK_Intron vs CCAR1_Intron	7.08	26
Breast-AdenoCa	A mutated - B not mutated	BTK_Intron vs CCAR1_Intron	6.19	13
Breast-AdenoCa	A mutated - B mutated	BTK_Intron vs CCAR1_Intron	4.42	6
Breast-AdenoCa	A not mutated - B not mutated	BTK_Intron vs CDH1_Intron	71.68	58
Breast-AdenoCa	A not mutated - B mutated	BTK_Intron vs CDH1_Intron	17.7	23
Breast-AdenoCa	A mutated - B not mutated	BTK_Intron vs CDH1_Intron	8.85	14
Breast-AdenoCa	A mutated - B mutated	BTK_Intron vs CDH1_Intron	1.77	5
Breast-AdenoCa	A not mutated - B not mutated	BTK_Intron vs CHEK2_Intron	81.42	57
Breast-AdenoCa	A not mutated - B mutated	BTK_Intron vs CHEK2_Intron	7.96	24
Breast-AdenoCa	A mutated - B not mutated	BTK_Intron vs CHEK2_Intron	7.96	17
Breast-AdenoCa	A mutated - B mutated	BTK_Intron vs CHEK2_Intron	2.65	2
Breast-AdenoCa	A not mutated - B not mutated	BTK_Intron vs ERBB4_Intron	20.35	37
Breast-AdenoCa	A not mutated - B mutated	BTK_Intron vs ERBB4_Intron	69.03	44
Breast-AdenoCa	A mutated - B not mutated	BTK_Intron vs ERBB4_Intron	2.65	12
Breast-AdenoCa	A mutated - B mutated	BTK_Intron vs ERBB4_Intron	7.96	7
Breast-AdenoCa	A not mutated - B not mutated	BTK_Intron vs ESR1_Intron	46.02	32
Breast-AdenoCa	A not mutated - B mutated	BTK_Intron vs ESR1_Intron	43.36	49
Breast-AdenoCa	A mutated - B not mutated	BTK_Intron vs ESR1_Intron	3.54	5
Breast-AdenoCa	A mutated - B mutated	BTK_Intron vs ESR1_Intron	7.08	14
Breast-AdenoCa	A not mutated - B not mutated	BTK_Intron vs GATA3_Coding	83.19	57
Breast-AdenoCa	A not mutated - B mutated	BTK_Intron vs GATA3_Coding	6.19	24
Breast-AdenoCa	A mutated - B not mutated	BTK_Intron vs GATA3_Coding	8.85	15
Breast-AdenoCa	A mutated - B mutated	BTK_Intron vs GATA3_Coding	1.77	4
Breast-AdenoCa	A not mutated - B not mutated	BTK_Intron vs GATA3_Intron	76.99	66
Breast-AdenoCa	A not mutated - B mutated	BTK_Intron vs GATA3_Intron	12.39	15
Breast-AdenoCa	A mutated - B not mutated	BTK_Intron vs GATA3_Intron	7.96	16
Breast-AdenoCa	A mutated - B mutated	BTK_Intron vs GATA3_Intron	2.65	3
Breast-AdenoCa	A not mutated - B not mutated	BTK_Intron vs HERC2_Intron	71.68	40
Breast-AdenoCa	A not mutated - B mutated	BTK_Intron vs HERC2_Intron	17.7	41
Breast-AdenoCa	A mutated - B not mutated	BTK_Intron vs HERC2_Intron	8.85	11
Breast-AdenoCa	A mutated - B mutated	BTK_Intron vs HERC2_Intron	1.77	8
Breast-AdenoCa	A not mutated - B not mutated	BTK_Intron vs INPP4B_Intron	37.17	24
Breast-AdenoCa	A not mutated - B mutated	BTK_Intron vs INPP4B_Intron	52.21	57
Breast-AdenoCa	A mutated - B not mutated	BTK_Intron vs INPP4B_Intron	3.54	5
Breast-AdenoCa	A mutated - B mutated	BTK_Intron vs INPP4B_Intron	7.08	14
Breast-AdenoCa	A not mutated - B not mutated	BTK_Intron vs MAP2K4_Intron	76.11	53
Breast-AdenoCa	A not mutated - B mutated	BTK_Intron vs MAP2K4_Intron	13.27	28
Breast-AdenoCa	A mutated - B not mutated	BTK_Intron vs MAP2K4_Intron	8.85	12
Breast-AdenoCa	A mutated - B mutated	BTK_Intron vs MAP2K4_Intron	1.77	7
Breast-AdenoCa	A not mutated - B not mutated	BTK_Intron vs MAP3K1_Coding	80.53	74
Breast-AdenoCa	A not mutated - B mutated	BTK_Intron vs MAP3K1_Coding	8.85	7
Breast-AdenoCa	A mutated - B not mutated	BTK_Intron vs MAP3K1_Coding	9.73	19
Breast-AdenoCa	A mutated - B mutated	BTK_Intron vs MAP3K1_Coding	0.88	NA
Breast-AdenoCa	A not mutated - B not mutated	BTK_Intron vs MAP3K1_Intron	80.53	74
Breast-AdenoCa	A not mutated - B mutated	BTK_Intron vs MAP3K1_Intron	8.85	7
Breast-AdenoCa	A mutated - B not mutated	BTK_Intron vs MAP3K1_Intron	8.85	18
Breast-AdenoCa	A mutated - B mutated	BTK_Intron vs MAP3K1_Intron	1.77	1
Breast-AdenoCa	A not mutated - B not mutated	BTK_Intron vs MAP3K13_Intron	66.37	43
Breast-AdenoCa	A not mutated - B mutated	BTK_Intron vs MAP3K13_Intron	23.01	38
Breast-AdenoCa	A mutated - B not mutated	BTK_Intron vs MAP3K13_Intron	7.96	12
Breast-AdenoCa	A mutated - B mutated	BTK_Intron vs MAP3K13_Intron	2.65	7
Breast-AdenoCa	A not mutated - B not mutated	BTK_Intron vs MLLT4_Intron	78.76	63
Breast-AdenoCa	A not mutated - B mutated	BTK_Intron vs MLLT4_Intron	10.62	18
Breast-AdenoCa	A mutated - B not mutated	BTK_Intron vs MLLT4_Intron	7.96	16
Breast-AdenoCa	A mutated - B mutated	BTK_Intron vs MLLT4_Intron	2.65	3
Breast-AdenoCa	A not mutated - B not mutated	BTK_Intron vs MYH14_Intron	74.34	58
Breast-AdenoCa	A not mutated - B mutated	BTK_Intron vs MYH14_Intron	15.04	23
Breast-AdenoCa	A mutated - B not mutated	BTK_Intron vs MYH14_Intron	7.08	14
Breast-AdenoCa	A mutated - B mutated	BTK_Intron vs MYH14_Intron	3.54	5
Breast-AdenoCa	A not mutated - B not mutated	BTK_Intron vs NCOR1_Intron	76.11	53
Breast-AdenoCa	A not mutated - B mutated	BTK_Intron vs NCOR1_Intron	13.27	28
Breast-AdenoCa	A mutated - B not mutated	BTK_Intron vs NCOR1_Intron	6.19	10
Breast-AdenoCa	A mutated - B mutated	BTK_Intron vs NCOR1_Intron	4.42	9
Breast-AdenoCa	A not mutated - B not mutated	BTK_Intron vs NOTCH2_Intron	76.11	51
Breast-AdenoCa	A not mutated - B mutated	BTK_Intron vs NOTCH2_Intron	13.27	30
Breast-AdenoCa	A mutated - B not mutated	BTK_Intron vs NOTCH2_Intron	7.96	10
Breast-AdenoCa	A mutated - B mutated	BTK_Intron vs NOTCH2_Intron	2.65	9
Breast-AdenoCa	A not mutated - B not mutated	BTK_Intron vs PIK3CA_Coding	64.6	53
Breast-AdenoCa	A not mutated - B mutated	BTK_Intron vs PIK3CA_Coding	24.78	28
Breast-AdenoCa	A mutated - B not mutated	BTK_Intron vs PIK3CA_Coding	7.08	12
Breast-AdenoCa	A mutated - B mutated	BTK_Intron vs PIK3CA_Coding	3.54	7
Breast-AdenoCa	A not mutated - B not mutated	BTK_Intron vs PIK3CA_Intron	76.99	51
Breast-AdenoCa	A not mutated - B mutated	BTK_Intron vs PIK3CA_Intron	12.39	30
Breast-AdenoCa	A mutated - B not mutated	BTK_Intron vs PIK3CA_Intron	8.85	14
Breast-AdenoCa	A mutated - B mutated	BTK_Intron vs PIK3CA_Intron	1.77	5
Breast-AdenoCa	A not mutated - B not mutated	BTK_Intron vs PIK3CB_Intron	69.91	44
Breast-AdenoCa	A not mutated - B mutated	BTK_Intron vs PIK3CB_Intron	19.47	37
Breast-AdenoCa	A mutated - B not mutated	BTK_Intron vs PIK3CB_Intron	7.96	10
Breast-AdenoCa	A mutated - B mutated	BTK_Intron vs PIK3CB_Intron	2.65	9
Breast-AdenoCa	A not mutated - B not mutated	BTK_Intron vs PTEN_Coding	84.07	65
Breast-AdenoCa	A not mutated - B mutated	BTK_Intron vs PTEN_Coding	5.31	16
Breast-AdenoCa	A mutated - B not mutated	BTK_Intron vs PTEN_Coding	10.62	17
Breast-AdenoCa	A mutated - B mutated	BTK_Intron vs PTEN_Coding	NA	2
Breast-AdenoCa	A not mutated - B not mutated	BTK_Intron vs PTEN_Intron	76.99	68
Breast-AdenoCa	A not mutated - B mutated	BTK_Intron vs PTEN_Intron	12.39	13
Breast-AdenoCa	A mutated - B not mutated	BTK_Intron vs PTEN_Intron	7.08	11
Breast-AdenoCa	A mutated - B mutated	BTK_Intron vs PTEN_Intron	3.54	8
Breast-AdenoCa	A not mutated - B not mutated	BTK_Intron vs RPGR_Intron	79.65	73
Breast-AdenoCa	A not mutated - B mutated	BTK_Intron vs RPGR_Intron	9.73	8
Breast-AdenoCa	A mutated - B not mutated	BTK_Intron vs RPGR_Intron	8.85	17
Breast-AdenoCa	A mutated - B mutated	BTK_Intron vs RPGR_Intron	1.77	2
Breast-AdenoCa	A not mutated - B not mutated	BTK_Intron vs RUNX1_Intron	56.64	52
Breast-AdenoCa	A not mutated - B mutated	BTK_Intron vs RUNX1_Intron	32.74	29
Breast-AdenoCa	A mutated - B not mutated	BTK_Intron vs RUNX1_Intron	3.54	11
Breast-AdenoCa	A mutated - B mutated	BTK_Intron vs RUNX1_Intron	7.08	8
Breast-AdenoCa	A not mutated - B not mutated	BTK_Intron vs SRGAP1_Intron	63.72	36
Breast-AdenoCa	A not mutated - B mutated	BTK_Intron vs SRGAP1_Intron	25.66	45
Breast-AdenoCa	A mutated - B not mutated	BTK_Intron vs SRGAP1_Intron	6.19	9
Breast-AdenoCa	A mutated - B mutated	BTK_Intron vs SRGAP1_Intron	4.42	10
Breast-AdenoCa	A not mutated - B not mutated	BTK_Intron vs STAG2_Intron	40.71	27
Breast-AdenoCa	A not mutated - B mutated	BTK_Intron vs STAG2_Intron	48.67	54
Breast-AdenoCa	A mutated - B not mutated	BTK_Intron vs STAG2_Intron	5.31	6
Breast-AdenoCa	A mutated - B mutated	BTK_Intron vs STAG2_Intron	5.31	13
Breast-AdenoCa	A not mutated - B not mutated	BTK_Intron vs TP53_Coding	57.52	46
Breast-AdenoCa	A not mutated - B mutated	BTK_Intron vs TP53_Coding	31.86	35
Breast-AdenoCa	A mutated - B not mutated	BTK_Intron vs TP53_Coding	5.31	8
Breast-AdenoCa	A mutated - B mutated	BTK_Intron vs TP53_Coding	5.31	11
Breast-AdenoCa	A not mutated - B not mutated	CBFB_Intron vs CCAR1_Intron	76.11	42
Breast-AdenoCa	A not mutated - B mutated	CBFB_Intron vs CCAR1_Intron	8.85	18
Breast-AdenoCa	A mutated - B not mutated	CBFB_Intron vs CCAR1_Intron	12.39	26
Breast-AdenoCa	A mutated - B mutated	CBFB_Intron vs CCAR1_Intron	2.65	14
Breast-AdenoCa	A not mutated - B not mutated	CBFB_Intron vs CDH1_Intron	69.03	41
Breast-AdenoCa	A not mutated - B mutated	CBFB_Intron vs CDH1_Intron	15.93	19
Breast-AdenoCa	A mutated - B not mutated	CBFB_Intron vs CDH1_Intron	11.5	31
Breast-AdenoCa	A mutated - B mutated	CBFB_Intron vs CDH1_Intron	3.54	9
Breast-AdenoCa	A not mutated - B not mutated	CBFB_Intron vs CHEK2_Intron	76.99	43
Breast-AdenoCa	A not mutated - B mutated	CBFB_Intron vs CHEK2_Intron	7.96	17
Breast-AdenoCa	A mutated - B not mutated	CBFB_Intron vs CHEK2_Intron	12.39	31
Breast-AdenoCa	A mutated - B mutated	CBFB_Intron vs CHEK2_Intron	2.65	9
Breast-AdenoCa	A not mutated - B not mutated	CBFB_Intron vs ERBB4_Intron	20.35	32
Breast-AdenoCa	A not mutated - B mutated	CBFB_Intron vs ERBB4_Intron	64.6	28
Breast-AdenoCa	A mutated - B not mutated	CBFB_Intron vs ERBB4_Intron	2.65	17
Breast-AdenoCa	A mutated - B mutated	CBFB_Intron vs ERBB4_Intron	12.39	23
Breast-AdenoCa	A not mutated - B not mutated	CBFB_Intron vs ESR1_Intron	43.36	22
Breast-AdenoCa	A not mutated - B mutated	CBFB_Intron vs ESR1_Intron	41.59	38
Breast-AdenoCa	A mutated - B not mutated	CBFB_Intron vs ESR1_Intron	6.19	15
Breast-AdenoCa	A mutated - B mutated	CBFB_Intron vs ESR1_Intron	8.85	25
Breast-AdenoCa	A not mutated - B not mutated	CBFB_Intron vs GATA3_Coding	78.76	44
Breast-AdenoCa	A not mutated - B mutated	CBFB_Intron vs GATA3_Coding	6.19	16
Breast-AdenoCa	A mutated - B not mutated	CBFB_Intron vs GATA3_Coding	13.27	28
Breast-AdenoCa	A mutated - B mutated	CBFB_Intron vs GATA3_Coding	1.77	12
Breast-AdenoCa	A not mutated - B not mutated	CBFB_Intron vs GATA3_Intron	74.34	50
Breast-AdenoCa	A not mutated - B mutated	CBFB_Intron vs GATA3_Intron	10.62	10
Breast-AdenoCa	A mutated - B not mutated	CBFB_Intron vs GATA3_Intron	10.62	32
Breast-AdenoCa	A mutated - B mutated	CBFB_Intron vs GATA3_Intron	4.42	8
Breast-AdenoCa	A not mutated - B not mutated	CBFB_Intron vs HERC2_Intron	69.03	27
Breast-AdenoCa	A not mutated - B mutated	CBFB_Intron vs HERC2_Intron	15.93	33
Breast-AdenoCa	A mutated - B not mutated	CBFB_Intron vs HERC2_Intron	11.5	24
Breast-AdenoCa	A mutated - B mutated	CBFB_Intron vs HERC2_Intron	3.54	16
Breast-AdenoCa	A not mutated - B not mutated	CBFB_Intron vs INPP4B_Intron	35.4	16
Breast-AdenoCa	A not mutated - B mutated	CBFB_Intron vs INPP4B_Intron	49.56	44
Breast-AdenoCa	A mutated - B not mutated	CBFB_Intron vs INPP4B_Intron	5.31	13
Breast-AdenoCa	A mutated - B mutated	CBFB_Intron vs INPP4B_Intron	9.73	27
Breast-AdenoCa	A not mutated - B not mutated	CBFB_Intron vs MAP2K4_Intron	74.34	38
Breast-AdenoCa	A not mutated - B mutated	CBFB_Intron vs MAP2K4_Intron	10.62	22
Breast-AdenoCa	A mutated - B not mutated	CBFB_Intron vs MAP2K4_Intron	10.62	27
Breast-AdenoCa	A mutated - B mutated	CBFB_Intron vs MAP2K4_Intron	4.42	13
Breast-AdenoCa	A not mutated - B not mutated	CBFB_Intron vs MAP3K1_Coding	78.76	55
Breast-AdenoCa	A not mutated - B mutated	CBFB_Intron vs MAP3K1_Coding	6.19	5
Breast-AdenoCa	A mutated - B not mutated	CBFB_Intron vs MAP3K1_Coding	11.5	38
Breast-AdenoCa	A mutated - B mutated	CBFB_Intron vs MAP3K1_Coding	3.54	2
Breast-AdenoCa	A not mutated - B not mutated	CBFB_Intron vs MAP3K1_Intron	76.11	56
Breast-AdenoCa	A not mutated - B mutated	CBFB_Intron vs MAP3K1_Intron	8.85	4
Breast-AdenoCa	A mutated - B not mutated	CBFB_Intron vs MAP3K1_Intron	13.27	36
Breast-AdenoCa	A mutated - B mutated	CBFB_Intron vs MAP3K1_Intron	1.77	4
Breast-AdenoCa	A not mutated - B not mutated	CBFB_Intron vs MAP3K13_Intron	65.49	32
Breast-AdenoCa	A not mutated - B mutated	CBFB_Intron vs MAP3K13_Intron	19.47	28
Breast-AdenoCa	A mutated - B not mutated	CBFB_Intron vs MAP3K13_Intron	8.85	23
Breast-AdenoCa	A mutated - B mutated	CBFB_Intron vs MAP3K13_Intron	6.19	17
Breast-AdenoCa	A not mutated - B not mutated	CBFB_Intron vs MLLT4_Intron	75.22	47
Breast-AdenoCa	A not mutated - B mutated	CBFB_Intron vs MLLT4_Intron	9.73	13
Breast-AdenoCa	A mutated - B not mutated	CBFB_Intron vs MLLT4_Intron	11.5	32
Breast-AdenoCa	A mutated - B mutated	CBFB_Intron vs MLLT4_Intron	3.54	8
Breast-AdenoCa	A not mutated - B not mutated	CBFB_Intron vs MYH14_Intron	69.03	42
Breast-AdenoCa	A not mutated - B mutated	CBFB_Intron vs MYH14_Intron	15.93	18
Breast-AdenoCa	A mutated - B not mutated	CBFB_Intron vs MYH14_Intron	12.39	30
Breast-AdenoCa	A mutated - B mutated	CBFB_Intron vs MYH14_Intron	2.65	10
Breast-AdenoCa	A not mutated - B not mutated	CBFB_Intron vs NCOR1_Intron	73.45	35
Breast-AdenoCa	A not mutated - B mutated	CBFB_Intron vs NCOR1_Intron	11.5	25
Breast-AdenoCa	A mutated - B not mutated	CBFB_Intron vs NCOR1_Intron	8.85	28
Breast-AdenoCa	A mutated - B mutated	CBFB_Intron vs NCOR1_Intron	6.19	12
Breast-AdenoCa	A not mutated - B not mutated	CBFB_Intron vs NOTCH2_Intron	74.34	37
Breast-AdenoCa	A not mutated - B mutated	CBFB_Intron vs NOTCH2_Intron	10.62	23
Breast-AdenoCa	A mutated - B not mutated	CBFB_Intron vs NOTCH2_Intron	9.73	24
Breast-AdenoCa	A mutated - B mutated	CBFB_Intron vs NOTCH2_Intron	5.31	16
Breast-AdenoCa	A not mutated - B not mutated	CBFB_Intron vs PIK3CA_Coding	61.95	37
Breast-AdenoCa	A not mutated - B mutated	CBFB_Intron vs PIK3CA_Coding	23.01	23
Breast-AdenoCa	A mutated - B not mutated	CBFB_Intron vs PIK3CA_Coding	9.73	28
Breast-AdenoCa	A mutated - B mutated	CBFB_Intron vs PIK3CA_Coding	5.31	12
Breast-AdenoCa	A not mutated - B not mutated	CBFB_Intron vs PIK3CA_Intron	73.45	40
Breast-AdenoCa	A not mutated - B mutated	CBFB_Intron vs PIK3CA_Intron	11.5	20
Breast-AdenoCa	A mutated - B not mutated	CBFB_Intron vs PIK3CA_Intron	12.39	25
Breast-AdenoCa	A mutated - B mutated	CBFB_Intron vs PIK3CA_Intron	2.65	15
Breast-AdenoCa	A not mutated - B not mutated	CBFB_Intron vs PIK3CB_Intron	68.14	30
Breast-AdenoCa	A not mutated - B mutated	CBFB_Intron vs PIK3CB_Intron	16.81	30
Breast-AdenoCa	A mutated - B not mutated	CBFB_Intron vs PIK3CB_Intron	9.73	24
Breast-AdenoCa	A mutated - B mutated	CBFB_Intron vs PIK3CB_Intron	5.31	16
Breast-AdenoCa	A not mutated - B not mutated	CBFB_Intron vs PTEN_Coding	79.65	53
Breast-AdenoCa	A not mutated - B mutated	CBFB_Intron vs PTEN_Coding	5.31	7
Breast-AdenoCa	A mutated - B not mutated	CBFB_Intron vs PTEN_Coding	15.04	29
Breast-AdenoCa	A mutated - B mutated	CBFB_Intron vs PTEN_Coding	NA	11
Breast-AdenoCa	A not mutated - B not mutated	CBFB_Intron vs PTEN_Intron	69.91	47
Breast-AdenoCa	A not mutated - B mutated	CBFB_Intron vs PTEN_Intron	15.04	13
Breast-AdenoCa	A mutated - B not mutated	CBFB_Intron vs PTEN_Intron	14.16	32
Breast-AdenoCa	A mutated - B mutated	CBFB_Intron vs PTEN_Intron	0.88	8
Breast-AdenoCa	A not mutated - B not mutated	CBFB_Intron vs RPGR_Intron	76.99	54
Breast-AdenoCa	A not mutated - B mutated	CBFB_Intron vs RPGR_Intron	7.96	6
Breast-AdenoCa	A mutated - B not mutated	CBFB_Intron vs RPGR_Intron	11.5	36
Breast-AdenoCa	A mutated - B mutated	CBFB_Intron vs RPGR_Intron	3.54	4
Breast-AdenoCa	A not mutated - B not mutated	CBFB_Intron vs RUNX1_Intron	51.33	41
Breast-AdenoCa	A not mutated - B mutated	CBFB_Intron vs RUNX1_Intron	33.63	19
Breast-AdenoCa	A mutated - B not mutated	CBFB_Intron vs RUNX1_Intron	8.85	22
Breast-AdenoCa	A mutated - B mutated	CBFB_Intron vs RUNX1_Intron	6.19	18
Breast-AdenoCa	A not mutated - B not mutated	CBFB_Intron vs SRGAP1_Intron	61.06	25
Breast-AdenoCa	A not mutated - B mutated	CBFB_Intron vs SRGAP1_Intron	23.89	35
Breast-AdenoCa	A mutated - B not mutated	CBFB_Intron vs SRGAP1_Intron	8.85	20
Breast-AdenoCa	A mutated - B mutated	CBFB_Intron vs SRGAP1_Intron	6.19	20
Breast-AdenoCa	A not mutated - B not mutated	CBFB_Intron vs STAG2_Intron	40.71	18
Breast-AdenoCa	A not mutated - B mutated	CBFB_Intron vs STAG2_Intron	44.25	42
Breast-AdenoCa	A mutated - B not mutated	CBFB_Intron vs STAG2_Intron	5.31	15
Breast-AdenoCa	A mutated - B mutated	CBFB_Intron vs STAG2_Intron	9.73	25
Breast-AdenoCa	A not mutated - B not mutated	CBFB_Intron vs TP53_Coding	51.33	33
Breast-AdenoCa	A not mutated - B mutated	CBFB_Intron vs TP53_Coding	33.63	27
Breast-AdenoCa	A mutated - B not mutated	CBFB_Intron vs TP53_Coding	11.5	21
Breast-AdenoCa	A mutated - B mutated	CBFB_Intron vs TP53_Coding	3.54	19
Breast-AdenoCa	A not mutated - B not mutated	CCAR1_Intron vs CDH1_Intron	70.8	52
Breast-AdenoCa	A not mutated - B mutated	CCAR1_Intron vs CDH1_Intron	17.7	16
Breast-AdenoCa	A mutated - B not mutated	CCAR1_Intron vs CDH1_Intron	9.73	20
Breast-AdenoCa	A mutated - B mutated	CCAR1_Intron vs CDH1_Intron	1.77	12
Breast-AdenoCa	A not mutated - B not mutated	CCAR1_Intron vs CHEK2_Intron	80.53	49
Breast-AdenoCa	A not mutated - B mutated	CCAR1_Intron vs CHEK2_Intron	7.96	19
Breast-AdenoCa	A mutated - B not mutated	CCAR1_Intron vs CHEK2_Intron	8.85	25
Breast-AdenoCa	A mutated - B mutated	CCAR1_Intron vs CHEK2_Intron	2.65	7
Breast-AdenoCa	A not mutated - B not mutated	CCAR1_Intron vs ERBB4_Intron	20.35	34
Breast-AdenoCa	A not mutated - B mutated	CCAR1_Intron vs ERBB4_Intron	68.14	34
Breast-AdenoCa	A mutated - B not mutated	CCAR1_Intron vs ERBB4_Intron	2.65	15
Breast-AdenoCa	A mutated - B mutated	CCAR1_Intron vs ERBB4_Intron	8.85	17
Breast-AdenoCa	A not mutated - B not mutated	CCAR1_Intron vs ESR1_Intron	46.02	19
Breast-AdenoCa	A not mutated - B mutated	CCAR1_Intron vs ESR1_Intron	42.48	49
Breast-AdenoCa	A mutated - B not mutated	CCAR1_Intron vs ESR1_Intron	3.54	18
Breast-AdenoCa	A mutated - B mutated	CCAR1_Intron vs ESR1_Intron	7.96	14
Breast-AdenoCa	A not mutated - B not mutated	CCAR1_Intron vs GATA3_Coding	82.3	47
Breast-AdenoCa	A not mutated - B mutated	CCAR1_Intron vs GATA3_Coding	6.19	21
Breast-AdenoCa	A mutated - B not mutated	CCAR1_Intron vs GATA3_Coding	9.73	25
Breast-AdenoCa	A mutated - B mutated	CCAR1_Intron vs GATA3_Coding	1.77	7
Breast-AdenoCa	A not mutated - B not mutated	CCAR1_Intron vs GATA3_Intron	77.88	63
Breast-AdenoCa	A not mutated - B mutated	CCAR1_Intron vs GATA3_Intron	10.62	5
Breast-AdenoCa	A mutated - B not mutated	CCAR1_Intron vs GATA3_Intron	7.08	19
Breast-AdenoCa	A mutated - B mutated	CCAR1_Intron vs GATA3_Intron	4.42	13
Breast-AdenoCa	A not mutated - B not mutated	CCAR1_Intron vs HERC2_Intron	72.57	38
Breast-AdenoCa	A not mutated - B mutated	CCAR1_Intron vs HERC2_Intron	15.93	30
Breast-AdenoCa	A mutated - B not mutated	CCAR1_Intron vs HERC2_Intron	7.96	13
Breast-AdenoCa	A mutated - B mutated	CCAR1_Intron vs HERC2_Intron	3.54	19
Breast-AdenoCa	A not mutated - B not mutated	CCAR1_Intron vs INPP4B_Intron	38.05	15
Breast-AdenoCa	A not mutated - B mutated	CCAR1_Intron vs INPP4B_Intron	50.44	53
Breast-AdenoCa	A mutated - B not mutated	CCAR1_Intron vs INPP4B_Intron	2.65	14
Breast-AdenoCa	A mutated - B mutated	CCAR1_Intron vs INPP4B_Intron	8.85	18
Breast-AdenoCa	A not mutated - B not mutated	CCAR1_Intron vs MAP2K4_Intron	77.88	45
Breast-AdenoCa	A not mutated - B mutated	CCAR1_Intron vs MAP2K4_Intron	10.62	23
Breast-AdenoCa	A mutated - B not mutated	CCAR1_Intron vs MAP2K4_Intron	7.08	20
Breast-AdenoCa	A mutated - B mutated	CCAR1_Intron vs MAP2K4_Intron	4.42	12
Breast-AdenoCa	A not mutated - B not mutated	CCAR1_Intron vs MAP3K1_Coding	79.65	64
Breast-AdenoCa	A not mutated - B mutated	CCAR1_Intron vs MAP3K1_Coding	8.85	4
Breast-AdenoCa	A mutated - B not mutated	CCAR1_Intron vs MAP3K1_Coding	10.62	29
Breast-AdenoCa	A mutated - B mutated	CCAR1_Intron vs MAP3K1_Coding	0.88	3
Breast-AdenoCa	A not mutated - B not mutated	CCAR1_Intron vs MAP3K1_Intron	80.53	64
Breast-AdenoCa	A not mutated - B mutated	CCAR1_Intron vs MAP3K1_Intron	7.96	4
Breast-AdenoCa	A mutated - B not mutated	CCAR1_Intron vs MAP3K1_Intron	8.85	28
Breast-AdenoCa	A mutated - B mutated	CCAR1_Intron vs MAP3K1_Intron	2.65	4
Breast-AdenoCa	A not mutated - B not mutated	CCAR1_Intron vs MAP3K13_Intron	70.8	39
Breast-AdenoCa	A not mutated - B mutated	CCAR1_Intron vs MAP3K13_Intron	17.7	29
Breast-AdenoCa	A mutated - B not mutated	CCAR1_Intron vs MAP3K13_Intron	3.54	16
Breast-AdenoCa	A mutated - B mutated	CCAR1_Intron vs MAP3K13_Intron	7.96	16
Breast-AdenoCa	A not mutated - B not mutated	CCAR1_Intron vs MLLT4_Intron	79.65	53
Breast-AdenoCa	A not mutated - B mutated	CCAR1_Intron vs MLLT4_Intron	8.85	15
Breast-AdenoCa	A mutated - B not mutated	CCAR1_Intron vs MLLT4_Intron	7.08	26
Breast-AdenoCa	A mutated - B mutated	CCAR1_Intron vs MLLT4_Intron	4.42	6
Breast-AdenoCa	A not mutated - B not mutated	CCAR1_Intron vs MYH14_Intron	74.34	51
Breast-AdenoCa	A not mutated - B mutated	CCAR1_Intron vs MYH14_Intron	14.16	17
Breast-AdenoCa	A mutated - B not mutated	CCAR1_Intron vs MYH14_Intron	7.08	21
Breast-AdenoCa	A mutated - B mutated	CCAR1_Intron vs MYH14_Intron	4.42	11
Breast-AdenoCa	A not mutated - B not mutated	CCAR1_Intron vs NCOR1_Intron	76.99	44
Breast-AdenoCa	A not mutated - B mutated	CCAR1_Intron vs NCOR1_Intron	11.5	24
Breast-AdenoCa	A mutated - B not mutated	CCAR1_Intron vs NCOR1_Intron	5.31	19
Breast-AdenoCa	A mutated - B mutated	CCAR1_Intron vs NCOR1_Intron	6.19	13
Breast-AdenoCa	A not mutated - B not mutated	CCAR1_Intron vs NOTCH2_Intron	74.34	40
Breast-AdenoCa	A not mutated - B mutated	CCAR1_Intron vs NOTCH2_Intron	14.16	28
Breast-AdenoCa	A mutated - B not mutated	CCAR1_Intron vs NOTCH2_Intron	9.73	21
Breast-AdenoCa	A mutated - B mutated	CCAR1_Intron vs NOTCH2_Intron	1.77	11
Breast-AdenoCa	A not mutated - B not mutated	CCAR1_Intron vs PIK3CA_Coding	63.72	44
Breast-AdenoCa	A not mutated - B mutated	CCAR1_Intron vs PIK3CA_Coding	24.78	24
Breast-AdenoCa	A mutated - B not mutated	CCAR1_Intron vs PIK3CA_Coding	7.96	21
Breast-AdenoCa	A mutated - B mutated	CCAR1_Intron vs PIK3CA_Coding	3.54	11
Breast-AdenoCa	A not mutated - B not mutated	CCAR1_Intron vs PIK3CA_Intron	76.99	50
Breast-AdenoCa	A not mutated - B mutated	CCAR1_Intron vs PIK3CA_Intron	11.5	18
Breast-AdenoCa	A mutated - B not mutated	CCAR1_Intron vs PIK3CA_Intron	8.85	15
Breast-AdenoCa	A mutated - B mutated	CCAR1_Intron vs PIK3CA_Intron	2.65	17
Breast-AdenoCa	A not mutated - B not mutated	CCAR1_Intron vs PIK3CB_Intron	69.91	38
Breast-AdenoCa	A not mutated - B mutated	CCAR1_Intron vs PIK3CB_Intron	18.58	30
Breast-AdenoCa	A mutated - B not mutated	CCAR1_Intron vs PIK3CB_Intron	7.96	16
Breast-AdenoCa	A mutated - B mutated	CCAR1_Intron vs PIK3CB_Intron	3.54	16
Breast-AdenoCa	A not mutated - B not mutated	CCAR1_Intron vs PTEN_Coding	83.19	58
Breast-AdenoCa	A not mutated - B mutated	CCAR1_Intron vs PTEN_Coding	5.31	10
Breast-AdenoCa	A mutated - B not mutated	CCAR1_Intron vs PTEN_Coding	11.5	24
Breast-AdenoCa	A mutated - B mutated	CCAR1_Intron vs PTEN_Coding	NA	8
Breast-AdenoCa	A not mutated - B not mutated	CCAR1_Intron vs PTEN_Intron	73.45	56
Breast-AdenoCa	A not mutated - B mutated	CCAR1_Intron vs PTEN_Intron	15.04	12
Breast-AdenoCa	A mutated - B not mutated	CCAR1_Intron vs PTEN_Intron	10.62	23
Breast-AdenoCa	A mutated - B mutated	CCAR1_Intron vs PTEN_Intron	0.88	9
Breast-AdenoCa	A not mutated - B not mutated	CCAR1_Intron vs RPGR_Intron	80.53	61
Breast-AdenoCa	A not mutated - B mutated	CCAR1_Intron vs RPGR_Intron	7.96	7
Breast-AdenoCa	A mutated - B not mutated	CCAR1_Intron vs RPGR_Intron	7.96	29
Breast-AdenoCa	A mutated - B mutated	CCAR1_Intron vs RPGR_Intron	3.54	3
Breast-AdenoCa	A not mutated - B not mutated	CCAR1_Intron vs RUNX1_Intron	54.87	40
Breast-AdenoCa	A not mutated - B mutated	CCAR1_Intron vs RUNX1_Intron	33.63	28
Breast-AdenoCa	A mutated - B not mutated	CCAR1_Intron vs RUNX1_Intron	5.31	23
Breast-AdenoCa	A mutated - B mutated	CCAR1_Intron vs RUNX1_Intron	6.19	9
Breast-AdenoCa	A not mutated - B not mutated	CCAR1_Intron vs SRGAP1_Intron	62.83	32
Breast-AdenoCa	A not mutated - B mutated	CCAR1_Intron vs SRGAP1_Intron	25.66	36
Breast-AdenoCa	A mutated - B not mutated	CCAR1_Intron vs SRGAP1_Intron	7.08	13
Breast-AdenoCa	A mutated - B mutated	CCAR1_Intron vs SRGAP1_Intron	4.42	19
Breast-AdenoCa	A not mutated - B not mutated	CCAR1_Intron vs STAG2_Intron	43.36	26
Breast-AdenoCa	A not mutated - B mutated	CCAR1_Intron vs STAG2_Intron	45.13	42
Breast-AdenoCa	A mutated - B not mutated	CCAR1_Intron vs STAG2_Intron	2.65	7
Breast-AdenoCa	A mutated - B mutated	CCAR1_Intron vs STAG2_Intron	8.85	25
Breast-AdenoCa	A not mutated - B not mutated	CCAR1_Intron vs TP53_Coding	55.75	35
Breast-AdenoCa	A not mutated - B mutated	CCAR1_Intron vs TP53_Coding	32.74	33
Breast-AdenoCa	A mutated - B not mutated	CCAR1_Intron vs TP53_Coding	7.08	19
Breast-AdenoCa	A mutated - B mutated	CCAR1_Intron vs TP53_Coding	4.42	13
Breast-AdenoCa	A not mutated - B not mutated	CDH1_Intron vs CHEK2_Intron	75.22	53
Breast-AdenoCa	A not mutated - B mutated	CDH1_Intron vs CHEK2_Intron	5.31	19
Breast-AdenoCa	A mutated - B not mutated	CDH1_Intron vs CHEK2_Intron	14.16	21
Breast-AdenoCa	A mutated - B mutated	CDH1_Intron vs CHEK2_Intron	5.31	7
Breast-AdenoCa	A not mutated - B not mutated	CDH1_Intron vs ERBB4_Intron	21.24	36
Breast-AdenoCa	A not mutated - B mutated	CDH1_Intron vs ERBB4_Intron	59.29	36
Breast-AdenoCa	A mutated - B not mutated	CDH1_Intron vs ERBB4_Intron	1.77	13
Breast-AdenoCa	A mutated - B mutated	CDH1_Intron vs ERBB4_Intron	17.7	15
Breast-AdenoCa	A not mutated - B not mutated	CDH1_Intron vs ESR1_Intron	39.82	26
Breast-AdenoCa	A not mutated - B mutated	CDH1_Intron vs ESR1_Intron	40.71	46
Breast-AdenoCa	A mutated - B not mutated	CDH1_Intron vs ESR1_Intron	9.73	11
Breast-AdenoCa	A mutated - B mutated	CDH1_Intron vs ESR1_Intron	9.73	17
Breast-AdenoCa	A not mutated - B not mutated	CDH1_Intron vs GATA3_Coding	75.22	52
Breast-AdenoCa	A not mutated - B mutated	CDH1_Intron vs GATA3_Coding	5.31	20
Breast-AdenoCa	A mutated - B not mutated	CDH1_Intron vs GATA3_Coding	16.81	20
Breast-AdenoCa	A mutated - B mutated	CDH1_Intron vs GATA3_Coding	2.65	8
Breast-AdenoCa	A not mutated - B not mutated	CDH1_Intron vs GATA3_Intron	67.26	60
Breast-AdenoCa	A not mutated - B mutated	CDH1_Intron vs GATA3_Intron	13.27	12
Breast-AdenoCa	A mutated - B not mutated	CDH1_Intron vs GATA3_Intron	17.7	22
Breast-AdenoCa	A mutated - B mutated	CDH1_Intron vs GATA3_Intron	1.77	6
Breast-AdenoCa	A not mutated - B not mutated	CDH1_Intron vs HERC2_Intron	67.26	39
Breast-AdenoCa	A not mutated - B mutated	CDH1_Intron vs HERC2_Intron	13.27	33
Breast-AdenoCa	A mutated - B not mutated	CDH1_Intron vs HERC2_Intron	13.27	12
Breast-AdenoCa	A mutated - B mutated	CDH1_Intron vs HERC2_Intron	6.19	16
Breast-AdenoCa	A not mutated - B not mutated	CDH1_Intron vs INPP4B_Intron	36.28	21
Breast-AdenoCa	A not mutated - B mutated	CDH1_Intron vs INPP4B_Intron	44.25	51
Breast-AdenoCa	A mutated - B not mutated	CDH1_Intron vs INPP4B_Intron	4.42	8
Breast-AdenoCa	A mutated - B mutated	CDH1_Intron vs INPP4B_Intron	15.04	20
Breast-AdenoCa	A not mutated - B not mutated	CDH1_Intron vs MAP2K4_Intron	69.03	43
Breast-AdenoCa	A not mutated - B mutated	CDH1_Intron vs MAP2K4_Intron	11.5	29
Breast-AdenoCa	A mutated - B not mutated	CDH1_Intron vs MAP2K4_Intron	15.93	22
Breast-AdenoCa	A mutated - B mutated	CDH1_Intron vs MAP2K4_Intron	3.54	6
Breast-AdenoCa	A not mutated - B not mutated	CDH1_Intron vs MAP3K1_Coding	73.45	68
Breast-AdenoCa	A not mutated - B mutated	CDH1_Intron vs MAP3K1_Coding	7.08	4
Breast-AdenoCa	A mutated - B not mutated	CDH1_Intron vs MAP3K1_Coding	16.81	25
Breast-AdenoCa	A mutated - B mutated	CDH1_Intron vs MAP3K1_Coding	2.65	3
Breast-AdenoCa	A not mutated - B not mutated	CDH1_Intron vs MAP3K1_Intron	71.68	70
Breast-AdenoCa	A not mutated - B mutated	CDH1_Intron vs MAP3K1_Intron	8.85	2
Breast-AdenoCa	A mutated - B not mutated	CDH1_Intron vs MAP3K1_Intron	17.7	22
Breast-AdenoCa	A mutated - B mutated	CDH1_Intron vs MAP3K1_Intron	1.77	6
Breast-AdenoCa	A not mutated - B not mutated	CDH1_Intron vs MAP3K13_Intron	61.95	41
Breast-AdenoCa	A not mutated - B mutated	CDH1_Intron vs MAP3K13_Intron	18.58	31
Breast-AdenoCa	A mutated - B not mutated	CDH1_Intron vs MAP3K13_Intron	12.39	14
Breast-AdenoCa	A mutated - B mutated	CDH1_Intron vs MAP3K13_Intron	7.08	14
Breast-AdenoCa	A not mutated - B not mutated	CDH1_Intron vs MLLT4_Intron	71.68	59
Breast-AdenoCa	A not mutated - B mutated	CDH1_Intron vs MLLT4_Intron	8.85	13
Breast-AdenoCa	A mutated - B not mutated	CDH1_Intron vs MLLT4_Intron	15.04	20
Breast-AdenoCa	A mutated - B mutated	CDH1_Intron vs MLLT4_Intron	4.42	8
Breast-AdenoCa	A not mutated - B not mutated	CDH1_Intron vs MYH14_Intron	64.6	53
Breast-AdenoCa	A not mutated - B mutated	CDH1_Intron vs MYH14_Intron	15.93	19
Breast-AdenoCa	A mutated - B not mutated	CDH1_Intron vs MYH14_Intron	16.81	19
Breast-AdenoCa	A mutated - B mutated	CDH1_Intron vs MYH14_Intron	2.65	9
Breast-AdenoCa	A not mutated - B not mutated	CDH1_Intron vs NCOR1_Intron	66.37	45
Breast-AdenoCa	A not mutated - B mutated	CDH1_Intron vs NCOR1_Intron	14.16	27
Breast-AdenoCa	A mutated - B not mutated	CDH1_Intron vs NCOR1_Intron	15.93	18
Breast-AdenoCa	A mutated - B mutated	CDH1_Intron vs NCOR1_Intron	3.54	10
Breast-AdenoCa	A not mutated - B not mutated	CDH1_Intron vs NOTCH2_Intron	71.68	47
Breast-AdenoCa	A not mutated - B mutated	CDH1_Intron vs NOTCH2_Intron	8.85	25
Breast-AdenoCa	A mutated - B not mutated	CDH1_Intron vs NOTCH2_Intron	12.39	14
Breast-AdenoCa	A mutated - B mutated	CDH1_Intron vs NOTCH2_Intron	7.08	14
Breast-AdenoCa	A not mutated - B not mutated	CDH1_Intron vs PIK3CA_Coding	58.41	48
Breast-AdenoCa	A not mutated - B mutated	CDH1_Intron vs PIK3CA_Coding	22.12	24
Breast-AdenoCa	A mutated - B not mutated	CDH1_Intron vs PIK3CA_Coding	13.27	17
Breast-AdenoCa	A mutated - B mutated	CDH1_Intron vs PIK3CA_Coding	6.19	11
Breast-AdenoCa	A not mutated - B not mutated	CDH1_Intron vs PIK3CA_Intron	70.8	46
Breast-AdenoCa	A not mutated - B mutated	CDH1_Intron vs PIK3CA_Intron	9.73	26
Breast-AdenoCa	A mutated - B not mutated	CDH1_Intron vs PIK3CA_Intron	15.04	19
Breast-AdenoCa	A mutated - B mutated	CDH1_Intron vs PIK3CA_Intron	4.42	9
Breast-AdenoCa	A not mutated - B not mutated	CDH1_Intron vs PIK3CB_Intron	66.37	38
Breast-AdenoCa	A not mutated - B mutated	CDH1_Intron vs PIK3CB_Intron	14.16	34
Breast-AdenoCa	A mutated - B not mutated	CDH1_Intron vs PIK3CB_Intron	11.5	16
Breast-AdenoCa	A mutated - B mutated	CDH1_Intron vs PIK3CB_Intron	7.96	12
Breast-AdenoCa	A not mutated - B not mutated	CDH1_Intron vs PTEN_Coding	76.11	58
Breast-AdenoCa	A not mutated - B mutated	CDH1_Intron vs PTEN_Coding	4.42	14
Breast-AdenoCa	A mutated - B not mutated	CDH1_Intron vs PTEN_Coding	18.58	24
Breast-AdenoCa	A mutated - B mutated	CDH1_Intron vs PTEN_Coding	0.88	4
Breast-AdenoCa	A not mutated - B not mutated	CDH1_Intron vs PTEN_Intron	67.26	54
Breast-AdenoCa	A not mutated - B mutated	CDH1_Intron vs PTEN_Intron	13.27	18
Breast-AdenoCa	A mutated - B not mutated	CDH1_Intron vs PTEN_Intron	16.81	25
Breast-AdenoCa	A mutated - B mutated	CDH1_Intron vs PTEN_Intron	2.65	3
Breast-AdenoCa	A not mutated - B not mutated	CDH1_Intron vs RPGR_Intron	75.22	67
Breast-AdenoCa	A not mutated - B mutated	CDH1_Intron vs RPGR_Intron	5.31	5
Breast-AdenoCa	A mutated - B not mutated	CDH1_Intron vs RPGR_Intron	13.27	23
Breast-AdenoCa	A mutated - B mutated	CDH1_Intron vs RPGR_Intron	6.19	5
Breast-AdenoCa	A not mutated - B not mutated	CDH1_Intron vs RUNX1_Intron	53.98	42
Breast-AdenoCa	A not mutated - B mutated	CDH1_Intron vs RUNX1_Intron	26.55	30
Breast-AdenoCa	A mutated - B not mutated	CDH1_Intron vs RUNX1_Intron	6.19	21
Breast-AdenoCa	A mutated - B mutated	CDH1_Intron vs RUNX1_Intron	13.27	7
Breast-AdenoCa	A not mutated - B not mutated	CDH1_Intron vs SRGAP1_Intron	59.29	34
Breast-AdenoCa	A not mutated - B mutated	CDH1_Intron vs SRGAP1_Intron	21.24	38
Breast-AdenoCa	A mutated - B not mutated	CDH1_Intron vs SRGAP1_Intron	10.62	11
Breast-AdenoCa	A mutated - B mutated	CDH1_Intron vs SRGAP1_Intron	8.85	17
Breast-AdenoCa	A not mutated - B not mutated	CDH1_Intron vs STAG2_Intron	39.82	22
Breast-AdenoCa	A not mutated - B mutated	CDH1_Intron vs STAG2_Intron	40.71	50
Breast-AdenoCa	A mutated - B not mutated	CDH1_Intron vs STAG2_Intron	6.19	11
Breast-AdenoCa	A mutated - B mutated	CDH1_Intron vs STAG2_Intron	13.27	17
Breast-AdenoCa	A not mutated - B not mutated	CDH1_Intron vs TP53_Coding	51.33	37
Breast-AdenoCa	A not mutated - B mutated	CDH1_Intron vs TP53_Coding	29.2	35
Breast-AdenoCa	A mutated - B not mutated	CDH1_Intron vs TP53_Coding	11.5	17
Breast-AdenoCa	A mutated - B mutated	CDH1_Intron vs TP53_Coding	7.96	11
Breast-AdenoCa	A not mutated - B not mutated	CHEK2_Intron vs ERBB4_Intron	23.01	37
Breast-AdenoCa	A not mutated - B mutated	CHEK2_Intron vs ERBB4_Intron	66.37	37
Breast-AdenoCa	A mutated - B mutated	CHEK2_Intron vs ERBB4_Intron	10.62	14
Breast-AdenoCa	A mutated - B not mutated	CHEK2_Intron vs ERBB4_Intron	NA	12
Breast-AdenoCa	A not mutated - B not mutated	CHEK2_Intron vs ESR1_Intron	46.02	28
Breast-AdenoCa	A not mutated - B mutated	CHEK2_Intron vs ESR1_Intron	43.36	46
Breast-AdenoCa	A mutated - B not mutated	CHEK2_Intron vs ESR1_Intron	3.54	9
Breast-AdenoCa	A mutated - B mutated	CHEK2_Intron vs ESR1_Intron	7.08	17
Breast-AdenoCa	A not mutated - B not mutated	CHEK2_Intron vs GATA3_Coding	83.19	52
Breast-AdenoCa	A not mutated - B mutated	CHEK2_Intron vs GATA3_Coding	6.19	22
Breast-AdenoCa	A mutated - B not mutated	CHEK2_Intron vs GATA3_Coding	8.85	20
Breast-AdenoCa	A mutated - B mutated	CHEK2_Intron vs GATA3_Coding	1.77	6
Breast-AdenoCa	A not mutated - B not mutated	CHEK2_Intron vs GATA3_Intron	76.11	61
Breast-AdenoCa	A not mutated - B mutated	CHEK2_Intron vs GATA3_Intron	13.27	13
Breast-AdenoCa	A mutated - B not mutated	CHEK2_Intron vs GATA3_Intron	8.85	21
Breast-AdenoCa	A mutated - B mutated	CHEK2_Intron vs GATA3_Intron	1.77	5
Breast-AdenoCa	A not mutated - B not mutated	CHEK2_Intron vs HERC2_Intron	72.57	40
Breast-AdenoCa	A not mutated - B mutated	CHEK2_Intron vs HERC2_Intron	16.81	34
Breast-AdenoCa	A mutated - B not mutated	CHEK2_Intron vs HERC2_Intron	7.96	11
Breast-AdenoCa	A mutated - B mutated	CHEK2_Intron vs HERC2_Intron	2.65	15
Breast-AdenoCa	A not mutated - B not mutated	CHEK2_Intron vs INPP4B_Intron	38.94	20
Breast-AdenoCa	A not mutated - B mutated	CHEK2_Intron vs INPP4B_Intron	50.44	54
Breast-AdenoCa	A mutated - B not mutated	CHEK2_Intron vs INPP4B_Intron	1.77	9
Breast-AdenoCa	A mutated - B mutated	CHEK2_Intron vs INPP4B_Intron	8.85	17
Breast-AdenoCa	A not mutated - B not mutated	CHEK2_Intron vs MAP2K4_Intron	77.88	50
Breast-AdenoCa	A not mutated - B mutated	CHEK2_Intron vs MAP2K4_Intron	11.5	24
Breast-AdenoCa	A mutated - B not mutated	CHEK2_Intron vs MAP2K4_Intron	7.08	15
Breast-AdenoCa	A mutated - B mutated	CHEK2_Intron vs MAP2K4_Intron	3.54	11
Breast-AdenoCa	A not mutated - B not mutated	CHEK2_Intron vs MAP3K1_Coding	80.53	70
Breast-AdenoCa	A not mutated - B mutated	CHEK2_Intron vs MAP3K1_Coding	8.85	4
Breast-AdenoCa	A mutated - B not mutated	CHEK2_Intron vs MAP3K1_Coding	9.73	23
Breast-AdenoCa	A mutated - B mutated	CHEK2_Intron vs MAP3K1_Coding	0.88	3
Breast-AdenoCa	A not mutated - B not mutated	CHEK2_Intron vs MAP3K1_Intron	80.53	70
Breast-AdenoCa	A not mutated - B mutated	CHEK2_Intron vs MAP3K1_Intron	8.85	4
Breast-AdenoCa	A mutated - B not mutated	CHEK2_Intron vs MAP3K1_Intron	8.85	22
Breast-AdenoCa	A mutated - B mutated	CHEK2_Intron vs MAP3K1_Intron	1.77	4
Breast-AdenoCa	A not mutated - B not mutated	CHEK2_Intron vs MAP3K13_Intron	67.26	43
Breast-AdenoCa	A not mutated - B mutated	CHEK2_Intron vs MAP3K13_Intron	22.12	31
Breast-AdenoCa	A mutated - B not mutated	CHEK2_Intron vs MAP3K13_Intron	7.08	12
Breast-AdenoCa	A mutated - B mutated	CHEK2_Intron vs MAP3K13_Intron	3.54	14
Breast-AdenoCa	A not mutated - B not mutated	CHEK2_Intron vs MLLT4_Intron	78.76	58
Breast-AdenoCa	A not mutated - B mutated	CHEK2_Intron vs MLLT4_Intron	10.62	16
Breast-AdenoCa	A mutated - B not mutated	CHEK2_Intron vs MLLT4_Intron	7.96	21
Breast-AdenoCa	A mutated - B mutated	CHEK2_Intron vs MLLT4_Intron	2.65	5
Breast-AdenoCa	A not mutated - B not mutated	CHEK2_Intron vs MYH14_Intron	74.34	55
Breast-AdenoCa	A not mutated - B mutated	CHEK2_Intron vs MYH14_Intron	15.04	19
Breast-AdenoCa	A mutated - B not mutated	CHEK2_Intron vs MYH14_Intron	7.08	17
Breast-AdenoCa	A mutated - B mutated	CHEK2_Intron vs MYH14_Intron	3.54	9
Breast-AdenoCa	A not mutated - B not mutated	CHEK2_Intron vs NCOR1_Intron	75.22	48
Breast-AdenoCa	A not mutated - B mutated	CHEK2_Intron vs NCOR1_Intron	14.16	26
Breast-AdenoCa	A mutated - B not mutated	CHEK2_Intron vs NCOR1_Intron	7.08	15
Breast-AdenoCa	A mutated - B mutated	CHEK2_Intron vs NCOR1_Intron	3.54	11
Breast-AdenoCa	A not mutated - B not mutated	CHEK2_Intron vs NOTCH2_Intron	77.88	41
Breast-AdenoCa	A not mutated - B mutated	CHEK2_Intron vs NOTCH2_Intron	11.5	33
Breast-AdenoCa	A mutated - B not mutated	CHEK2_Intron vs NOTCH2_Intron	6.19	20
Breast-AdenoCa	A mutated - B mutated	CHEK2_Intron vs NOTCH2_Intron	4.42	6
Breast-AdenoCa	A not mutated - B not mutated	CHEK2_Intron vs PIK3CA_Coding	64.6	49
Breast-AdenoCa	A not mutated - B mutated	CHEK2_Intron vs PIK3CA_Coding	24.78	25
Breast-AdenoCa	A mutated - B not mutated	CHEK2_Intron vs PIK3CA_Coding	7.08	16
Breast-AdenoCa	A mutated - B mutated	CHEK2_Intron vs PIK3CA_Coding	3.54	10
Breast-AdenoCa	A not mutated - B not mutated	CHEK2_Intron vs PIK3CA_Intron	76.11	50
Breast-AdenoCa	A not mutated - B mutated	CHEK2_Intron vs PIK3CA_Intron	13.27	24
Breast-AdenoCa	A mutated - B not mutated	CHEK2_Intron vs PIK3CA_Intron	9.73	15
Breast-AdenoCa	A mutated - B mutated	CHEK2_Intron vs PIK3CA_Intron	0.88	11
Breast-AdenoCa	A not mutated - B not mutated	CHEK2_Intron vs PIK3CB_Intron	70.8	37
Breast-AdenoCa	A not mutated - B mutated	CHEK2_Intron vs PIK3CB_Intron	18.58	37
Breast-AdenoCa	A mutated - B not mutated	CHEK2_Intron vs PIK3CB_Intron	7.08	17
Breast-AdenoCa	A mutated - B mutated	CHEK2_Intron vs PIK3CB_Intron	3.54	9
Breast-AdenoCa	A not mutated - B not mutated	CHEK2_Intron vs PTEN_Coding	84.07	62
Breast-AdenoCa	A not mutated - B mutated	CHEK2_Intron vs PTEN_Coding	5.31	12
Breast-AdenoCa	A mutated - B not mutated	CHEK2_Intron vs PTEN_Coding	10.62	20
Breast-AdenoCa	A mutated - B mutated	CHEK2_Intron vs PTEN_Coding	NA	6
Breast-AdenoCa	A not mutated - B not mutated	CHEK2_Intron vs PTEN_Intron	74.34	59
Breast-AdenoCa	A not mutated - B mutated	CHEK2_Intron vs PTEN_Intron	15.04	15
Breast-AdenoCa	A mutated - B not mutated	CHEK2_Intron vs PTEN_Intron	9.73	20
Breast-AdenoCa	A mutated - B mutated	CHEK2_Intron vs PTEN_Intron	0.88	6
Breast-AdenoCa	A not mutated - B not mutated	CHEK2_Intron vs RPGR_Intron	80.53	65
Breast-AdenoCa	A not mutated - B mutated	CHEK2_Intron vs RPGR_Intron	8.85	9
Breast-AdenoCa	A mutated - B not mutated	CHEK2_Intron vs RPGR_Intron	7.96	25
Breast-AdenoCa	A mutated - B mutated	CHEK2_Intron vs RPGR_Intron	2.65	1
Breast-AdenoCa	A not mutated - B not mutated	CHEK2_Intron vs RUNX1_Intron	55.75	46
Breast-AdenoCa	A not mutated - B mutated	CHEK2_Intron vs RUNX1_Intron	33.63	28
Breast-AdenoCa	A mutated - B not mutated	CHEK2_Intron vs RUNX1_Intron	4.42	17
Breast-AdenoCa	A mutated - B mutated	CHEK2_Intron vs RUNX1_Intron	6.19	9
Breast-AdenoCa	A not mutated - B not mutated	CHEK2_Intron vs SRGAP1_Intron	64.6	31
Breast-AdenoCa	A not mutated - B mutated	CHEK2_Intron vs SRGAP1_Intron	24.78	43
Breast-AdenoCa	A mutated - B not mutated	CHEK2_Intron vs SRGAP1_Intron	5.31	14
Breast-AdenoCa	A mutated - B mutated	CHEK2_Intron vs SRGAP1_Intron	5.31	12
Breast-AdenoCa	A not mutated - B not mutated	CHEK2_Intron vs STAG2_Intron	41.59	25
Breast-AdenoCa	A not mutated - B mutated	CHEK2_Intron vs STAG2_Intron	47.79	49
Breast-AdenoCa	A mutated - B not mutated	CHEK2_Intron vs STAG2_Intron	4.42	8
Breast-AdenoCa	A mutated - B mutated	CHEK2_Intron vs STAG2_Intron	6.19	18
Breast-AdenoCa	A not mutated - B not mutated	CHEK2_Intron vs TP53_Coding	57.52	40
Breast-AdenoCa	A not mutated - B mutated	CHEK2_Intron vs TP53_Coding	31.86	34
Breast-AdenoCa	A mutated - B not mutated	CHEK2_Intron vs TP53_Coding	5.31	14
Breast-AdenoCa	A mutated - B mutated	CHEK2_Intron vs TP53_Coding	5.31	12
Breast-AdenoCa	A not mutated - B not mutated	ERBB4_Intron vs ESR1_Intron	14.16	16
Breast-AdenoCa	A not mutated - B mutated	ERBB4_Intron vs ESR1_Intron	8.85	33
Breast-AdenoCa	A mutated - B not mutated	ERBB4_Intron vs ESR1_Intron	35.4	21
Breast-AdenoCa	A mutated - B mutated	ERBB4_Intron vs ESR1_Intron	41.59	30
Breast-AdenoCa	A not mutated - B not mutated	ERBB4_Intron vs GATA3_Coding	22.12	36
Breast-AdenoCa	A not mutated - B mutated	ERBB4_Intron vs GATA3_Coding	0.88	13
Breast-AdenoCa	A mutated - B not mutated	ERBB4_Intron vs GATA3_Coding	69.91	36
Breast-AdenoCa	A mutated - B mutated	ERBB4_Intron vs GATA3_Coding	7.08	15
Breast-AdenoCa	A not mutated - B not mutated	ERBB4_Intron vs GATA3_Intron	18.58	41
Breast-AdenoCa	A not mutated - B mutated	ERBB4_Intron vs GATA3_Intron	4.42	8
Breast-AdenoCa	A mutated - B not mutated	ERBB4_Intron vs GATA3_Intron	66.37	41
Breast-AdenoCa	A mutated - B mutated	ERBB4_Intron vs GATA3_Intron	10.62	10
Breast-AdenoCa	A not mutated - B not mutated	ERBB4_Intron vs HERC2_Intron	19.47	26
Breast-AdenoCa	A not mutated - B mutated	ERBB4_Intron vs HERC2_Intron	3.54	23
Breast-AdenoCa	A mutated - B not mutated	ERBB4_Intron vs HERC2_Intron	61.06	25
Breast-AdenoCa	A mutated - B mutated	ERBB4_Intron vs HERC2_Intron	15.93	26
Breast-AdenoCa	A not mutated - B not mutated	ERBB4_Intron vs INPP4B_Intron	12.39	16
Breast-AdenoCa	A not mutated - B mutated	ERBB4_Intron vs INPP4B_Intron	10.62	33
Breast-AdenoCa	A mutated - B not mutated	ERBB4_Intron vs INPP4B_Intron	28.32	13
Breast-AdenoCa	A mutated - B mutated	ERBB4_Intron vs INPP4B_Intron	48.67	38
Breast-AdenoCa	A not mutated - B not mutated	ERBB4_Intron vs MAP2K4_Intron	23.01	29
Breast-AdenoCa	A mutated - B not mutated	ERBB4_Intron vs MAP2K4_Intron	61.95	36
Breast-AdenoCa	A mutated - B mutated	ERBB4_Intron vs MAP2K4_Intron	15.04	15
Breast-AdenoCa	A not mutated - B mutated	ERBB4_Intron vs MAP2K4_Intron	NA	20
Breast-AdenoCa	A not mutated - B not mutated	ERBB4_Intron vs MAP3K1_Coding	21.24	47
Breast-AdenoCa	A not mutated - B mutated	ERBB4_Intron vs MAP3K1_Coding	1.77	2
Breast-AdenoCa	A mutated - B not mutated	ERBB4_Intron vs MAP3K1_Coding	69.03	46
Breast-AdenoCa	A mutated - B mutated	ERBB4_Intron vs MAP3K1_Coding	7.96	5
Breast-AdenoCa	A not mutated - B not mutated	ERBB4_Intron vs MAP3K1_Intron	22.12	45
Breast-AdenoCa	A not mutated - B mutated	ERBB4_Intron vs MAP3K1_Intron	0.88	4
Breast-AdenoCa	A mutated - B not mutated	ERBB4_Intron vs MAP3K1_Intron	67.26	47
Breast-AdenoCa	A mutated - B mutated	ERBB4_Intron vs MAP3K1_Intron	9.73	4
Breast-AdenoCa	A not mutated - B not mutated	ERBB4_Intron vs MAP3K13_Intron	17.7	22
Breast-AdenoCa	A not mutated - B mutated	ERBB4_Intron vs MAP3K13_Intron	5.31	27
Breast-AdenoCa	A mutated - B not mutated	ERBB4_Intron vs MAP3K13_Intron	56.64	33
Breast-AdenoCa	A mutated - B mutated	ERBB4_Intron vs MAP3K13_Intron	20.35	18
Breast-AdenoCa	A not mutated - B not mutated	ERBB4_Intron vs MLLT4_Intron	21.24	35
Breast-AdenoCa	A not mutated - B mutated	ERBB4_Intron vs MLLT4_Intron	1.77	14
Breast-AdenoCa	A mutated - B not mutated	ERBB4_Intron vs MLLT4_Intron	65.49	44
Breast-AdenoCa	A mutated - B mutated	ERBB4_Intron vs MLLT4_Intron	11.5	7
Breast-AdenoCa	A not mutated - B not mutated	ERBB4_Intron vs MYH14_Intron	20.35	33
Breast-AdenoCa	A not mutated - B mutated	ERBB4_Intron vs MYH14_Intron	2.65	16
Breast-AdenoCa	A mutated - B not mutated	ERBB4_Intron vs MYH14_Intron	61.06	39
Breast-AdenoCa	A mutated - B mutated	ERBB4_Intron vs MYH14_Intron	15.93	12
Breast-AdenoCa	A not mutated - B not mutated	ERBB4_Intron vs NCOR1_Intron	20.35	31
Breast-AdenoCa	A not mutated - B mutated	ERBB4_Intron vs NCOR1_Intron	2.65	18
Breast-AdenoCa	A mutated - B not mutated	ERBB4_Intron vs NCOR1_Intron	61.95	32
Breast-AdenoCa	A mutated - B mutated	ERBB4_Intron vs NCOR1_Intron	15.04	19
Breast-AdenoCa	A not mutated - B not mutated	ERBB4_Intron vs NOTCH2_Intron	21.24	29
Breast-AdenoCa	A not mutated - B mutated	ERBB4_Intron vs NOTCH2_Intron	1.77	20
Breast-AdenoCa	A mutated - B not mutated	ERBB4_Intron vs NOTCH2_Intron	62.83	32
Breast-AdenoCa	A mutated - B mutated	ERBB4_Intron vs NOTCH2_Intron	14.16	19
Breast-AdenoCa	A not mutated - B not mutated	ERBB4_Intron vs PIK3CA_Coding	13.27	30
Breast-AdenoCa	A not mutated - B mutated	ERBB4_Intron vs PIK3CA_Coding	9.73	19
Breast-AdenoCa	A mutated - B not mutated	ERBB4_Intron vs PIK3CA_Coding	58.41	35
Breast-AdenoCa	A mutated - B mutated	ERBB4_Intron vs PIK3CA_Coding	18.58	16
Breast-AdenoCa	A not mutated - B not mutated	ERBB4_Intron vs PIK3CA_Intron	21.24	32
Breast-AdenoCa	A not mutated - B mutated	ERBB4_Intron vs PIK3CA_Intron	1.77	17
Breast-AdenoCa	A mutated - B not mutated	ERBB4_Intron vs PIK3CA_Intron	64.6	33
Breast-AdenoCa	A mutated - B mutated	ERBB4_Intron vs PIK3CA_Intron	12.39	18
Breast-AdenoCa	A not mutated - B not mutated	ERBB4_Intron vs PIK3CB_Intron	20.35	23
Breast-AdenoCa	A not mutated - B mutated	ERBB4_Intron vs PIK3CB_Intron	2.65	26
Breast-AdenoCa	A mutated - B not mutated	ERBB4_Intron vs PIK3CB_Intron	57.52	31
Breast-AdenoCa	A mutated - B mutated	ERBB4_Intron vs PIK3CB_Intron	19.47	20
Breast-AdenoCa	A not mutated - B not mutated	ERBB4_Intron vs PTEN_Coding	23.01	40
Breast-AdenoCa	A mutated - B not mutated	ERBB4_Intron vs PTEN_Coding	71.68	42
Breast-AdenoCa	A mutated - B mutated	ERBB4_Intron vs PTEN_Coding	5.31	9
Breast-AdenoCa	A not mutated - B mutated	ERBB4_Intron vs PTEN_Coding	NA	9
Breast-AdenoCa	A not mutated - B not mutated	ERBB4_Intron vs PTEN_Intron	20.35	40
Breast-AdenoCa	A not mutated - B mutated	ERBB4_Intron vs PTEN_Intron	2.65	9
Breast-AdenoCa	A mutated - B not mutated	ERBB4_Intron vs PTEN_Intron	63.72	39
Breast-AdenoCa	A mutated - B mutated	ERBB4_Intron vs PTEN_Intron	13.27	12
Breast-AdenoCa	A not mutated - B not mutated	ERBB4_Intron vs RPGR_Intron	23.01	42
Breast-AdenoCa	A mutated - B not mutated	ERBB4_Intron vs RPGR_Intron	65.49	48
Breast-AdenoCa	A mutated - B mutated	ERBB4_Intron vs RPGR_Intron	11.5	3
Breast-AdenoCa	A not mutated - B mutated	ERBB4_Intron vs RPGR_Intron	NA	7
Breast-AdenoCa	A not mutated - B not mutated	ERBB4_Intron vs RUNX1_Intron	18.58	33
Breast-AdenoCa	A not mutated - B mutated	ERBB4_Intron vs RUNX1_Intron	4.42	16
Breast-AdenoCa	A mutated - B not mutated	ERBB4_Intron vs RUNX1_Intron	41.59	30
Breast-AdenoCa	A mutated - B mutated	ERBB4_Intron vs RUNX1_Intron	35.4	21
Breast-AdenoCa	A not mutated - B not mutated	ERBB4_Intron vs SRGAP1_Intron	17.7	22
Breast-AdenoCa	A not mutated - B mutated	ERBB4_Intron vs SRGAP1_Intron	5.31	27
Breast-AdenoCa	A mutated - B not mutated	ERBB4_Intron vs SRGAP1_Intron	52.21	23
Breast-AdenoCa	A mutated - B mutated	ERBB4_Intron vs SRGAP1_Intron	24.78	28
Breast-AdenoCa	A not mutated - B not mutated	ERBB4_Intron vs STAG2_Intron	10.62	14
Breast-AdenoCa	A not mutated - B mutated	ERBB4_Intron vs STAG2_Intron	12.39	35
Breast-AdenoCa	A mutated - B not mutated	ERBB4_Intron vs STAG2_Intron	35.4	19
Breast-AdenoCa	A mutated - B mutated	ERBB4_Intron vs STAG2_Intron	41.59	32
Breast-AdenoCa	A not mutated - B not mutated	ERBB4_Intron vs TP53_Coding	15.04	22
Breast-AdenoCa	A not mutated - B mutated	ERBB4_Intron vs TP53_Coding	7.96	27
Breast-AdenoCa	A mutated - B not mutated	ERBB4_Intron vs TP53_Coding	47.79	32
Breast-AdenoCa	A mutated - B mutated	ERBB4_Intron vs TP53_Coding	29.2	19
Breast-AdenoCa	A not mutated - B not mutated	ESR1_Intron vs GATA3_Coding	48.67	28
Breast-AdenoCa	A not mutated - B mutated	ESR1_Intron vs GATA3_Coding	0.88	9
Breast-AdenoCa	A mutated - B not mutated	ESR1_Intron vs GATA3_Coding	43.36	44
Breast-AdenoCa	A mutated - B mutated	ESR1_Intron vs GATA3_Coding	7.08	19
Breast-AdenoCa	A not mutated - B not mutated	ESR1_Intron vs GATA3_Intron	39.82	26
Breast-AdenoCa	A not mutated - B mutated	ESR1_Intron vs GATA3_Intron	9.73	11
Breast-AdenoCa	A mutated - B not mutated	ESR1_Intron vs GATA3_Intron	45.13	56
Breast-AdenoCa	A mutated - B mutated	ESR1_Intron vs GATA3_Intron	5.31	7
Breast-AdenoCa	A not mutated - B not mutated	ESR1_Intron vs HERC2_Intron	41.59	21
Breast-AdenoCa	A not mutated - B mutated	ESR1_Intron vs HERC2_Intron	7.96	16
Breast-AdenoCa	A mutated - B not mutated	ESR1_Intron vs HERC2_Intron	38.94	30
Breast-AdenoCa	A mutated - B mutated	ESR1_Intron vs HERC2_Intron	11.5	33
Breast-AdenoCa	A not mutated - B not mutated	ESR1_Intron vs INPP4B_Intron	23.89	14
Breast-AdenoCa	A not mutated - B mutated	ESR1_Intron vs INPP4B_Intron	25.66	23
Breast-AdenoCa	A mutated - B not mutated	ESR1_Intron vs INPP4B_Intron	16.81	15
Breast-AdenoCa	A mutated - B mutated	ESR1_Intron vs INPP4B_Intron	33.63	48
Breast-AdenoCa	A not mutated - B not mutated	ESR1_Intron vs MAP2K4_Intron	42.48	26
Breast-AdenoCa	A not mutated - B mutated	ESR1_Intron vs MAP2K4_Intron	7.08	11
Breast-AdenoCa	A mutated - B not mutated	ESR1_Intron vs MAP2K4_Intron	42.48	39
Breast-AdenoCa	A mutated - B mutated	ESR1_Intron vs MAP2K4_Intron	7.96	24
Breast-AdenoCa	A not mutated - B not mutated	ESR1_Intron vs MAP3K1_Coding	46.02	34
Breast-AdenoCa	A not mutated - B mutated	ESR1_Intron vs MAP3K1_Coding	3.54	3
Breast-AdenoCa	A mutated - B not mutated	ESR1_Intron vs MAP3K1_Coding	44.25	59
Breast-AdenoCa	A mutated - B mutated	ESR1_Intron vs MAP3K1_Coding	6.19	4
Breast-AdenoCa	A not mutated - B not mutated	ESR1_Intron vs MAP3K1_Intron	45.13	33
Breast-AdenoCa	A not mutated - B mutated	ESR1_Intron vs MAP3K1_Intron	4.42	4
Breast-AdenoCa	A mutated - B not mutated	ESR1_Intron vs MAP3K1_Intron	44.25	59
Breast-AdenoCa	A mutated - B mutated	ESR1_Intron vs MAP3K1_Intron	6.19	4
Breast-AdenoCa	A not mutated - B not mutated	ESR1_Intron vs MAP3K13_Intron	38.94	16
Breast-AdenoCa	A not mutated - B mutated	ESR1_Intron vs MAP3K13_Intron	10.62	21
Breast-AdenoCa	A mutated - B not mutated	ESR1_Intron vs MAP3K13_Intron	35.4	39
Breast-AdenoCa	A mutated - B mutated	ESR1_Intron vs MAP3K13_Intron	15.04	24
Breast-AdenoCa	A not mutated - B not mutated	ESR1_Intron vs MLLT4_Intron	43.36	30
Breast-AdenoCa	A not mutated - B mutated	ESR1_Intron vs MLLT4_Intron	6.19	7
Breast-AdenoCa	A mutated - B not mutated	ESR1_Intron vs MLLT4_Intron	43.36	49
Breast-AdenoCa	A mutated - B mutated	ESR1_Intron vs MLLT4_Intron	7.08	14
Breast-AdenoCa	A not mutated - B not mutated	ESR1_Intron vs MYH14_Intron	42.48	28
Breast-AdenoCa	A not mutated - B mutated	ESR1_Intron vs MYH14_Intron	7.08	9
Breast-AdenoCa	A mutated - B not mutated	ESR1_Intron vs MYH14_Intron	38.94	44
Breast-AdenoCa	A mutated - B mutated	ESR1_Intron vs MYH14_Intron	11.5	19
Breast-AdenoCa	A not mutated - B not mutated	ESR1_Intron vs NCOR1_Intron	42.48	19
Breast-AdenoCa	A not mutated - B mutated	ESR1_Intron vs NCOR1_Intron	7.08	18
Breast-AdenoCa	A mutated - B not mutated	ESR1_Intron vs NCOR1_Intron	39.82	44
Breast-AdenoCa	A mutated - B mutated	ESR1_Intron vs NCOR1_Intron	10.62	19
Breast-AdenoCa	A not mutated - B not mutated	ESR1_Intron vs NOTCH2_Intron	45.13	23
Breast-AdenoCa	A not mutated - B mutated	ESR1_Intron vs NOTCH2_Intron	4.42	14
Breast-AdenoCa	A mutated - B not mutated	ESR1_Intron vs NOTCH2_Intron	38.94	38
Breast-AdenoCa	A mutated - B mutated	ESR1_Intron vs NOTCH2_Intron	11.5	25
Breast-AdenoCa	A not mutated - B not mutated	ESR1_Intron vs PIK3CA_Coding	35.4	24
Breast-AdenoCa	A not mutated - B mutated	ESR1_Intron vs PIK3CA_Coding	14.16	13
Breast-AdenoCa	A mutated - B not mutated	ESR1_Intron vs PIK3CA_Coding	36.28	41
Breast-AdenoCa	A mutated - B mutated	ESR1_Intron vs PIK3CA_Coding	14.16	22
Breast-AdenoCa	A not mutated - B not mutated	ESR1_Intron vs PIK3CA_Intron	41.59	21
Breast-AdenoCa	A not mutated - B mutated	ESR1_Intron vs PIK3CA_Intron	7.96	16
Breast-AdenoCa	A mutated - B not mutated	ESR1_Intron vs PIK3CA_Intron	44.25	44
Breast-AdenoCa	A mutated - B mutated	ESR1_Intron vs PIK3CA_Intron	6.19	19
Breast-AdenoCa	A not mutated - B not mutated	ESR1_Intron vs PIK3CB_Intron	39.82	20
Breast-AdenoCa	A not mutated - B mutated	ESR1_Intron vs PIK3CB_Intron	9.73	17
Breast-AdenoCa	A mutated - B not mutated	ESR1_Intron vs PIK3CB_Intron	38.05	34
Breast-AdenoCa	A mutated - B mutated	ESR1_Intron vs PIK3CB_Intron	12.39	29
Breast-AdenoCa	A not mutated - B not mutated	ESR1_Intron vs PTEN_Coding	47.79	28
Breast-AdenoCa	A not mutated - B mutated	ESR1_Intron vs PTEN_Coding	1.77	9
Breast-AdenoCa	A mutated - B not mutated	ESR1_Intron vs PTEN_Coding	46.9	54
Breast-AdenoCa	A mutated - B mutated	ESR1_Intron vs PTEN_Coding	3.54	9
Breast-AdenoCa	A not mutated - B not mutated	ESR1_Intron vs PTEN_Intron	42.48	31
Breast-AdenoCa	A not mutated - B mutated	ESR1_Intron vs PTEN_Intron	7.08	6
Breast-AdenoCa	A mutated - B not mutated	ESR1_Intron vs PTEN_Intron	41.59	48
Breast-AdenoCa	A mutated - B mutated	ESR1_Intron vs PTEN_Intron	8.85	15
Breast-AdenoCa	A not mutated - B not mutated	ESR1_Intron vs RPGR_Intron	45.13	34
Breast-AdenoCa	A not mutated - B mutated	ESR1_Intron vs RPGR_Intron	4.42	3
Breast-AdenoCa	A mutated - B not mutated	ESR1_Intron vs RPGR_Intron	43.36	56
Breast-AdenoCa	A mutated - B mutated	ESR1_Intron vs RPGR_Intron	7.08	7
Breast-AdenoCa	A not mutated - B not mutated	ESR1_Intron vs RUNX1_Intron	33.63	26
Breast-AdenoCa	A not mutated - B mutated	ESR1_Intron vs RUNX1_Intron	15.93	11
Breast-AdenoCa	A mutated - B not mutated	ESR1_Intron vs RUNX1_Intron	26.55	37
Breast-AdenoCa	A mutated - B mutated	ESR1_Intron vs RUNX1_Intron	23.89	26
Breast-AdenoCa	A not mutated - B not mutated	ESR1_Intron vs SRGAP1_Intron	38.05	14
Breast-AdenoCa	A not mutated - B mutated	ESR1_Intron vs SRGAP1_Intron	11.5	23
Breast-AdenoCa	A mutated - B not mutated	ESR1_Intron vs SRGAP1_Intron	31.86	31
Breast-AdenoCa	A mutated - B mutated	ESR1_Intron vs SRGAP1_Intron	18.58	32
Breast-AdenoCa	A not mutated - B not mutated	ESR1_Intron vs STAG2_Intron	29.2	12
Breast-AdenoCa	A not mutated - B mutated	ESR1_Intron vs STAG2_Intron	20.35	25
Breast-AdenoCa	A mutated - B not mutated	ESR1_Intron vs STAG2_Intron	16.81	21
Breast-AdenoCa	A mutated - B mutated	ESR1_Intron vs STAG2_Intron	33.63	42
Breast-AdenoCa	A not mutated - B not mutated	ESR1_Intron vs TP53_Coding	33.63	20
Breast-AdenoCa	A not mutated - B mutated	ESR1_Intron vs TP53_Coding	15.93	17
Breast-AdenoCa	A mutated - B not mutated	ESR1_Intron vs TP53_Coding	29.2	34
Breast-AdenoCa	A mutated - B mutated	ESR1_Intron vs TP53_Coding	21.24	29
Breast-AdenoCa	A not mutated - B not mutated	GATA3_Coding vs GATA3_Intron	78.76	58
Breast-AdenoCa	A not mutated - B mutated	GATA3_Coding vs GATA3_Intron	13.27	14
Breast-AdenoCa	A mutated - B not mutated	GATA3_Coding vs GATA3_Intron	6.19	24
Breast-AdenoCa	A mutated - B mutated	GATA3_Coding vs GATA3_Intron	1.77	4
Breast-AdenoCa	A not mutated - B not mutated	GATA3_Coding vs HERC2_Intron	76.11	36
Breast-AdenoCa	A not mutated - B mutated	GATA3_Coding vs HERC2_Intron	15.93	36
Breast-AdenoCa	A mutated - B not mutated	GATA3_Coding vs HERC2_Intron	4.42	15
Breast-AdenoCa	A mutated - B mutated	GATA3_Coding vs HERC2_Intron	3.54	13
Breast-AdenoCa	A not mutated - B not mutated	GATA3_Coding vs INPP4B_Intron	38.94	25
Breast-AdenoCa	A not mutated - B mutated	GATA3_Coding vs INPP4B_Intron	53.1	47
Breast-AdenoCa	A mutated - B not mutated	GATA3_Coding vs INPP4B_Intron	1.77	4
Breast-AdenoCa	A mutated - B mutated	GATA3_Coding vs INPP4B_Intron	6.19	24
Breast-AdenoCa	A not mutated - B not mutated	GATA3_Coding vs MAP2K4_Intron	78.76	46
Breast-AdenoCa	A not mutated - B mutated	GATA3_Coding vs MAP2K4_Intron	13.27	26
Breast-AdenoCa	A mutated - B not mutated	GATA3_Coding vs MAP2K4_Intron	6.19	19
Breast-AdenoCa	A mutated - B mutated	GATA3_Coding vs MAP2K4_Intron	1.77	9
Breast-AdenoCa	A not mutated - B not mutated	GATA3_Coding vs MAP3K1_Coding	83.19	65
Breast-AdenoCa	A not mutated - B mutated	GATA3_Coding vs MAP3K1_Coding	8.85	7
Breast-AdenoCa	A mutated - B not mutated	GATA3_Coding vs MAP3K1_Coding	7.08	28
Breast-AdenoCa	A mutated - B mutated	GATA3_Coding vs MAP3K1_Coding	0.88	NA
Breast-AdenoCa	A not mutated - B not mutated	GATA3_Coding vs MAP3K1_Intron	84.07	64
Breast-AdenoCa	A not mutated - B mutated	GATA3_Coding vs MAP3K1_Intron	7.96	8
Breast-AdenoCa	A mutated - B not mutated	GATA3_Coding vs MAP3K1_Intron	5.31	28
Breast-AdenoCa	A mutated - B mutated	GATA3_Coding vs MAP3K1_Intron	2.65	NA
Breast-AdenoCa	A not mutated - B not mutated	GATA3_Coding vs MAP3K13_Intron	69.03	38
Breast-AdenoCa	A not mutated - B mutated	GATA3_Coding vs MAP3K13_Intron	23.01	34
Breast-AdenoCa	A mutated - B not mutated	GATA3_Coding vs MAP3K13_Intron	5.31	17
Breast-AdenoCa	A mutated - B mutated	GATA3_Coding vs MAP3K13_Intron	2.65	11
Breast-AdenoCa	A not mutated - B not mutated	GATA3_Coding vs MLLT4_Intron	80.53	59
Breast-AdenoCa	A not mutated - B mutated	GATA3_Coding vs MLLT4_Intron	11.5	13
Breast-AdenoCa	A mutated - B not mutated	GATA3_Coding vs MLLT4_Intron	6.19	20
Breast-AdenoCa	A mutated - B mutated	GATA3_Coding vs MLLT4_Intron	1.77	8
Breast-AdenoCa	A not mutated - B not mutated	GATA3_Coding vs MYH14_Intron	75.22	48
Breast-AdenoCa	A not mutated - B mutated	GATA3_Coding vs MYH14_Intron	16.81	24
Breast-AdenoCa	A mutated - B not mutated	GATA3_Coding vs MYH14_Intron	6.19	24
Breast-AdenoCa	A mutated - B mutated	GATA3_Coding vs MYH14_Intron	1.77	4
Breast-AdenoCa	A not mutated - B not mutated	GATA3_Coding vs NCOR1_Intron	76.99	44
Breast-AdenoCa	A not mutated - B mutated	GATA3_Coding vs NCOR1_Intron	15.04	28
Breast-AdenoCa	A mutated - B not mutated	GATA3_Coding vs NCOR1_Intron	5.31	19
Breast-AdenoCa	A mutated - B mutated	GATA3_Coding vs NCOR1_Intron	2.65	9
Breast-AdenoCa	A not mutated - B not mutated	GATA3_Coding vs NOTCH2_Intron	77.88	44
Breast-AdenoCa	A not mutated - B mutated	GATA3_Coding vs NOTCH2_Intron	14.16	28
Breast-AdenoCa	A mutated - B not mutated	GATA3_Coding vs NOTCH2_Intron	6.19	17
Breast-AdenoCa	A mutated - B mutated	GATA3_Coding vs NOTCH2_Intron	1.77	11
Breast-AdenoCa	A not mutated - B not mutated	GATA3_Coding vs PIK3CA_Coding	67.26	47
Breast-AdenoCa	A not mutated - B mutated	GATA3_Coding vs PIK3CA_Coding	24.78	25
Breast-AdenoCa	A mutated - B not mutated	GATA3_Coding vs PIK3CA_Coding	4.42	18
Breast-AdenoCa	A mutated - B mutated	GATA3_Coding vs PIK3CA_Coding	3.54	10
Breast-AdenoCa	A not mutated - B not mutated	GATA3_Coding vs PIK3CA_Intron	78.76	43
Breast-AdenoCa	A not mutated - B mutated	GATA3_Coding vs PIK3CA_Intron	13.27	29
Breast-AdenoCa	A mutated - B not mutated	GATA3_Coding vs PIK3CA_Intron	7.08	22
Breast-AdenoCa	A mutated - B mutated	GATA3_Coding vs PIK3CA_Intron	0.88	6
Breast-AdenoCa	A not mutated - B not mutated	GATA3_Coding vs PIK3CB_Intron	73.45	36
Breast-AdenoCa	A not mutated - B mutated	GATA3_Coding vs PIK3CB_Intron	18.58	36
Breast-AdenoCa	A mutated - B not mutated	GATA3_Coding vs PIK3CB_Intron	4.42	18
Breast-AdenoCa	A mutated - B mutated	GATA3_Coding vs PIK3CB_Intron	3.54	10
Breast-AdenoCa	A not mutated - B not mutated	GATA3_Coding vs PTEN_Coding	87.61	58
Breast-AdenoCa	A not mutated - B mutated	GATA3_Coding vs PTEN_Coding	4.42	14
Breast-AdenoCa	A mutated - B not mutated	GATA3_Coding vs PTEN_Coding	7.08	24
Breast-AdenoCa	A mutated - B mutated	GATA3_Coding vs PTEN_Coding	0.88	4
Breast-AdenoCa	A not mutated - B not mutated	GATA3_Coding vs PTEN_Intron	76.99	55
Breast-AdenoCa	A not mutated - B mutated	GATA3_Coding vs PTEN_Intron	15.04	17
Breast-AdenoCa	A mutated - B not mutated	GATA3_Coding vs PTEN_Intron	7.08	24
Breast-AdenoCa	A mutated - B mutated	GATA3_Coding vs PTEN_Intron	0.88	4
Breast-AdenoCa	A not mutated - B not mutated	GATA3_Coding vs RPGR_Intron	82.3	66
Breast-AdenoCa	A not mutated - B mutated	GATA3_Coding vs RPGR_Intron	9.73	6
Breast-AdenoCa	A mutated - B not mutated	GATA3_Coding vs RPGR_Intron	6.19	24
Breast-AdenoCa	A mutated - B mutated	GATA3_Coding vs RPGR_Intron	1.77	4
Breast-AdenoCa	A not mutated - B not mutated	GATA3_Coding vs RUNX1_Intron	55.75	45
Breast-AdenoCa	A not mutated - B mutated	GATA3_Coding vs RUNX1_Intron	36.28	27
Breast-AdenoCa	A mutated - B not mutated	GATA3_Coding vs RUNX1_Intron	4.42	18
Breast-AdenoCa	A mutated - B mutated	GATA3_Coding vs RUNX1_Intron	3.54	10
Breast-AdenoCa	A not mutated - B not mutated	GATA3_Coding vs SRGAP1_Intron	65.49	31
Breast-AdenoCa	A not mutated - B mutated	GATA3_Coding vs SRGAP1_Intron	26.55	41
Breast-AdenoCa	A mutated - B not mutated	GATA3_Coding vs SRGAP1_Intron	4.42	14
Breast-AdenoCa	A mutated - B mutated	GATA3_Coding vs SRGAP1_Intron	3.54	14
Breast-AdenoCa	A not mutated - B not mutated	GATA3_Coding vs STAG2_Intron	43.36	23
Breast-AdenoCa	A not mutated - B mutated	GATA3_Coding vs STAG2_Intron	48.67	49
Breast-AdenoCa	A mutated - B not mutated	GATA3_Coding vs STAG2_Intron	2.65	10
Breast-AdenoCa	A mutated - B mutated	GATA3_Coding vs STAG2_Intron	5.31	18
Breast-AdenoCa	A not mutated - B not mutated	GATA3_Coding vs TP53_Coding	56.64	41
Breast-AdenoCa	A not mutated - B mutated	GATA3_Coding vs TP53_Coding	35.4	31
Breast-AdenoCa	A mutated - B not mutated	GATA3_Coding vs TP53_Coding	6.19	13
Breast-AdenoCa	A mutated - B mutated	GATA3_Coding vs TP53_Coding	1.77	15
Breast-AdenoCa	A not mutated - B not mutated	GATA3_Intron vs HERC2_Intron	69.91	44
Breast-AdenoCa	A not mutated - B mutated	GATA3_Intron vs HERC2_Intron	15.04	38
Breast-AdenoCa	A mutated - B not mutated	GATA3_Intron vs HERC2_Intron	10.62	7
Breast-AdenoCa	A mutated - B mutated	GATA3_Intron vs HERC2_Intron	4.42	11
Breast-AdenoCa	A not mutated - B not mutated	GATA3_Intron vs INPP4B_Intron	34.51	22
Breast-AdenoCa	A not mutated - B mutated	GATA3_Intron vs INPP4B_Intron	50.44	60
Breast-AdenoCa	A mutated - B not mutated	GATA3_Intron vs INPP4B_Intron	6.19	7
Breast-AdenoCa	A mutated - B mutated	GATA3_Intron vs INPP4B_Intron	8.85	11
Breast-AdenoCa	A not mutated - B not mutated	GATA3_Intron vs MAP2K4_Intron	76.11	56
Breast-AdenoCa	A not mutated - B mutated	GATA3_Intron vs MAP2K4_Intron	8.85	26
Breast-AdenoCa	A mutated - B not mutated	GATA3_Intron vs MAP2K4_Intron	8.85	9
Breast-AdenoCa	A mutated - B mutated	GATA3_Intron vs MAP2K4_Intron	6.19	9
Breast-AdenoCa	A not mutated - B not mutated	GATA3_Intron vs MAP3K1_Coding	76.11	78
Breast-AdenoCa	A not mutated - B mutated	GATA3_Intron vs MAP3K1_Coding	8.85	4
Breast-AdenoCa	A mutated - B not mutated	GATA3_Intron vs MAP3K1_Coding	14.16	15
Breast-AdenoCa	A mutated - B mutated	GATA3_Intron vs MAP3K1_Coding	0.88	3
Breast-AdenoCa	A not mutated - B not mutated	GATA3_Intron vs MAP3K1_Intron	78.76	77
Breast-AdenoCa	A not mutated - B mutated	GATA3_Intron vs MAP3K1_Intron	6.19	5
Breast-AdenoCa	A mutated - B not mutated	GATA3_Intron vs MAP3K1_Intron	10.62	15
Breast-AdenoCa	A mutated - B mutated	GATA3_Intron vs MAP3K1_Intron	4.42	3
Breast-AdenoCa	A not mutated - B not mutated	GATA3_Intron vs MAP3K13_Intron	63.72	44
Breast-AdenoCa	A not mutated - B mutated	GATA3_Intron vs MAP3K13_Intron	21.24	38
Breast-AdenoCa	A mutated - B not mutated	GATA3_Intron vs MAP3K13_Intron	10.62	11
Breast-AdenoCa	A mutated - B mutated	GATA3_Intron vs MAP3K13_Intron	4.42	7
Breast-AdenoCa	A not mutated - B not mutated	GATA3_Intron vs MLLT4_Intron	74.34	63
Breast-AdenoCa	A not mutated - B mutated	GATA3_Intron vs MLLT4_Intron	10.62	19
Breast-AdenoCa	A mutated - B not mutated	GATA3_Intron vs MLLT4_Intron	12.39	16
Breast-AdenoCa	A mutated - B mutated	GATA3_Intron vs MLLT4_Intron	2.65	2
Breast-AdenoCa	A not mutated - B not mutated	GATA3_Intron vs MYH14_Intron	69.03	63
Breast-AdenoCa	A not mutated - B mutated	GATA3_Intron vs MYH14_Intron	15.93	19
Breast-AdenoCa	A mutated - B not mutated	GATA3_Intron vs MYH14_Intron	12.39	9
Breast-AdenoCa	A mutated - B mutated	GATA3_Intron vs MYH14_Intron	2.65	9
Breast-AdenoCa	A not mutated - B not mutated	GATA3_Intron vs NCOR1_Intron	72.57	54
Breast-AdenoCa	A not mutated - B mutated	GATA3_Intron vs NCOR1_Intron	12.39	28
Breast-AdenoCa	A mutated - B not mutated	GATA3_Intron vs NCOR1_Intron	9.73	9
Breast-AdenoCa	A mutated - B mutated	GATA3_Intron vs NCOR1_Intron	5.31	9
Breast-AdenoCa	A not mutated - B not mutated	GATA3_Intron vs NOTCH2_Intron	70.8	52
Breast-AdenoCa	A not mutated - B mutated	GATA3_Intron vs NOTCH2_Intron	14.16	30
Breast-AdenoCa	A mutated - B not mutated	GATA3_Intron vs NOTCH2_Intron	13.27	9
Breast-AdenoCa	A mutated - B mutated	GATA3_Intron vs NOTCH2_Intron	1.77	9
Breast-AdenoCa	A not mutated - B not mutated	GATA3_Intron vs PIK3CA_Coding	64.6	54
Breast-AdenoCa	A not mutated - B mutated	GATA3_Intron vs PIK3CA_Coding	20.35	28
Breast-AdenoCa	A mutated - B not mutated	GATA3_Intron vs PIK3CA_Coding	7.08	11
Breast-AdenoCa	A mutated - B mutated	GATA3_Intron vs PIK3CA_Coding	7.96	7
Breast-AdenoCa	A not mutated - B not mutated	GATA3_Intron vs PIK3CA_Intron	73.45	56
Breast-AdenoCa	A not mutated - B mutated	GATA3_Intron vs PIK3CA_Intron	11.5	26
Breast-AdenoCa	A mutated - B not mutated	GATA3_Intron vs PIK3CA_Intron	12.39	9
Breast-AdenoCa	A mutated - B mutated	GATA3_Intron vs PIK3CA_Intron	2.65	9
Breast-AdenoCa	A not mutated - B not mutated	GATA3_Intron vs PIK3CB_Intron	66.37	47
Breast-AdenoCa	A not mutated - B mutated	GATA3_Intron vs PIK3CB_Intron	18.58	35
Breast-AdenoCa	A mutated - B not mutated	GATA3_Intron vs PIK3CB_Intron	11.5	7
Breast-AdenoCa	A mutated - B mutated	GATA3_Intron vs PIK3CB_Intron	3.54	11
Breast-AdenoCa	A not mutated - B not mutated	GATA3_Intron vs PTEN_Coding	79.65	68
Breast-AdenoCa	A not mutated - B mutated	GATA3_Intron vs PTEN_Coding	5.31	14
Breast-AdenoCa	A mutated - B not mutated	GATA3_Intron vs PTEN_Coding	15.04	14
Breast-AdenoCa	A mutated - B mutated	GATA3_Intron vs PTEN_Coding	NA	4
Breast-AdenoCa	A not mutated - B not mutated	GATA3_Intron vs PTEN_Intron	70.8	63
Breast-AdenoCa	A not mutated - B mutated	GATA3_Intron vs PTEN_Intron	14.16	19
Breast-AdenoCa	A mutated - B not mutated	GATA3_Intron vs PTEN_Intron	13.27	16
Breast-AdenoCa	A mutated - B mutated	GATA3_Intron vs PTEN_Intron	1.77	2
Breast-AdenoCa	A not mutated - B not mutated	GATA3_Intron vs RPGR_Intron	76.11	72
Breast-AdenoCa	A not mutated - B mutated	GATA3_Intron vs RPGR_Intron	8.85	10
Breast-AdenoCa	A mutated - B not mutated	GATA3_Intron vs RPGR_Intron	12.39	18
Breast-AdenoCa	A mutated - B mutated	GATA3_Intron vs RPGR_Intron	2.65	NA
Breast-AdenoCa	A not mutated - B not mutated	GATA3_Intron vs RUNX1_Intron	50.44	50
Breast-AdenoCa	A not mutated - B mutated	GATA3_Intron vs RUNX1_Intron	34.51	32
Breast-AdenoCa	A mutated - B not mutated	GATA3_Intron vs RUNX1_Intron	9.73	13
Breast-AdenoCa	A mutated - B mutated	GATA3_Intron vs RUNX1_Intron	5.31	5
Breast-AdenoCa	A not mutated - B not mutated	GATA3_Intron vs SRGAP1_Intron	59.29	38
Breast-AdenoCa	A not mutated - B mutated	GATA3_Intron vs SRGAP1_Intron	25.66	44
Breast-AdenoCa	A mutated - B not mutated	GATA3_Intron vs SRGAP1_Intron	10.62	7
Breast-AdenoCa	A mutated - B mutated	GATA3_Intron vs SRGAP1_Intron	4.42	11
Breast-AdenoCa	A not mutated - B not mutated	GATA3_Intron vs STAG2_Intron	38.05	31
Breast-AdenoCa	A not mutated - B mutated	GATA3_Intron vs STAG2_Intron	46.9	51
Breast-AdenoCa	A mutated - B not mutated	GATA3_Intron vs STAG2_Intron	7.96	2
Breast-AdenoCa	A mutated - B mutated	GATA3_Intron vs STAG2_Intron	7.08	16
Breast-AdenoCa	A not mutated - B not mutated	GATA3_Intron vs TP53_Coding	50.44	47
Breast-AdenoCa	A not mutated - B mutated	GATA3_Intron vs TP53_Coding	34.51	35
Breast-AdenoCa	A mutated - B not mutated	GATA3_Intron vs TP53_Coding	12.39	7
Breast-AdenoCa	A mutated - B mutated	GATA3_Intron vs TP53_Coding	2.65	11
Breast-AdenoCa	A not mutated - B not mutated	HERC2_Intron vs INPP4B_Intron	35.4	13
Breast-AdenoCa	A not mutated - B mutated	HERC2_Intron vs INPP4B_Intron	45.13	38
Breast-AdenoCa	A mutated - B not mutated	HERC2_Intron vs INPP4B_Intron	5.31	16
Breast-AdenoCa	A mutated - B mutated	HERC2_Intron vs INPP4B_Intron	14.16	33
Breast-AdenoCa	A not mutated - B not mutated	HERC2_Intron vs MAP2K4_Intron	69.03	33
Breast-AdenoCa	A not mutated - B mutated	HERC2_Intron vs MAP2K4_Intron	11.5	18
Breast-AdenoCa	A mutated - B not mutated	HERC2_Intron vs MAP2K4_Intron	15.93	32
Breast-AdenoCa	A mutated - B mutated	HERC2_Intron vs MAP2K4_Intron	3.54	17
Breast-AdenoCa	A not mutated - B not mutated	HERC2_Intron vs MAP3K1_Coding	72.57	46
Breast-AdenoCa	A not mutated - B mutated	HERC2_Intron vs MAP3K1_Coding	7.96	5
Breast-AdenoCa	A mutated - B not mutated	HERC2_Intron vs MAP3K1_Coding	17.7	47
Breast-AdenoCa	A mutated - B mutated	HERC2_Intron vs MAP3K1_Coding	1.77	2
Breast-AdenoCa	A not mutated - B not mutated	HERC2_Intron vs MAP3K1_Intron	76.99	46
Breast-AdenoCa	A not mutated - B mutated	HERC2_Intron vs MAP3K1_Intron	3.54	5
Breast-AdenoCa	A mutated - B not mutated	HERC2_Intron vs MAP3K1_Intron	12.39	46
Breast-AdenoCa	A mutated - B mutated	HERC2_Intron vs MAP3K1_Intron	7.08	3
Breast-AdenoCa	A not mutated - B not mutated	HERC2_Intron vs MAP3K13_Intron	61.95	29
Breast-AdenoCa	A not mutated - B mutated	HERC2_Intron vs MAP3K13_Intron	18.58	22
Breast-AdenoCa	A mutated - B not mutated	HERC2_Intron vs MAP3K13_Intron	12.39	26
Breast-AdenoCa	A mutated - B mutated	HERC2_Intron vs MAP3K13_Intron	7.08	23
Breast-AdenoCa	A not mutated - B not mutated	HERC2_Intron vs MLLT4_Intron	70.8	40
Breast-AdenoCa	A not mutated - B mutated	HERC2_Intron vs MLLT4_Intron	9.73	11
Breast-AdenoCa	A mutated - B not mutated	HERC2_Intron vs MLLT4_Intron	15.93	39
Breast-AdenoCa	A mutated - B mutated	HERC2_Intron vs MLLT4_Intron	3.54	10
Breast-AdenoCa	A not mutated - B not mutated	HERC2_Intron vs MYH14_Intron	64.6	39
Breast-AdenoCa	A not mutated - B mutated	HERC2_Intron vs MYH14_Intron	15.93	12
Breast-AdenoCa	A mutated - B not mutated	HERC2_Intron vs MYH14_Intron	16.81	33
Breast-AdenoCa	A mutated - B mutated	HERC2_Intron vs MYH14_Intron	2.65	16
Breast-AdenoCa	A not mutated - B not mutated	HERC2_Intron vs NCOR1_Intron	69.03	33
Breast-AdenoCa	A not mutated - B mutated	HERC2_Intron vs NCOR1_Intron	11.5	18
Breast-AdenoCa	A mutated - B not mutated	HERC2_Intron vs NCOR1_Intron	13.27	30
Breast-AdenoCa	A mutated - B mutated	HERC2_Intron vs NCOR1_Intron	6.19	19
Breast-AdenoCa	A not mutated - B not mutated	HERC2_Intron vs NOTCH2_Intron	67.26	32
Breast-AdenoCa	A not mutated - B mutated	HERC2_Intron vs NOTCH2_Intron	13.27	19
Breast-AdenoCa	A mutated - B not mutated	HERC2_Intron vs NOTCH2_Intron	16.81	29
Breast-AdenoCa	A mutated - B mutated	HERC2_Intron vs NOTCH2_Intron	2.65	20
Breast-AdenoCa	A not mutated - B not mutated	HERC2_Intron vs PIK3CA_Coding	59.29	34
Breast-AdenoCa	A not mutated - B mutated	HERC2_Intron vs PIK3CA_Coding	21.24	17
Breast-AdenoCa	A mutated - B not mutated	HERC2_Intron vs PIK3CA_Coding	12.39	31
Breast-AdenoCa	A mutated - B mutated	HERC2_Intron vs PIK3CA_Coding	7.08	18
Breast-AdenoCa	A not mutated - B not mutated	HERC2_Intron vs PIK3CA_Intron	70.8	29
Breast-AdenoCa	A not mutated - B mutated	HERC2_Intron vs PIK3CA_Intron	9.73	22
Breast-AdenoCa	A mutated - B not mutated	HERC2_Intron vs PIK3CA_Intron	15.04	36
Breast-AdenoCa	A mutated - B mutated	HERC2_Intron vs PIK3CA_Intron	4.42	13
Breast-AdenoCa	A not mutated - B not mutated	HERC2_Intron vs PIK3CB_Intron	68.14	30
Breast-AdenoCa	A not mutated - B mutated	HERC2_Intron vs PIK3CB_Intron	12.39	21
Breast-AdenoCa	A mutated - B not mutated	HERC2_Intron vs PIK3CB_Intron	9.73	24
Breast-AdenoCa	A mutated - B mutated	HERC2_Intron vs PIK3CB_Intron	9.73	25
Breast-AdenoCa	A not mutated - B not mutated	HERC2_Intron vs PTEN_Coding	75.22	43
Breast-AdenoCa	A not mutated - B mutated	HERC2_Intron vs PTEN_Coding	5.31	8
Breast-AdenoCa	A mutated - B not mutated	HERC2_Intron vs PTEN_Coding	19.47	39
Breast-AdenoCa	A mutated - B mutated	HERC2_Intron vs PTEN_Coding	NA	10
Breast-AdenoCa	A not mutated - B not mutated	HERC2_Intron vs PTEN_Intron	68.14	38
Breast-AdenoCa	A not mutated - B mutated	HERC2_Intron vs PTEN_Intron	12.39	13
Breast-AdenoCa	A mutated - B not mutated	HERC2_Intron vs PTEN_Intron	15.93	41
Breast-AdenoCa	A mutated - B mutated	HERC2_Intron vs PTEN_Intron	3.54	8
Breast-AdenoCa	A not mutated - B not mutated	HERC2_Intron vs RPGR_Intron	75.22	44
Breast-AdenoCa	A not mutated - B mutated	HERC2_Intron vs RPGR_Intron	5.31	7
Breast-AdenoCa	A mutated - B not mutated	HERC2_Intron vs RPGR_Intron	13.27	46
Breast-AdenoCa	A mutated - B mutated	HERC2_Intron vs RPGR_Intron	6.19	3
Breast-AdenoCa	A not mutated - B not mutated	HERC2_Intron vs RUNX1_Intron	50.44	28
Breast-AdenoCa	A not mutated - B mutated	HERC2_Intron vs RUNX1_Intron	30.09	23
Breast-AdenoCa	A mutated - B not mutated	HERC2_Intron vs RUNX1_Intron	9.73	35
Breast-AdenoCa	A mutated - B mutated	HERC2_Intron vs RUNX1_Intron	9.73	14
Breast-AdenoCa	A not mutated - B not mutated	HERC2_Intron vs SRGAP1_Intron	59.29	20
Breast-AdenoCa	A not mutated - B mutated	HERC2_Intron vs SRGAP1_Intron	21.24	31
Breast-AdenoCa	A mutated - B not mutated	HERC2_Intron vs SRGAP1_Intron	10.62	25
Breast-AdenoCa	A mutated - B mutated	HERC2_Intron vs SRGAP1_Intron	8.85	24
Breast-AdenoCa	A not mutated - B not mutated	HERC2_Intron vs STAG2_Intron	40.71	20
Breast-AdenoCa	A not mutated - B mutated	HERC2_Intron vs STAG2_Intron	39.82	31
Breast-AdenoCa	A mutated - B not mutated	HERC2_Intron vs STAG2_Intron	5.31	13
Breast-AdenoCa	A mutated - B mutated	HERC2_Intron vs STAG2_Intron	14.16	36
Breast-AdenoCa	A not mutated - B not mutated	HERC2_Intron vs TP53_Coding	53.1	31
Breast-AdenoCa	A not mutated - B mutated	HERC2_Intron vs TP53_Coding	27.43	20
Breast-AdenoCa	A mutated - B not mutated	HERC2_Intron vs TP53_Coding	9.73	23
Breast-AdenoCa	A mutated - B mutated	HERC2_Intron vs TP53_Coding	9.73	26
Breast-AdenoCa	A not mutated - B not mutated	INPP4B_Intron vs MAP2K4_Intron	37.17	19
Breast-AdenoCa	A not mutated - B mutated	INPP4B_Intron vs MAP2K4_Intron	3.54	10
Breast-AdenoCa	A mutated - B not mutated	INPP4B_Intron vs MAP2K4_Intron	47.79	46
Breast-AdenoCa	A mutated - B mutated	INPP4B_Intron vs MAP2K4_Intron	11.5	25
Breast-AdenoCa	A not mutated - B not mutated	INPP4B_Intron vs MAP3K1_Coding	36.28	27
Breast-AdenoCa	A not mutated - B mutated	INPP4B_Intron vs MAP3K1_Coding	4.42	2
Breast-AdenoCa	A mutated - B not mutated	INPP4B_Intron vs MAP3K1_Coding	53.98	66
Breast-AdenoCa	A mutated - B mutated	INPP4B_Intron vs MAP3K1_Coding	5.31	5
Breast-AdenoCa	A not mutated - B not mutated	INPP4B_Intron vs MAP3K1_Intron	38.94	25
Breast-AdenoCa	A not mutated - B mutated	INPP4B_Intron vs MAP3K1_Intron	1.77	4
Breast-AdenoCa	A mutated - B not mutated	INPP4B_Intron vs MAP3K1_Intron	50.44	67
Breast-AdenoCa	A mutated - B mutated	INPP4B_Intron vs MAP3K1_Intron	8.85	4
Breast-AdenoCa	A not mutated - B not mutated	INPP4B_Intron vs MAP3K13_Intron	34.51	13
Breast-AdenoCa	A not mutated - B mutated	INPP4B_Intron vs MAP3K13_Intron	6.19	16
Breast-AdenoCa	A mutated - B not mutated	INPP4B_Intron vs MAP3K13_Intron	39.82	42
Breast-AdenoCa	A mutated - B mutated	INPP4B_Intron vs MAP3K13_Intron	19.47	29
Breast-AdenoCa	A not mutated - B not mutated	INPP4B_Intron vs MLLT4_Intron	38.05	26
Breast-AdenoCa	A not mutated - B mutated	INPP4B_Intron vs MLLT4_Intron	2.65	3
Breast-AdenoCa	A mutated - B not mutated	INPP4B_Intron vs MLLT4_Intron	48.67	53
Breast-AdenoCa	A mutated - B mutated	INPP4B_Intron vs MLLT4_Intron	10.62	18
Breast-AdenoCa	A not mutated - B not mutated	INPP4B_Intron vs MYH14_Intron	37.17	22
Breast-AdenoCa	A not mutated - B mutated	INPP4B_Intron vs MYH14_Intron	3.54	7
Breast-AdenoCa	A mutated - B not mutated	INPP4B_Intron vs MYH14_Intron	44.25	50
Breast-AdenoCa	A mutated - B mutated	INPP4B_Intron vs MYH14_Intron	15.04	21
Breast-AdenoCa	A not mutated - B not mutated	INPP4B_Intron vs NCOR1_Intron	36.28	20
Breast-AdenoCa	A not mutated - B mutated	INPP4B_Intron vs NCOR1_Intron	4.42	9
Breast-AdenoCa	A mutated - B not mutated	INPP4B_Intron vs NCOR1_Intron	46.02	43
Breast-AdenoCa	A mutated - B mutated	INPP4B_Intron vs NCOR1_Intron	13.27	28
Breast-AdenoCa	A not mutated - B not mutated	INPP4B_Intron vs NOTCH2_Intron	37.17	16
Breast-AdenoCa	A not mutated - B mutated	INPP4B_Intron vs NOTCH2_Intron	3.54	13
Breast-AdenoCa	A mutated - B not mutated	INPP4B_Intron vs NOTCH2_Intron	46.9	45
Breast-AdenoCa	A mutated - B mutated	INPP4B_Intron vs NOTCH2_Intron	12.39	26
Breast-AdenoCa	A not mutated - B not mutated	INPP4B_Intron vs PIK3CA_Coding	25.66	20
Breast-AdenoCa	A not mutated - B mutated	INPP4B_Intron vs PIK3CA_Coding	15.04	9
Breast-AdenoCa	A mutated - B not mutated	INPP4B_Intron vs PIK3CA_Coding	46.02	45
Breast-AdenoCa	A mutated - B mutated	INPP4B_Intron vs PIK3CA_Coding	13.27	26
Breast-AdenoCa	A not mutated - B not mutated	INPP4B_Intron vs PIK3CA_Intron	38.05	19
Breast-AdenoCa	A not mutated - B mutated	INPP4B_Intron vs PIK3CA_Intron	2.65	10
Breast-AdenoCa	A mutated - B not mutated	INPP4B_Intron vs PIK3CA_Intron	47.79	46
Breast-AdenoCa	A mutated - B mutated	INPP4B_Intron vs PIK3CA_Intron	11.5	25
Breast-AdenoCa	A not mutated - B not mutated	INPP4B_Intron vs PIK3CB_Intron	36.28	17
Breast-AdenoCa	A not mutated - B mutated	INPP4B_Intron vs PIK3CB_Intron	4.42	12
Breast-AdenoCa	A mutated - B not mutated	INPP4B_Intron vs PIK3CB_Intron	41.59	37
Breast-AdenoCa	A mutated - B mutated	INPP4B_Intron vs PIK3CB_Intron	17.7	34
Breast-AdenoCa	A not mutated - B not mutated	INPP4B_Intron vs PTEN_Coding	36.28	23
Breast-AdenoCa	A not mutated - B mutated	INPP4B_Intron vs PTEN_Coding	4.42	6
Breast-AdenoCa	A mutated - B not mutated	INPP4B_Intron vs PTEN_Coding	58.41	59
Breast-AdenoCa	A mutated - B mutated	INPP4B_Intron vs PTEN_Coding	0.88	12
Breast-AdenoCa	A not mutated - B not mutated	INPP4B_Intron vs PTEN_Intron	36.28	20
Breast-AdenoCa	A not mutated - B mutated	INPP4B_Intron vs PTEN_Intron	4.42	9
Breast-AdenoCa	A mutated - B not mutated	INPP4B_Intron vs PTEN_Intron	47.79	59
Breast-AdenoCa	A mutated - B mutated	INPP4B_Intron vs PTEN_Intron	11.5	12
Breast-AdenoCa	A not mutated - B not mutated	INPP4B_Intron vs RPGR_Intron	38.94	29
Breast-AdenoCa	A not mutated - B mutated	INPP4B_Intron vs RPGR_Intron	1.77	NA
Breast-AdenoCa	A mutated - B not mutated	INPP4B_Intron vs RPGR_Intron	49.56	61
Breast-AdenoCa	A mutated - B mutated	INPP4B_Intron vs RPGR_Intron	9.73	10
Breast-AdenoCa	A not mutated - B not mutated	INPP4B_Intron vs RUNX1_Intron	29.2	18
Breast-AdenoCa	A not mutated - B mutated	INPP4B_Intron vs RUNX1_Intron	11.5	11
Breast-AdenoCa	A mutated - B not mutated	INPP4B_Intron vs RUNX1_Intron	30.97	45
Breast-AdenoCa	A mutated - B mutated	INPP4B_Intron vs RUNX1_Intron	28.32	26
Breast-AdenoCa	A not mutated - B not mutated	INPP4B_Intron vs SRGAP1_Intron	30.97	13
Breast-AdenoCa	A not mutated - B mutated	INPP4B_Intron vs SRGAP1_Intron	9.73	16
Breast-AdenoCa	A mutated - B not mutated	INPP4B_Intron vs SRGAP1_Intron	38.94	32
Breast-AdenoCa	A mutated - B mutated	INPP4B_Intron vs SRGAP1_Intron	20.35	39
Breast-AdenoCa	A not mutated - B not mutated	INPP4B_Intron vs STAG2_Intron	24.78	10
Breast-AdenoCa	A not mutated - B mutated	INPP4B_Intron vs STAG2_Intron	15.93	19
Breast-AdenoCa	A mutated - B not mutated	INPP4B_Intron vs STAG2_Intron	21.24	23
Breast-AdenoCa	A mutated - B mutated	INPP4B_Intron vs STAG2_Intron	38.05	48
Breast-AdenoCa	A not mutated - B not mutated	INPP4B_Intron vs TP53_Coding	24.78	18
Breast-AdenoCa	A not mutated - B mutated	INPP4B_Intron vs TP53_Coding	15.93	11
Breast-AdenoCa	A mutated - B not mutated	INPP4B_Intron vs TP53_Coding	38.05	36
Breast-AdenoCa	A mutated - B mutated	INPP4B_Intron vs TP53_Coding	21.24	35
Breast-AdenoCa	A not mutated - B not mutated	MAP2K4_Intron vs MAP3K1_Coding	76.11	62
Breast-AdenoCa	A not mutated - B mutated	MAP2K4_Intron vs MAP3K1_Coding	8.85	3
Breast-AdenoCa	A mutated - B not mutated	MAP2K4_Intron vs MAP3K1_Coding	14.16	31
Breast-AdenoCa	A mutated - B mutated	MAP2K4_Intron vs MAP3K1_Coding	0.88	4
Breast-AdenoCa	A not mutated - B not mutated	MAP2K4_Intron vs MAP3K1_Intron	77.88	60
Breast-AdenoCa	A not mutated - B mutated	MAP2K4_Intron vs MAP3K1_Intron	7.08	5
Breast-AdenoCa	A mutated - B not mutated	MAP2K4_Intron vs MAP3K1_Intron	11.5	32
Breast-AdenoCa	A mutated - B mutated	MAP2K4_Intron vs MAP3K1_Intron	3.54	3
Breast-AdenoCa	A not mutated - B not mutated	MAP2K4_Intron vs MAP3K13_Intron	66.37	36
Breast-AdenoCa	A not mutated - B mutated	MAP2K4_Intron vs MAP3K13_Intron	18.58	29
Breast-AdenoCa	A mutated - B not mutated	MAP2K4_Intron vs MAP3K13_Intron	7.96	19
Breast-AdenoCa	A mutated - B mutated	MAP2K4_Intron vs MAP3K13_Intron	7.08	16
Breast-AdenoCa	A not mutated - B not mutated	MAP2K4_Intron vs MLLT4_Intron	76.11	53
Breast-AdenoCa	A not mutated - B mutated	MAP2K4_Intron vs MLLT4_Intron	8.85	12
Breast-AdenoCa	A mutated - B not mutated	MAP2K4_Intron vs MLLT4_Intron	10.62	26
Breast-AdenoCa	A mutated - B mutated	MAP2K4_Intron vs MLLT4_Intron	4.42	9
Breast-AdenoCa	A not mutated - B not mutated	MAP2K4_Intron vs MYH14_Intron	70.8	47
Breast-AdenoCa	A not mutated - B mutated	MAP2K4_Intron vs MYH14_Intron	14.16	18
Breast-AdenoCa	A mutated - B not mutated	MAP2K4_Intron vs MYH14_Intron	10.62	25
Breast-AdenoCa	A mutated - B mutated	MAP2K4_Intron vs MYH14_Intron	4.42	10
Breast-AdenoCa	A not mutated - B not mutated	MAP2K4_Intron vs NCOR1_Intron	72.57	40
Breast-AdenoCa	A not mutated - B mutated	MAP2K4_Intron vs NCOR1_Intron	12.39	25
Breast-AdenoCa	A mutated - B not mutated	MAP2K4_Intron vs NCOR1_Intron	9.73	23
Breast-AdenoCa	A mutated - B mutated	MAP2K4_Intron vs NCOR1_Intron	5.31	12
Breast-AdenoCa	A not mutated - B not mutated	MAP2K4_Intron vs NOTCH2_Intron	72.57	40
Breast-AdenoCa	A not mutated - B mutated	MAP2K4_Intron vs NOTCH2_Intron	12.39	25
Breast-AdenoCa	A mutated - B not mutated	MAP2K4_Intron vs NOTCH2_Intron	11.5	21
Breast-AdenoCa	A mutated - B mutated	MAP2K4_Intron vs NOTCH2_Intron	3.54	14
Breast-AdenoCa	A not mutated - B not mutated	MAP2K4_Intron vs PIK3CA_Coding	61.06	43
Breast-AdenoCa	A not mutated - B mutated	MAP2K4_Intron vs PIK3CA_Coding	23.89	22
Breast-AdenoCa	A mutated - B not mutated	MAP2K4_Intron vs PIK3CA_Coding	10.62	22
Breast-AdenoCa	A mutated - B mutated	MAP2K4_Intron vs PIK3CA_Coding	4.42	13
Breast-AdenoCa	A not mutated - B not mutated	MAP2K4_Intron vs PIK3CA_Intron	72.57	45
Breast-AdenoCa	A not mutated - B mutated	MAP2K4_Intron vs PIK3CA_Intron	12.39	20
Breast-AdenoCa	A mutated - B not mutated	MAP2K4_Intron vs PIK3CA_Intron	13.27	20
Breast-AdenoCa	A mutated - B mutated	MAP2K4_Intron vs PIK3CA_Intron	1.77	15
Breast-AdenoCa	A not mutated - B not mutated	MAP2K4_Intron vs PIK3CB_Intron	68.14	35
Breast-AdenoCa	A not mutated - B mutated	MAP2K4_Intron vs PIK3CB_Intron	16.81	30
Breast-AdenoCa	A mutated - B not mutated	MAP2K4_Intron vs PIK3CB_Intron	9.73	19
Breast-AdenoCa	A mutated - B mutated	MAP2K4_Intron vs PIK3CB_Intron	5.31	16
Breast-AdenoCa	A not mutated - B not mutated	MAP2K4_Intron vs PTEN_Coding	79.65	52
Breast-AdenoCa	A not mutated - B mutated	MAP2K4_Intron vs PTEN_Coding	5.31	13
Breast-AdenoCa	A mutated - B not mutated	MAP2K4_Intron vs PTEN_Coding	15.04	30
Breast-AdenoCa	A mutated - B mutated	MAP2K4_Intron vs PTEN_Coding	NA	5
Breast-AdenoCa	A not mutated - B not mutated	MAP2K4_Intron vs PTEN_Intron	70.8	53
Breast-AdenoCa	A not mutated - B mutated	MAP2K4_Intron vs PTEN_Intron	14.16	12
Breast-AdenoCa	A mutated - B not mutated	MAP2K4_Intron vs PTEN_Intron	13.27	26
Breast-AdenoCa	A mutated - B mutated	MAP2K4_Intron vs PTEN_Intron	1.77	9
Breast-AdenoCa	A not mutated - B not mutated	MAP2K4_Intron vs RPGR_Intron	76.11	59
Breast-AdenoCa	A not mutated - B mutated	MAP2K4_Intron vs RPGR_Intron	8.85	6
Breast-AdenoCa	A mutated - B not mutated	MAP2K4_Intron vs RPGR_Intron	12.39	31
Breast-AdenoCa	A mutated - B mutated	MAP2K4_Intron vs RPGR_Intron	2.65	4
Breast-AdenoCa	A not mutated - B not mutated	MAP2K4_Intron vs RUNX1_Intron	53.1	48
Breast-AdenoCa	A not mutated - B mutated	MAP2K4_Intron vs RUNX1_Intron	31.86	17
Breast-AdenoCa	A mutated - B not mutated	MAP2K4_Intron vs RUNX1_Intron	7.08	15
Breast-AdenoCa	A mutated - B mutated	MAP2K4_Intron vs RUNX1_Intron	7.96	20
Breast-AdenoCa	A not mutated - B not mutated	MAP2K4_Intron vs SRGAP1_Intron	62.83	32
Breast-AdenoCa	A not mutated - B mutated	MAP2K4_Intron vs SRGAP1_Intron	22.12	33
Breast-AdenoCa	A mutated - B not mutated	MAP2K4_Intron vs SRGAP1_Intron	7.08	13
Breast-AdenoCa	A mutated - B mutated	MAP2K4_Intron vs SRGAP1_Intron	7.96	22
Breast-AdenoCa	A not mutated - B not mutated	MAP2K4_Intron vs STAG2_Intron	41.59	22
Breast-AdenoCa	A not mutated - B mutated	MAP2K4_Intron vs STAG2_Intron	43.36	43
Breast-AdenoCa	A mutated - B not mutated	MAP2K4_Intron vs STAG2_Intron	4.42	11
Breast-AdenoCa	A mutated - B mutated	MAP2K4_Intron vs STAG2_Intron	10.62	24
Breast-AdenoCa	A not mutated - B not mutated	MAP2K4_Intron vs TP53_Coding	53.98	39
Breast-AdenoCa	A not mutated - B mutated	MAP2K4_Intron vs TP53_Coding	30.97	26
Breast-AdenoCa	A mutated - B not mutated	MAP2K4_Intron vs TP53_Coding	8.85	15
Breast-AdenoCa	A mutated - B mutated	MAP2K4_Intron vs TP53_Coding	6.19	20
Breast-AdenoCa	A not mutated - B not mutated	MAP3K1_Coding vs MAP3K1_Intron	81.42	86
Breast-AdenoCa	A not mutated - B mutated	MAP3K1_Coding vs MAP3K1_Intron	8.85	7
Breast-AdenoCa	A mutated - B not mutated	MAP3K1_Coding vs MAP3K1_Intron	7.96	6
Breast-AdenoCa	A mutated - B mutated	MAP3K1_Coding vs MAP3K1_Intron	1.77	1
Breast-AdenoCa	A not mutated - B not mutated	MAP3K1_Coding vs MAP3K13_Intron	68.14	52
Breast-AdenoCa	A not mutated - B mutated	MAP3K1_Coding vs MAP3K13_Intron	22.12	41
Breast-AdenoCa	A mutated - B not mutated	MAP3K1_Coding vs MAP3K13_Intron	6.19	3
Breast-AdenoCa	A mutated - B mutated	MAP3K1_Coding vs MAP3K13_Intron	3.54	4
Breast-AdenoCa	A not mutated - B not mutated	MAP3K1_Coding vs MLLT4_Intron	80.53	74
Breast-AdenoCa	A not mutated - B mutated	MAP3K1_Coding vs MLLT4_Intron	9.73	19
Breast-AdenoCa	A mutated - B not mutated	MAP3K1_Coding vs MLLT4_Intron	6.19	5
Breast-AdenoCa	A mutated - B mutated	MAP3K1_Coding vs MLLT4_Intron	3.54	2
Breast-AdenoCa	A not mutated - B not mutated	MAP3K1_Coding vs MYH14_Intron	71.68	70
Breast-AdenoCa	A not mutated - B mutated	MAP3K1_Coding vs MYH14_Intron	18.58	23
Breast-AdenoCa	A mutated - B not mutated	MAP3K1_Coding vs MYH14_Intron	9.73	2
Breast-AdenoCa	A mutated - B mutated	MAP3K1_Coding vs MYH14_Intron	NA	5
Breast-AdenoCa	A not mutated - B not mutated	MAP3K1_Coding vs NCOR1_Intron	74.34	60
Breast-AdenoCa	A not mutated - B mutated	MAP3K1_Coding vs NCOR1_Intron	15.93	33
Breast-AdenoCa	A mutated - B not mutated	MAP3K1_Coding vs NCOR1_Intron	7.96	3
Breast-AdenoCa	A mutated - B mutated	MAP3K1_Coding vs NCOR1_Intron	1.77	4
Breast-AdenoCa	A not mutated - B not mutated	MAP3K1_Coding vs NOTCH2_Intron	75.22	58
Breast-AdenoCa	A not mutated - B mutated	MAP3K1_Coding vs NOTCH2_Intron	15.04	35
Breast-AdenoCa	A mutated - B not mutated	MAP3K1_Coding vs NOTCH2_Intron	8.85	3
Breast-AdenoCa	A mutated - B mutated	MAP3K1_Coding vs NOTCH2_Intron	0.88	4
Breast-AdenoCa	A not mutated - B not mutated	MAP3K1_Coding vs PIK3CA_Coding	69.03	60
Breast-AdenoCa	A not mutated - B mutated	MAP3K1_Coding vs PIK3CA_Coding	21.24	33
Breast-AdenoCa	A mutated - B not mutated	MAP3K1_Coding vs PIK3CA_Coding	2.65	5
Breast-AdenoCa	A mutated - B mutated	MAP3K1_Coding vs PIK3CA_Coding	7.08	2
Breast-AdenoCa	A not mutated - B not mutated	MAP3K1_Coding vs PIK3CA_Intron	76.99	64
Breast-AdenoCa	A not mutated - B mutated	MAP3K1_Coding vs PIK3CA_Intron	13.27	29
Breast-AdenoCa	A mutated - B not mutated	MAP3K1_Coding vs PIK3CA_Intron	8.85	1
Breast-AdenoCa	A mutated - B mutated	MAP3K1_Coding vs PIK3CA_Intron	0.88	6
Breast-AdenoCa	A not mutated - B not mutated	MAP3K1_Coding vs PIK3CB_Intron	69.03	50
Breast-AdenoCa	A not mutated - B mutated	MAP3K1_Coding vs PIK3CB_Intron	21.24	43
Breast-AdenoCa	A mutated - B not mutated	MAP3K1_Coding vs PIK3CB_Intron	8.85	4
Breast-AdenoCa	A mutated - B mutated	MAP3K1_Coding vs PIK3CB_Intron	0.88	3
Breast-AdenoCa	A not mutated - B not mutated	MAP3K1_Coding vs PTEN_Coding	85.84	77
Breast-AdenoCa	A not mutated - B mutated	MAP3K1_Coding vs PTEN_Coding	4.42	16
Breast-AdenoCa	A mutated - B not mutated	MAP3K1_Coding vs PTEN_Coding	8.85	5
Breast-AdenoCa	A mutated - B mutated	MAP3K1_Coding vs PTEN_Coding	0.88	2
Breast-AdenoCa	A not mutated - B not mutated	MAP3K1_Coding vs PTEN_Intron	75.22	72
Breast-AdenoCa	A not mutated - B mutated	MAP3K1_Coding vs PTEN_Intron	15.04	21
Breast-AdenoCa	A mutated - B not mutated	MAP3K1_Coding vs PTEN_Intron	8.85	7
Breast-AdenoCa	A mutated - B mutated	MAP3K1_Coding vs PTEN_Intron	0.88	NA
Breast-AdenoCa	A not mutated - B not mutated	MAP3K1_Coding vs RPGR_Intron	79.65	84
Breast-AdenoCa	A not mutated - B mutated	MAP3K1_Coding vs RPGR_Intron	10.62	9
Breast-AdenoCa	A mutated - B not mutated	MAP3K1_Coding vs RPGR_Intron	8.85	6
Breast-AdenoCa	A mutated - B mutated	MAP3K1_Coding vs RPGR_Intron	0.88	1
Breast-AdenoCa	A not mutated - B not mutated	MAP3K1_Coding vs RUNX1_Intron	54.87	59
Breast-AdenoCa	A not mutated - B mutated	MAP3K1_Coding vs RUNX1_Intron	35.4	34
Breast-AdenoCa	A mutated - B not mutated	MAP3K1_Coding vs RUNX1_Intron	5.31	4
Breast-AdenoCa	A mutated - B mutated	MAP3K1_Coding vs RUNX1_Intron	4.42	3
Breast-AdenoCa	A not mutated - B not mutated	MAP3K1_Coding vs SRGAP1_Intron	62.83	41
Breast-AdenoCa	A not mutated - B mutated	MAP3K1_Coding vs SRGAP1_Intron	27.43	52
Breast-AdenoCa	A mutated - B not mutated	MAP3K1_Coding vs SRGAP1_Intron	7.08	4
Breast-AdenoCa	A mutated - B mutated	MAP3K1_Coding vs SRGAP1_Intron	2.65	3
Breast-AdenoCa	A not mutated - B not mutated	MAP3K1_Coding vs STAG2_Intron	41.59	32
Breast-AdenoCa	A not mutated - B mutated	MAP3K1_Coding vs STAG2_Intron	48.67	61
Breast-AdenoCa	A mutated - B not mutated	MAP3K1_Coding vs STAG2_Intron	4.42	1
Breast-AdenoCa	A mutated - B mutated	MAP3K1_Coding vs STAG2_Intron	5.31	6
Breast-AdenoCa	A not mutated - B not mutated	MAP3K1_Coding vs TP53_Coding	55.75	49
Breast-AdenoCa	A not mutated - B mutated	MAP3K1_Coding vs TP53_Coding	34.51	44
Breast-AdenoCa	A mutated - B not mutated	MAP3K1_Coding vs TP53_Coding	7.08	5
Breast-AdenoCa	A mutated - B mutated	MAP3K1_Coding vs TP53_Coding	2.65	2
Breast-AdenoCa	A not mutated - B not mutated	MAP3K1_Intron vs MAP3K13_Intron	66.37	50
Breast-AdenoCa	A not mutated - B mutated	MAP3K1_Intron vs MAP3K13_Intron	23.01	42
Breast-AdenoCa	A mutated - B not mutated	MAP3K1_Intron vs MAP3K13_Intron	7.96	5
Breast-AdenoCa	A mutated - B mutated	MAP3K1_Intron vs MAP3K13_Intron	2.65	3
Breast-AdenoCa	A not mutated - B not mutated	MAP3K1_Intron vs MLLT4_Intron	78.76	72
Breast-AdenoCa	A not mutated - B mutated	MAP3K1_Intron vs MLLT4_Intron	10.62	20
Breast-AdenoCa	A mutated - B not mutated	MAP3K1_Intron vs MLLT4_Intron	7.96	7
Breast-AdenoCa	A mutated - B mutated	MAP3K1_Intron vs MLLT4_Intron	2.65	1
Breast-AdenoCa	A not mutated - B not mutated	MAP3K1_Intron vs MYH14_Intron	72.57	66
Breast-AdenoCa	A not mutated - B mutated	MAP3K1_Intron vs MYH14_Intron	16.81	26
Breast-AdenoCa	A mutated - B not mutated	MAP3K1_Intron vs MYH14_Intron	8.85	6
Breast-AdenoCa	A mutated - B mutated	MAP3K1_Intron vs MYH14_Intron	1.77	2
Breast-AdenoCa	A not mutated - B not mutated	MAP3K1_Intron vs NCOR1_Intron	75.22	56
Breast-AdenoCa	A not mutated - B mutated	MAP3K1_Intron vs NCOR1_Intron	14.16	36
Breast-AdenoCa	A mutated - B not mutated	MAP3K1_Intron vs NCOR1_Intron	7.08	7
Breast-AdenoCa	A mutated - B mutated	MAP3K1_Intron vs NCOR1_Intron	3.54	1
Breast-AdenoCa	A not mutated - B not mutated	MAP3K1_Intron vs NOTCH2_Intron	75.22	56
Breast-AdenoCa	A not mutated - B mutated	MAP3K1_Intron vs NOTCH2_Intron	14.16	36
Breast-AdenoCa	A mutated - B not mutated	MAP3K1_Intron vs NOTCH2_Intron	8.85	5
Breast-AdenoCa	A mutated - B mutated	MAP3K1_Intron vs NOTCH2_Intron	1.77	3
Breast-AdenoCa	A not mutated - B not mutated	MAP3K1_Intron vs PIK3CA_Coding	65.49	61
Breast-AdenoCa	A not mutated - B mutated	MAP3K1_Intron vs PIK3CA_Coding	23.89	31
Breast-AdenoCa	A mutated - B not mutated	MAP3K1_Intron vs PIK3CA_Coding	6.19	4
Breast-AdenoCa	A mutated - B mutated	MAP3K1_Intron vs PIK3CA_Coding	4.42	4
Breast-AdenoCa	A not mutated - B not mutated	MAP3K1_Intron vs PIK3CA_Intron	77.88	62
Breast-AdenoCa	A not mutated - B mutated	MAP3K1_Intron vs PIK3CA_Intron	11.5	30
Breast-AdenoCa	A mutated - B not mutated	MAP3K1_Intron vs PIK3CA_Intron	7.96	3
Breast-AdenoCa	A mutated - B mutated	MAP3K1_Intron vs PIK3CA_Intron	2.65	5
Breast-AdenoCa	A not mutated - B not mutated	MAP3K1_Intron vs PIK3CB_Intron	71.68	49
Breast-AdenoCa	A not mutated - B mutated	MAP3K1_Intron vs PIK3CB_Intron	17.7	43
Breast-AdenoCa	A mutated - B not mutated	MAP3K1_Intron vs PIK3CB_Intron	6.19	5
Breast-AdenoCa	A mutated - B mutated	MAP3K1_Intron vs PIK3CB_Intron	4.42	3
Breast-AdenoCa	A not mutated - B not mutated	MAP3K1_Intron vs PTEN_Coding	84.96	78
Breast-AdenoCa	A not mutated - B mutated	MAP3K1_Intron vs PTEN_Coding	4.42	14
Breast-AdenoCa	A mutated - B not mutated	MAP3K1_Intron vs PTEN_Coding	9.73	4
Breast-AdenoCa	A mutated - B mutated	MAP3K1_Intron vs PTEN_Coding	0.88	4
Breast-AdenoCa	A not mutated - B not mutated	MAP3K1_Intron vs PTEN_Intron	74.34	74
Breast-AdenoCa	A not mutated - B mutated	MAP3K1_Intron vs PTEN_Intron	15.04	18
Breast-AdenoCa	A mutated - B not mutated	MAP3K1_Intron vs PTEN_Intron	9.73	5
Breast-AdenoCa	A mutated - B mutated	MAP3K1_Intron vs PTEN_Intron	0.88	3
Breast-AdenoCa	A not mutated - B not mutated	MAP3K1_Intron vs RPGR_Intron	78.76	83
Breast-AdenoCa	A not mutated - B mutated	MAP3K1_Intron vs RPGR_Intron	10.62	9
Breast-AdenoCa	A mutated - B not mutated	MAP3K1_Intron vs RPGR_Intron	9.73	7
Breast-AdenoCa	A mutated - B mutated	MAP3K1_Intron vs RPGR_Intron	0.88	1
Breast-AdenoCa	A not mutated - B not mutated	MAP3K1_Intron vs RUNX1_Intron	54.87	57
Breast-AdenoCa	A not mutated - B mutated	MAP3K1_Intron vs RUNX1_Intron	34.51	35
Breast-AdenoCa	A mutated - B not mutated	MAP3K1_Intron vs RUNX1_Intron	5.31	6
Breast-AdenoCa	A mutated - B mutated	MAP3K1_Intron vs RUNX1_Intron	5.31	2
Breast-AdenoCa	A not mutated - B not mutated	MAP3K1_Intron vs SRGAP1_Intron	62.83	42
Breast-AdenoCa	A not mutated - B mutated	MAP3K1_Intron vs SRGAP1_Intron	26.55	50
Breast-AdenoCa	A mutated - B not mutated	MAP3K1_Intron vs SRGAP1_Intron	7.08	3
Breast-AdenoCa	A mutated - B mutated	MAP3K1_Intron vs SRGAP1_Intron	3.54	5
Breast-AdenoCa	A not mutated - B not mutated	MAP3K1_Intron vs STAG2_Intron	42.48	31
Breast-AdenoCa	A not mutated - B mutated	MAP3K1_Intron vs STAG2_Intron	46.9	61
Breast-AdenoCa	A mutated - B not mutated	MAP3K1_Intron vs STAG2_Intron	3.54	2
Breast-AdenoCa	A mutated - B mutated	MAP3K1_Intron vs STAG2_Intron	7.08	6
Breast-AdenoCa	A not mutated - B not mutated	MAP3K1_Intron vs TP53_Coding	55.75	50
Breast-AdenoCa	A not mutated - B mutated	MAP3K1_Intron vs TP53_Coding	33.63	42
Breast-AdenoCa	A mutated - B not mutated	MAP3K1_Intron vs TP53_Coding	7.08	4
Breast-AdenoCa	A mutated - B mutated	MAP3K1_Intron vs TP53_Coding	3.54	4
Breast-AdenoCa	A not mutated - B not mutated	MAP3K13_Intron vs MLLT4_Intron	66.37	45
Breast-AdenoCa	A not mutated - B mutated	MAP3K13_Intron vs MLLT4_Intron	7.96	10
Breast-AdenoCa	A mutated - B not mutated	MAP3K13_Intron vs MLLT4_Intron	20.35	34
Breast-AdenoCa	A mutated - B mutated	MAP3K13_Intron vs MLLT4_Intron	5.31	11
Breast-AdenoCa	A not mutated - B not mutated	MAP3K13_Intron vs MYH14_Intron	63.72	39
Breast-AdenoCa	A not mutated - B mutated	MAP3K13_Intron vs MYH14_Intron	10.62	16
Breast-AdenoCa	A mutated - B not mutated	MAP3K13_Intron vs MYH14_Intron	17.7	33
Breast-AdenoCa	A mutated - B mutated	MAP3K13_Intron vs MYH14_Intron	7.96	12
Breast-AdenoCa	A not mutated - B not mutated	MAP3K13_Intron vs NCOR1_Intron	63.72	34
Breast-AdenoCa	A not mutated - B mutated	MAP3K13_Intron vs NCOR1_Intron	10.62	21
Breast-AdenoCa	A mutated - B not mutated	MAP3K13_Intron vs NCOR1_Intron	18.58	29
Breast-AdenoCa	A mutated - B mutated	MAP3K13_Intron vs NCOR1_Intron	7.08	16
Breast-AdenoCa	A not mutated - B not mutated	MAP3K13_Intron vs NOTCH2_Intron	63.72	32
Breast-AdenoCa	A not mutated - B mutated	MAP3K13_Intron vs NOTCH2_Intron	10.62	23
Breast-AdenoCa	A mutated - B not mutated	MAP3K13_Intron vs NOTCH2_Intron	20.35	29
Breast-AdenoCa	A mutated - B mutated	MAP3K13_Intron vs NOTCH2_Intron	5.31	16
Breast-AdenoCa	A not mutated - B not mutated	MAP3K13_Intron vs PIK3CA_Coding	52.21	35
Breast-AdenoCa	A not mutated - B mutated	MAP3K13_Intron vs PIK3CA_Coding	22.12	20
Breast-AdenoCa	A mutated - B not mutated	MAP3K13_Intron vs PIK3CA_Coding	19.47	30
Breast-AdenoCa	A mutated - B mutated	MAP3K13_Intron vs PIK3CA_Coding	6.19	15
Breast-AdenoCa	A not mutated - B not mutated	MAP3K13_Intron vs PIK3CA_Intron	67.26	38
Breast-AdenoCa	A not mutated - B mutated	MAP3K13_Intron vs PIK3CA_Intron	7.08	17
Breast-AdenoCa	A mutated - B not mutated	MAP3K13_Intron vs PIK3CA_Intron	18.58	27
Breast-AdenoCa	A mutated - B mutated	MAP3K13_Intron vs PIK3CA_Intron	7.08	18
Breast-AdenoCa	A not mutated - B not mutated	MAP3K13_Intron vs PIK3CB_Intron	61.06	25
Breast-AdenoCa	A not mutated - B mutated	MAP3K13_Intron vs PIK3CB_Intron	13.27	30
Breast-AdenoCa	A mutated - B not mutated	MAP3K13_Intron vs PIK3CB_Intron	16.81	29
Breast-AdenoCa	A mutated - B mutated	MAP3K13_Intron vs PIK3CB_Intron	8.85	16
Breast-AdenoCa	A not mutated - B not mutated	MAP3K13_Intron vs PTEN_Coding	70.8	47
Breast-AdenoCa	A not mutated - B mutated	MAP3K13_Intron vs PTEN_Coding	3.54	8
Breast-AdenoCa	A mutated - B not mutated	MAP3K13_Intron vs PTEN_Coding	23.89	35
Breast-AdenoCa	A mutated - B mutated	MAP3K13_Intron vs PTEN_Coding	1.77	10
Breast-AdenoCa	A not mutated - B not mutated	MAP3K13_Intron vs PTEN_Intron	62.83	44
Breast-AdenoCa	A not mutated - B mutated	MAP3K13_Intron vs PTEN_Intron	11.5	11
Breast-AdenoCa	A mutated - B not mutated	MAP3K13_Intron vs PTEN_Intron	21.24	35
Breast-AdenoCa	A mutated - B mutated	MAP3K13_Intron vs PTEN_Intron	4.42	10
Breast-AdenoCa	A not mutated - B not mutated	MAP3K13_Intron vs RPGR_Intron	66.37	50
Breast-AdenoCa	A not mutated - B mutated	MAP3K13_Intron vs RPGR_Intron	7.96	5
[truncated: 14,543 more rows]
