# Supplementary material for: In silico generation of synthetic cancer genomes using generative AI
Source: Cell Genom. 2025 Aug 12;5(11):100969. doi: 10.1016/j.xgen.2025.100969 (PMC12648103; doi:10.1016/j.xgen.2025.100969)
Supplement: Table S5. Linear regression results showing the R2 for comparisons between PCAWG and OncoGAN datasets’ mutational densities across the genome, related to Figure 3A [file mmc6.xlsx]

## Sheet: Table S5
Table S5
Linear regression results showing the R² for comparisons between two samples from the PCAWG dataset (n=200) and OncoGAN simulations versus the PCAWG regarding the percentage of mutations distributed across the genome (1Mb bin size), related to Figure 3A
Study	PCAWG.r2	OncoGAN.r2	Difference
Breast-AdenoCa	0.679 [0.638-0.709]	0.772	-0.093
CNS-PiloAstro	0.276 [0.247-0.301]	0.466	-0.19
Eso-AdenoCa	0.977 [0.969-0.982]	0.942	0.035
Kidney-RCC	0.967 [0.946-0.982]	0.825	0.142
Liver-HCC	0.983 [0.981-0.985]	0.786	0.197
Lymph-CLL	0.92 [0.888-0.936]	0.881	0.039
Panc-Endocrine	0.679 [0.637-0.707]	0.751	-0.072
Prost-AdenoCa	0.826 [0.808-0.843]	0.869	-0.043
