# Supplementary material for: In silico generation of synthetic cancer genomes using generative AI
Source: Cell Genom. 2025 Aug 12;5(11):100969. doi: 10.1016/j.xgen.2025.100969 (PMC12648103; doi:10.1016/j.xgen.2025.100969)
Supplement: Table S6. Pearson coefficients and confidence intervals to measure the similarity of context contribution for mutational signatures between OncoGAN and PCAWG datasets and the COSMIC ground truth, related to Figures 3C and S14 [file mmc7.xlsx]

## Sheet: Table S6
Table S6
Pearson coefficients and confidence intervals to measure the similarity of context contribution for mutational signatures between OncoGAN and PCAWG datasets and the COSMIC ground truth. Only contexts whose contribution is equal to or greater than 0.5% of the signature are used, related to Figure 3C and Figure S14
			OncoGAN vs. COSMIC		OncoGAN vs. PCAWG		PCAWG vs. COSMIC
Study	Signature	Contexts (n)	Coefficient	Confidence interval	Coefficient	Confidence interval	Coefficient	Confidence interval
Breast-AdenoCa	SBS1	9	0.919	[0.655, 0.983]	0.995	[0.977, 0.999]	0.877	[0.511, 0.974]
Breast-AdenoCa	SBS13	8	0.94	[0.808, 0.982]	0.997	[0.991, 0.999]	0.923	[0.757, 0.977]
Breast-AdenoCa	SBS18	21	0.751	[0.557, 0.867]	0.956	[0.914, 0.978]	0.818	[0.666, 0.905]
Breast-AdenoCa	SBS2	4	0.881	[-0.521, 0.998]	0.999	[0.951, 1]	0.892	[-0.485, 0.998]
Breast-AdenoCa	SBS3	28	0.707	[0.575, 0.803]	0.963	[0.942, 0.976]	0.749	[0.632, 0.833]
Breast-AdenoCa	SBS5	32	0.806	[0.706, 0.875]	0.974	[0.959, 0.984]	0.837	[0.751, 0.896]
Breast-AdenoCa	SBS8	28	0.874	[0.777, 0.93]	0.956	[0.921, 0.976]	0.878	[0.784, 0.932]
CNS-PiloAstro	SBS1	9	0.935	[0.715, 0.987]	0.996	[0.98, 0.999]	0.949	[0.77, 0.989]
CNS-PiloAstro	SBS19	13	0.539	[-0.018, 0.84]	0.947	[0.827, 0.984]	0.602	[0.076, 0.866]
CNS-PiloAstro	SBS23	15	0.757	[0.4, 0.915]	0.984	[0.95, 0.995]	0.735	[0.356, 0.906]
CNS-PiloAstro	SBS5	32	0.745	[0.62, 0.834]	0.971	[0.953, 0.982]	0.794	[0.688, 0.867]
CNS-PiloAstro	SBS8	28	0.751	[0.582, 0.858]	0.95	[0.91, 0.973]	0.795	[0.65, 0.884]
Eso-AdenoCa	SBS1	9	0.867	[0.478, 0.972]	0.996	[0.983, 0.999]	0.863	[0.465, 0.971]
Eso-AdenoCa	SBS10c	31	0.751	[0.599, 0.851]	0.823	[0.708, 0.895]	0.913	[0.852, 0.95]
Eso-AdenoCa	SBS13	8	0.897	[0.685, 0.969]	0.99	[0.965, 0.997]	0.924	[0.761, 0.977]
Eso-AdenoCa	SBS17a	10	0.668	[0.276, 0.87]	0.998	[0.994, 0.999]	0.695	[0.322, 0.881]
Eso-AdenoCa	SBS17b	8	0.653	[0.088, 0.9]	0.999	[0.996, 1]	0.641	[0.067, 0.896]
Eso-AdenoCa	SBS18	21	0.808	[0.65, 0.899]	0.985	[0.969, 0.992]	0.829	[0.685, 0.911]
Eso-AdenoCa	SBS2	4	0.872	[-0.552, 0.997]	0.995	[0.784, 1]	0.821	[-0.664, 0.996]
Eso-AdenoCa	SBS28	16	0.982	[0.949, 0.994]	0.996	[0.988, 0.999]	0.988	[0.965, 0.996]
Eso-AdenoCa	SBS5	32	0.629	[0.464, 0.752]	0.97	[0.952, 0.981]	0.675	[0.524, 0.785]
Eso-AdenoCa	SBS8	28	0.743	[0.57, 0.853]	0.937	[0.885, 0.965]	0.856	[0.748, 0.92]
Kidney-RCC	SBS1	9	0.88	[0.521, 0.975]	0.997	[0.984, 0.999]	0.905	[0.604, 0.98]
Kidney-RCC	SBS5	32	0.877	[0.809, 0.922]	0.954	[0.927, 0.971]	0.877	[0.809, 0.922]
Liver-HCC	SBS1	9	0.854	[0.44, 0.969]	0.995	[0.976, 0.999]	0.877	[0.509, 0.974]
Liver-HCC	SBS12	20	0.971	[0.934, 0.987]	0.991	[0.98, 0.996]	0.981	[0.957, 0.992]
Liver-HCC	SBS16	24	0.91	[0.844, 0.949]	0.996	[0.993, 0.998]	0.931	[0.879, 0.961]
Liver-HCC	SBS35	21	0.705	[0.5, 0.835]	0.846	[0.724, 0.917]	0.746	[0.563, 0.859]
Liver-HCC	SBS4	28	0.86	[0.757, 0.922]	0.979	[0.962, 0.989]	0.918	[0.853, 0.955]
Liver-HCC	SBS5	32	0.862	[0.787, 0.912]	0.977	[0.963, 0.985]	0.891	[0.83, 0.931]
Liver-HCC	SBS8	28	0.878	[0.785, 0.933]	0.954	[0.917, 0.975]	0.884	[0.795, 0.936]
Lymph-CLL	SBS1	9	0.922	[0.664, 0.984]	0.996	[0.983, 0.999]	0.904	[0.599, 0.98]
Lymph-CLL	SBS5	32	0.852	[0.772, 0.905]	0.971	[0.954, 0.982]	0.857	[0.779, 0.908]
Lymph-CLL	SBS8	28	0.802	[0.66, 0.888]	0.973	[0.95, 0.985]	0.859	[0.753, 0.922]
Lymph-CLL	SBS9	29	0.826	[0.72, 0.894]	0.953	[0.922, 0.972]	0.853	[0.762, 0.911]
Panc-Endocrine	SBS1	9	0.868	[0.481, 0.972]	0.999	[0.993, 1]	0.885	[0.537, 0.976]
Panc-Endocrine	SBS13	8	0.898	[0.687, 0.969]	0.997	[0.989, 0.999]	0.926	[0.765, 0.978]
Panc-Endocrine	SBS19	13	0.612	[0.093, 0.87]	0.913	[0.727, 0.974]	0.577	[0.038, 0.856]
Panc-Endocrine	SBS2	4	0.878	[-0.533, 0.997]	0.999	[0.936, 1]	0.9	[-0.453, 0.998]
Panc-Endocrine	SBS30	17	0.79	[0.499, 0.921]	0.986	[0.96, 0.995]	0.798	[0.515, 0.924]
Panc-Endocrine	SBS36	18	0.876	[0.744, 0.943]	0.997	[0.994, 0.999]	0.898	[0.786, 0.953]
Panc-Endocrine	SBS5	32	0.842	[0.758, 0.899]	0.976	[0.962, 0.985]	0.839	[0.753, 0.897]
Panc-Endocrine	SBS8	28	0.845	[0.73, 0.913]	0.975	[0.954, 0.987]	0.87	[0.771, 0.928]
Prost-AdenoCa	SBS1	9	0.872	[0.493, 0.973]	0.996	[0.98, 0.999]	0.851	[0.429, 0.968]
Prost-AdenoCa	SBS37	22	0.895	[0.804, 0.945]	0.95	[0.905, 0.974]	0.928	[0.863, 0.962]
Prost-AdenoCa	SBS5	32	0.827	[0.736, 0.889]	0.983	[0.973, 0.989]	0.849	[0.767, 0.903]
Prost-AdenoCa	SBS8	28	0.766	[0.604, 0.867]	0.955	[0.918, 0.976]	0.859	[0.754, 0.922]
