# Supplementary material for: In silico generation of synthetic cancer genomes using generative AI
Source: Cell Genom. 2025 Aug 12;5(11):100969. doi: 10.1016/j.xgen.2025.100969 (PMC12648103; doi:10.1016/j.xgen.2025.100969)
Supplement: Table S7. Number of donors in which the specific signature was simulated by OncoGAN and the number of donors in which the signature was detected by SigProfiler, related to STAR Methods [file mmc8.xlsx]

## Sheet: Table S7
Table S7
For each cancer type and mutational signature, the number of donors in which the specific signature was simulated by OncoGAN and the number of donors in which the signature was detected by SigProfiler. The last two columns present, for each specific signature, the mean total number of simulated mutations for donors where the signature was also detected by SigProfiler and for donors where the sign…
Study	Signature	Simulated donors	Detected donors	Simulated and Detected (mean number of mutations)	Simulated but not Detected (mean number of mutations)
Breast-AdenoCa	SBS1	100	100	523.83
Breast-AdenoCa	SBS13	69	68	647.41	58
Breast-AdenoCa	SBS18	34	28	862.14	350.67
Breast-AdenoCa	SBS2	69	69	775.07
Breast-AdenoCa	SBS3	23	23	5125.57
Breast-AdenoCa	SBS5	100	100	2251.35
Breast-AdenoCa	SBS8	18	18	1959.28
CNS-PiloAstro	SBS1	100	100	62.71
CNS-PiloAstro	SBS19	4	5	197.8
CNS-PiloAstro	SBS23	5	5	229
CNS-PiloAstro	SBS5	100	100	190.59
CNS-PiloAstro	SBS8	16	17	139.18
Eso-AdenoCa	SBS1	100	98	1706.46	1019
Eso-AdenoCa	SBS10c	1	0
Eso-AdenoCa	SBS13	24	23	1540.26	648
Eso-AdenoCa	SBS17a	80	67	2943.67	334.38
Eso-AdenoCa	SBS17b	94	92	5715.49	395.5
Eso-AdenoCa	SBS18	56	58	5052.81	5187
Eso-AdenoCa	SBS2	21	24	2359.08
Eso-AdenoCa	SBS28	17	17	5537.06
Eso-AdenoCa	SBS5	100	99	9301.88	7051
Eso-AdenoCa	SBS8	4	0
Kidney-RCC	SBS1	100	89	386.96	312.18
Kidney-RCC	SBS22	17	17	10868.4
Kidney-RCC	SBS40	94	94	6965.52
Kidney-RCC	SBS5	96	74	565	406.13
Liver-HCC	SBS1	100	86	191.33	114.43
Liver-HCC	SBS12	90	70	3461.39	1617.1
Liver-HCC	SBS16	8	8	1672.88
Liver-HCC	SBS35	4	2	3779.5	1608
Liver-HCC	SBS4	40	41	3764.76
Liver-HCC	SBS40	83	36	6790.97	4335.64
Liver-HCC	SBS5	98	99	6467.2	692
Liver-HCC	SBS8	26	30	4432.6
Lymph-CLL	SBS1	100	100	265.36
Lymph-CLL	SBS5	100	100	1476.81
Lymph-CLL	SBS8	79	69	543.04	335.5
Lymph-CLL	SBS9	37	36	949.03	258
Panc-Endocrine	SBS1	100	100	160.96
Panc-Endocrine	SBS13	3	3	996.67
Panc-Endocrine	SBS19	1	0
Panc-Endocrine	SBS2	3	3	661.67
Panc-Endocrine	SBS30	11	0
Panc-Endocrine	SBS36	25	18	2346.39	196.86
Panc-Endocrine	SBS5	100	100	1733.98
Panc-Endocrine	SBS8	29	28	1112.96	412
Prost-AdenoCa	SBS1	100	100	809.38
Prost-AdenoCa	SBS37	12	12	2301.92
Prost-AdenoCa	SBS40	95	72	3136.5	1499.04
Prost-AdenoCa	SBS5	100	100	1719.15
Prost-AdenoCa	SBS8	5	12	2366.92
