# Supplementary material for: In silico generation of synthetic cancer genomes using generative AI
Source: Cell Genom. 2025 Aug 12;5(11):100969. doi: 10.1016/j.xgen.2025.100969 (PMC12648103; doi:10.1016/j.xgen.2025.100969)
Supplement: Table S8. Pearson coefficients representing the correlation between the percentages of each mutational signature simulated (OncoGAN) and those detected (SigProfiler) in simulated donors, related to STAR Methods [file mmc9.xlsx]

## Sheet: Table S8
Table S8
Pearson coefficients representing the correlation between the percentages of each mutational signature simulated (OncoGAN) and those detected (SigProfiler) in simulated donors. study_error indicates the discrepancy between the number of donors that were intended to be simulated with a specific mutational signature and those actually detected, related to STAR Methods
Study	Pearson.cor	Study_error
Breast-AdenoCa	0.995 [0.995-0.996]	0.017
CNS-PiloAstro	0.991 [0.99-0.993]	0.009
Eso-AdenoCa	0.986 [0.984-0.988]	0.058
Kidney-RCC	0.997 [0.996-0.997]	0.107
Liver-HCC	0.827 [0.804-0.848]	0.198
Lymph-CLL	0.99 [0.988-0.992]	0.035
Panc-Endocrine	0.994 [0.993-0.995]	0.074
Prost-AdenoCa	0.875 [0.853-0.894]	0.096
