# Supplementary material for: In silico generation of synthetic cancer genomes using generative AI
Source: Cell Genom. 2025 Aug 12;5(11):100969. doi: 10.1016/j.xgen.2025.100969 (PMC12648103; doi:10.1016/j.xgen.2025.100969)
Supplement: Table S9. Performance of ActiveDriverWGS for the discovery of cancer driver genes in both PCAWG and OncoGAN datasets, related to STAR Methods [file mmc10.xlsx]

## Sheet: Table S9
Table S9
Performance of ActiveDriverWGS for the discovery of cancer driver genes in both PCAWG and OncoGAN datasets. Genes without p-value are genes not present in the default list of cancer genes used by ActiveDriverWGS, related to STAR Methods
Study	Driver	Type	PCAWG donors (%)	PCAWG donors (total)	PCAWG p-value	PCAWG FDR	OncoGAN donors (%)	OncoGAN donors (total)	OncoGAN p-value	OncoGAN FDR
Breast-AdenoCa	TP53	Coding	37.17	113	1.86479e-70	4.19578e-68	46	100	6.20956e-74	1.39715e-71
Breast-AdenoCa	PIK3CA	Coding;Intron	28.32;14.16	113	4.19622e-35	4.72075e-33	35;35	100	2.51988e-32	1.88991e-30
Breast-AdenoCa	GATA3	Coding;Intron	7.96;15.04	113	6.07614e-09	4.55711e-07	28;18	100	4.0483e-36	4.55434e-34
Breast-AdenoCa	PTEN	Coding;Intron	5.31;15.93	113	1.38598e-08	7.79612e-07	18;21	100	1.27736e-21	7.18515e-20
Breast-AdenoCa	MAP3K1	Coding;Intron	9.73;10.62	113	7.68658e-08	3.45896e-06	7;8	100	0.00780429	0.250852
Breast-AdenoCa	MAP2K4	Intron	15.04	113	0.00065833	0.0175102	35	100	6.22723e-05	0.00233521
Breast-AdenoCa	CDH1	Intron	19.47	113	0.00102226	0.023001	28	100
Breast-AdenoCa	ARID1B	Coding;Intron	5.31;39.82	113	0.0051145	0.104615	13;72	100	3.52558e-05	0.00158651
Breast-AdenoCa	NOTCH2	Intron	15.93	113	0.0123107	0.184661	39	100
Breast-AdenoCa	ANK3	Intron	52.21	113			52	100
Breast-AdenoCa	ARID4B	Intron	29.2	113			40	100
Breast-AdenoCa	BRCA1	Intron	12.39	113			33	100
Breast-AdenoCa	BRIP1	Intron	23.01	113			45	100
Breast-AdenoCa	BTK	Intron	10.62	113			19	100
Breast-AdenoCa	CBFB	Intron	15.04	113			40	100
Breast-AdenoCa	CCAR1	Intron	11.5	113			32	100
Breast-AdenoCa	CHEK2	Intron	10.62	113			26	100
Breast-AdenoCa	ERBB4	Intron	76.99	113			51	100
Breast-AdenoCa	ESR1	Intron	50.44	113			63	100
Breast-AdenoCa	HERC2	Intron	19.47	113			49	100
Breast-AdenoCa	INPP4B	Intron	59.29	113			71	100
Breast-AdenoCa	MAP3K13	Intron	25.66	113			45	100
Breast-AdenoCa	MLLT4	Intron	13.27	113			21	100
Breast-AdenoCa	MYH14	Intron	18.58	113			28	100
Breast-AdenoCa	NCOR1	Intron	17.7	113			37	100
Breast-AdenoCa	PIK3CB	Intron	22.12	113			46	100
Breast-AdenoCa	RPGR	Intron	11.5	113			10	100
Breast-AdenoCa	RUNX1	Intron	39.82	113			37	100
Breast-AdenoCa	SRGAP1	Intron	30.09	113			55	100
Breast-AdenoCa	STAG2	Intron	53.98	113			67	100
CNS-PiloAstro	NF1	Coding	4.49	89	6.07917e-08	1.36781e-05	8	100	2.80053e-12	6.30119e-10
CNS-PiloAstro	BRAF	Coding;Intron	5.62;29.21	89	3.44687e-06	0.000387773	9;57	100	4.56057e-07	3.42043e-05
CNS-PiloAstro	PTPN11	Coding	2.25	89	1.77912e-05	0.00133434	5	100	5.78643e-10	6.50973e-08
CNS-PiloAstro	FGFR1	Coding	5.62	89			17	100
Eso-AdenoCa	TP53	Coding	78.57	98	2.9229e-116	6.57653e-114	88	100	2.03298e-136	4.57421e-134
Eso-AdenoCa	CDKN2A	Coding	12.24	98	1.17192e-14	1.31841e-12	15	100	3.20123e-20	3.60138e-18
Eso-AdenoCa	SMAD4	Coding;Intron	14.29;12.24	98	3.08183e-14	2.31137e-12	11;27	100	8.96394e-08	4.03377e-06
Eso-AdenoCa	ARID1A	Coding;Intron	16.33;17.35	98	9.86544e-09	5.54931e-07	22;49	100	2.7499e-09	2.06243e-07
Eso-AdenoCa	KRAS	Coding;Intron	5.1;11.22	98	1.34259e-05	0.000604165	7;29	100	5.09851e-05	0.00191194
Eso-AdenoCa	APC	Coding;Intron	12.24;32.65	98	0.000139362	0.00522606	19;38	100	3.59843e-08	2.02412e-06
Eso-AdenoCa	PTEN	Intron	20.41	98	0.00125347	0.0402902	39	100
Eso-AdenoCa	PIK3CA	Coding;Intron	8.16;31.63	98	0.00183501	0.0516098	9;42	100	0.00723702	0.203541
Eso-AdenoCa	ACO1	Intron	14.29	98			15	100
Eso-AdenoCa	ACSL6	Intron	17.35	98			22	100
Eso-AdenoCa	ADAM10	Intron	32.65	98			60	100
Eso-AdenoCa	AFF4	Intron	22.45	98			30	100
Eso-AdenoCa	AHR	Intron	14.29	98			19	100
Eso-AdenoCa	ARFGEF2	Intron	27.55	98			31	100
Eso-AdenoCa	ARHGAP26	Intron	64.29	98			76	100
Eso-AdenoCa	ARNTL	Intron	23.47	98			34	100
Eso-AdenoCa	ASPM	Intron	25.51	98			27	100
Eso-AdenoCa	ATR	Intron	27.55	98			76	100
Eso-AdenoCa	BLM	Intron	19.39	98			54	100
Eso-AdenoCa	BPTF	Intron	34.69	98			51	100
Eso-AdenoCa	CAPN7	Intron	13.27	98			18	100
Eso-AdenoCa	CEP290	Intron	22.45	98			38	100
Eso-AdenoCa	CLTC	Intron	11.22	98			16	100
Eso-AdenoCa	CNOT1	Intron	29.59	98			47	100
Eso-AdenoCa	CSNK1G3	Intron	25.51	98			56	100
Eso-AdenoCa	CUL3	Intron	28.57	98			42	100
Eso-AdenoCa	DCC	Coding;Intron	6.12;97.96	98			7;100	100
Eso-AdenoCa	DLG1	Intron	50	98			66	100
Eso-AdenoCa	EIF2AK3	Intron	17.35	98			28	100
Eso-AdenoCa	EP300	Intron	22.45	98			35	100
Eso-AdenoCa	ERBB2IP	Intron	26.53	98			39	100
Eso-AdenoCa	FGFR2	Intron	21.43	98			47	100
Eso-AdenoCa	FLT3	Intron	36.73	98			43	100
Eso-AdenoCa	HGF	Intron	59.18	98			73	100
Eso-AdenoCa	IREB2	Intron	13.27	98			28	100
Eso-AdenoCa	ITSN1	Intron	48.98	98			61	100
Eso-AdenoCa	LRP6	Intron	37.76	98			61	100
Eso-AdenoCa	LZTS1	Intron	26.53	98			46	100
Eso-AdenoCa	MACF1	Coding;Intron	5.1;61.22	98			9;84	100
Eso-AdenoCa	MAP2K7	Coding	5.1	98			9	100
Eso-AdenoCa	MAP3K4	Intron	26.53	98			38	100
Eso-AdenoCa	MET	Intron	24.49	98			44	100
Eso-AdenoCa	MGA	Intron	33.67	98			66	100
Eso-AdenoCa	MSR1	Intron	96.94	98			100	100
Eso-AdenoCa	NCKAP1	Intron	28.57	98			52	100
Eso-AdenoCa	NSD1	Intron	32.65	98			57	100
Eso-AdenoCa	NUP107	Intron	15.31	98			41	100
Eso-AdenoCa	NUP98	Intron	27.55	98			40	100
Eso-AdenoCa	PAX5	Intron	50	98			61	100
Eso-AdenoCa	PTPRU	Intron	28.57	98			42	100
Eso-AdenoCa	RAD21	Intron	17.35	98			32	100
Eso-AdenoCa	RNF6	Intron	42.86	98			46	100
Eso-AdenoCa	RTN4	Intron	14.29	98			31	100
Eso-AdenoCa	SPTAN1	Intron	15.31	98			13	100
Eso-AdenoCa	SRGAP3	Intron	51.02	98			96	100
Eso-AdenoCa	TAF1	Intron	38.78	98			57	100
Eso-AdenoCa	TAOK1	Intron	33.67	98			60	100
Eso-AdenoCa	TP53BP1	Intron	19.39	98			34	100
Eso-AdenoCa	TRIO	Intron	53.06	98			70	100
Eso-AdenoCa	TSC1	Intron	10.2	98			8	100
Eso-AdenoCa	WT1	Intron	29.59	98			42	100
Eso-AdenoCa	WWOX	Intron	96.94	98			100	100
Eso-AdenoCa	ZC3H11A	Intron	10.2	98			17	100
Kidney-RCC	VHL	Coding	67.57	74	2.65213e-108	5.96729e-106	87	100	7.84369e-170	1.76483e-167
Kidney-RCC	PBRM1	Coding;Intron	43.24;16.22	74	5.35788e-38	6.02762e-36	47;20	100	1.84001e-47	2.07001e-45
Kidney-RCC	SETD2	Coding;Intron	20.27;13.51	74	4.57964e-15	3.43473e-13	15;10	100	1.1028e-12	6.20324e-11
Kidney-RCC	BAP1	Coding	8.11	74	1.28836e-07	7.24705e-06	8	100	1.61608e-08	6.0603e-07
Kidney-RCC	MTOR	Coding;Intron	10.81;28.38	74	0.000178657	0.00669963	11;20	100	1.88832e-05	0.000606961
Kidney-RCC	KDM5C	Coding	6.76	74	0.000440814	0.014169	13	100	1.02732e-11	4.62296e-10
Kidney-RCC	PTEN	Intron	24.32	74	0.00135399	0.0380809	34	100
Kidney-RCC	MET	Intron	22.97	74	0.0112018	0.25204	48	100	4.19875e-14	3.14906e-12
Kidney-RCC	CLTC	Intron	16.22	74			17	100
Kidney-RCC	SMARCB1	Intron	10.81	74			9	100
Kidney-RCC	TP53BP1	Intron	21.62	74			15	100
Kidney-RCC	TSC2	Intron	9.46	74			31	100
Kidney-RCC	WHSC1L1	Intron	20.27	74			22	100
Liver-HCC	TP53	Coding	29.92	264	6.26167e-113	1.40888e-110	27	100	7.45862e-42	1.67819e-39
Liver-HCC	CTNNB1	Coding;Intron	27.65;15.91	264	6.29567e-75	7.08263e-73	19;11	100	1.42163e-16	1.06622e-14
Liver-HCC	AXIN1	Coding;Intron	6.44;10.61	264	1.32462e-12	9.93465e-11	0;10	100
Liver-HCC	ARID2	Coding;Intron	7.2;42.05	264	4.4725e-09	2.51578e-07	24;48	100	1.01962e-11	5.73539e-10
Liver-HCC	ARID1A	Coding;Intron	8.33;22.73	264	4.70222e-08	2.116e-06	11;32	100	2.07265e-05	0.000932693
Liver-HCC	NFE2L2	Coding;Intron	4.92;38.26	264	6.9232e-08	2.5962e-06	21;55	100	8.71871e-17	9.80855e-15
Liver-HCC	RB1	Intron	29.92	264	2.22097e-06	7.13883e-05	33	100
Liver-HCC	PTEN	Intron	29.17	264	0.00144716	0.0296009	41	100
Liver-HCC	TSC1	Intron	11.36	264	0.0309694	0.387117	13	100
Liver-HCC	ACVR2A	Intron	22.73	264			23	100
Liver-HCC	ALB	Coding;Intron	10.98;73.48	264			11;82	100
Liver-HCC	APOB	Coding;Intron	13.26;23.86	264			10;34	100
Liver-HCC	ARID1B	Intron	62.5	264			69	100
Liver-HCC	ASH1L	Intron	52.65	264			64	100
Liver-HCC	BLM	Intron	21.59	264			27	100
Liver-HCC	BPTF	Intron	35.61	264			51	100
Liver-HCC	BRD7	Intron	11.74	264			15	100
Liver-HCC	CEP290	Intron	25.76	264			36	100
Liver-HCC	CNOT1	Intron	28.41	264			36	100
Liver-HCC	DYRK1A	Intron	37.5	264			44	100
Liver-HCC	FLT3	Intron	27.27	264			38	100
Liver-HCC	HNF4A	Intron	30.3	264			35	100
Liver-HCC	IGF2R	Intron	28.03	264			24	100
Liver-HCC	ITSN1	Intron	48.86	264			45	100
Liver-HCC	MACF1	Intron	58.33	264			70	100
Liver-HCC	MET	Intron	30.3	264			36	100
Liver-HCC	MYH10	Intron	22.73	264			28	100
Liver-HCC	RPS6KA3	Intron	26.52	264			46	100
Liver-HCC	RTN4	Intron	20.45	264			34	100
Liver-HCC	SETDB1	Intron	14.02	264			19	100
Liver-HCC	SMARCB1	Intron	10.98	264			19	100
Lymph-CLL	SF3B1	Coding	9.47	95	4.50015e-13	1.01253e-10	11	100	1.33408e-12	3.00167e-10
Lymph-CLL	ATM	Coding;Intron	6.32;9.47	95	1.33586e-10	1.00189e-08	7;10	100	1.17024e-09	8.77684e-08
Lymph-CLL	TP53	Coding	6.32	95	1.13378e-10	1.00189e-08	7	100	1.03613e-11	1.16565e-09
Lymph-CLL	BRAF	Coding	4.21	95	4.81489e-08	2.70838e-06	4	100	1.90834e-05	0.000714448
Lymph-CLL	MYD88	Coding	3.16	95	0.000119713	0.00448925	4	100	2.44393e-06	0.000109977
Lymph-CLL	BIRC3	Coding	3.16	95	0.000321226	0.0103251	4	100	2.22273e-05	0.000714448
Lymph-CLL	NFKBIE	Coding	3.16	95	0.000542914	0.0135728	2	100	0.0237581	0.534558
Lymph-CLL	ASXL1	Coding	2.11	95	0.00501926	0.0941112	3	100	0.00252124	0.0630309
Lymph-CLL	POT1	Coding	2.11	95	0.00831866	0.116981	4	100	0.000548387	0.0154234
Lymph-CLL	XPO1	Coding	2.11	95	0.0204529	0.209178	0	100
Lymph-CLL	STAG2	Intron	15.79	95	0.0304138	0.297526	25	100
Lymph-CLL	BCL6	Intron	23.16	95			18	100
Lymph-CLL	CD36	Intron	47.37	95			61	100
Lymph-CLL	CHD2	Coding	2.11	95			3	100
Lymph-CLL	FGFR2	Intron	11.58	95			15	100
Lymph-CLL	GNAI1	Intron	15.79	95			18	100
Lymph-CLL	IRF4	Coding	2.11	95			7	100
Lymph-CLL	NXF1	Coding	4.21	95			11	100
Lymph-CLL	PLCG2	Intron	11.58	95			11	100
Lymph-CLL	TRIO	Coding;Intron	2.11;18.95	95			1;20	100
Lymph-CLL	ZNF292	Coding	5.26	95			5	100
Panc-Endocrine	MEN1	Coding;Intron	32.94;7.06	85	5.63394e-45	1.26764e-42	23;5	100	1.79909e-36	2.02397e-34
Panc-Endocrine	DAXX	Coding	18.82	85	2.6253e-23	2.95347e-21	26	100	2.80981e-38	6.32206e-36
Panc-Endocrine	PTEN	Coding;Intron	7.06;11.76	85	8.42892e-10	6.32169e-08	5;17	100	1.43524e-08	6.45856e-07
Panc-Endocrine	ATRX	Coding;Intron	11.76;16.47	85	1.85134e-09	1.04138e-07	17;15	100	1.11012e-15	6.24445e-14
Panc-Endocrine	SETD2	Coding;Intron	5.88;7.06	85	1.39455e-05	0.000627547	6;20	100	0.00077055	0.0288956
Panc-Endocrine	DYNC1I1	Coding;Intron	4.71;22.35	85			8;40	100
Prost-AdenoCa	SPOP	Coding	6.81	191	8.81616e-18	9.91818e-16	24	100	4.50795e-36	1.01429e-33
Prost-AdenoCa	PTEN	Coding;Intron	4.71;10.47	191	9.11068e-13	6.83301e-11	12;11	100	4.11316e-13	4.6273e-11
Prost-AdenoCa	FOXA1	Coding	6.81	191	4.938e-12	2.77763e-10	8	100	1.65631e-09	1.24223e-07
Prost-AdenoCa	AR	Intron	10.99	191	0.0384897	0.481122	23	100
Prost-AdenoCa	ADCY1	Intron	9.95	191			15	100
Prost-AdenoCa	EPHB2	Intron	14.66	191			21	100
Prost-AdenoCa	FIP1L1	Intron	43.98	191			38	100
Prost-AdenoCa	MAD1L1	Intron	31.41	191			42	100
Prost-AdenoCa	SCAI	Intron	17.28	191			30	100
Prost-AdenoCa	ZFHX3	Intron	24.61	191			46	100
