# Supplementary material for: In silico generation of synthetic cancer genomes using generative AI
Source: Cell Genom. 2025 Aug 12;5(11):100969. doi: 10.1016/j.xgen.2025.100969 (PMC12648103; doi:10.1016/j.xgen.2025.100969)
Supplement: Table S10. DeepTumour baseline model predictions for the OncoGAN dataset and 5-fold cross-validation results for the PCAWG dataset, related to Figure 4C [file mmc11.xlsx]

## Sheet: Table S10
Table S10
DeepTumour baseline model predictions for the OncoGAN dataset and 5-fold cross-validation results for the PCAWG dataset, related to Figure 4C
Donor	Dataset	Study	Prediction	Entropy	Biliary.AdenoCa	Bladder.TCC	Bone.Leiomyo	Bone.Osteosarc	Breast.AdenoCa	CNS.GBM	CNS.Medullo	CNS.Oligo	CNS.PiloAstro	Cervix.SCC	ColoRect.AdenoCa	Eso.AdenoCa	Head.SCC	Kidney.ChRCC	Kidney.RCC	Liver.HCC	Lung.AdenoCa	Lung.SCC	Lymph.BNHL	Lymph.CLL	Myeloid.MPN	Ovary.AdenoCa	Panc.AdenoCa	Panc.Endocrine	Prost.AdenoCa	Skin.Melanoma	Stomach.AdenoCa	Thy.AdenoCa	Uterus.AdenoCa
DO46416	PCAWG	Ovary-AdenoCa	Ovary-AdenoCa	0.0507157	3.07e-09	3.64e-06	5.39e-05	1.66e-06	1.96e-07	5.5e-06	7.02e-11	2.19e-09	1.59e-18	2.23e-07	1.51e-05	7.52e-05	0.000557	3.74e-09	5.07e-08	4.21e-05	1.69e-06	0.00103711	7.01e-08	9.98e-10	2.02e-13	0.992628	1.22e-07	6.51e-07	8.71e-06	4.9e-05	0.000174	4.67e-11	0.0053466
DO36062	PCAWG	CNS-PiloAstro	CNS-PiloAstro	0.741079	0.00423259	0.00167427	0.00398428	0.00452737	0.00228604	0.00507115	0.00270839	0.0129081	0.880604	0.00232575	0.00220484	0.00277046	0.00186358	0.00340153	0.00204401	0.00362098	0.00471772	0.00183842	0.00448572	0.00640049	0.00475306	0.00235238	0.00360316	0.00222586	0.0129137	0.00246884	0.00456706	0.0101382	0.00330833
DO45049	PCAWG	Liver-HCC	Liver-HCC	0.000284	8.25e-06	1.54e-08	2.79e-09	2.92e-12	7.87e-10	7.87e-09	6.65e-14	2.1e-13	1.6e-17	4.25e-09	5.47e-09	3.75e-11	4.5e-11	8.53e-13	1.43e-05	0.999977	1.4e-09	7.04e-12	6.12e-11	2.49e-11	1.03e-16	1.74e-11	2.74e-07	1.6e-09	1.34e-10	1.52e-11	1.37e-08	5.27e-13	2.41e-10
DO22145	PCAWG	CNS-Oligo	CNS-Medullo	2.36398	0.00601831	0.00565934	0.0275591	0.00571062	0.0146783	0.103143	0.312844	0.221198	0.00701917	0.010727	0.00504972	0.00494308	0.0042715	0.00364856	0.0047784	0.0206501	0.0226409	0.0077019	0.00598415	0.00993274	0.0712635	0.0081489	0.0243154	0.0158237	0.0249644	0.0168729	0.0149754	0.00642078	0.013058
DO48578	PCAWG	Panc-Endocrine	Panc-Endocrine	0.0958128	0.000264	0.000696	0.0012246	0.00012	0.000503	3.46e-05	0.000372	0.000116	2e-05	0.00111453	0.000259	4.44e-05	0.000466	0.00383681	0.000559	0.00034	0.000104	8.48e-05	0.000316	0.000104	0.000158	8.81e-05	0.000227	0.988035	0.000258	7.48e-05	0.00037	0.00016	5.04e-05
DO46853	PCAWG	Kidney-RCC	Kidney-RCC	0.142576	0.000114	0.00113208	0.000496	0.0004	0.000186	0.00094	0.000143	1.8e-05	5.82e-07	0.000582	0.00180785	0.00026	0.00281857	0.000153	0.98106	0.00443881	0.000274	0.000101	2.33e-05	2.2e-05	1.36e-05	0.000951	0.000166	0.00180868	0.000216	0.000271	0.00113994	2.87e-05	0.000433
DO52532	PCAWG	Prost-AdenoCa	Prost-AdenoCa	1.27513	0.0054916	0.00594325	0.00646606	0.00600529	0.0130553	0.00706333	0.0180994	0.0116365	0.016002	0.00464194	0.00842721	0.00648352	0.00433941	0.0147061	0.00651919	0.0076244	0.00708853	0.0040102	0.00750593	0.00971016	0.00832549	0.00805417	0.010092	0.00262482	0.77213	0.00542531	0.0100132	0.00525006	0.00726601
DO38966	PCAWG	Thy-AdenoCa	Panc-Endocrine	3.2543	0.0341902	0.0301538	0.0310191	0.0298387	0.0183723	0.0346851	0.0600014	0.0251357	0.0335965	0.0353645	0.0212398	0.0178406	0.026529	0.042368	0.0500234	0.0423912	0.0351741	0.0162451	0.0205218	0.0192912	0.0343286	0.02585	0.0387339	0.104412	0.0183378	0.0171229	0.0317402	0.0704724	0.0350203
DO51064	PCAWG	Prost-AdenoCa	Prost-AdenoCa	0.45891	0.00153002	0.00438071	0.00393869	0.00196136	0.0120543	0.00195465	0.000373	0.000233	6.04e-05	0.00188942	0.00216901	0.00207977	0.00256452	0.00149184	0.00538763	0.00364791	0.00225086	0.00125285	0.00110771	0.000529	0.00026	0.00381787	0.00171177	0.000983	0.930086	0.00169398	0.00326392	0.000207	0.00711967
DO51056	PCAWG	Prost-AdenoCa	Prost-AdenoCa	0.253867	0.000591	0.00131423	0.00216058	0.000744	0.00254369	0.00160537	0.00410089	0.000462	0.000172	0.000668	0.000571	0.000871	0.00128139	0.00183549	0.00209322	0.00226749	0.000947	0.000606	0.000462	0.000326	0.000682	0.00100938	0.000816	0.000829	0.96604	0.000846	0.00235212	0.000499	0.00130536
DO10172	PCAWG	ColoRect-AdenoCa	ColoRect-AdenoCa	0	0	0	0	0	0	0	0	0	0	0	1	0	0	0	0	0	0	0	0	0	0	0	0	0	0	0	0	0	0
DO27821	PCAWG	Lymph-BNHL	Lymph-BNHL	0.0642148	1.66e-10	1.38e-11	4.59e-11	2.47e-11	7.56e-13	1.52e-10	1.28e-12	2.81e-11	2.27e-13	1.59e-12	3.71e-10	1.26e-10	2.26e-10	3.58e-12	7.04e-11	7.13e-10	7.96e-10	1.5e-11	0.988178	0.0118219	4.04e-13	4.91e-11	8.43e-11	2.16e-11	8.85e-11	1.93e-10	5.69e-10	1.3e-11	8.22e-11
DO17323	PCAWG	Kidney-RCC	Kidney-RCC	0.349455	0.000972	0.00552488	0.00657527	0.000313	0.00201662	0.00186187	4.15e-05	5.23e-05	8.11e-06	0.00254412	0.00249231	0.000408	0.00293451	0.000542	0.947669	0.0081082	0.00139093	0.00043	0.000133	6.43e-05	2.7e-05	0.00244064	0.00163109	0.00238089	0.000463	0.00206311	0.00151598	4.3e-05	0.00535131
DO48701	PCAWG	Liver-HCC	Liver-HCC	4.34e-05	2.61e-06	5.55e-08	1.18e-08	1.03e-12	2.17e-10	1.22e-09	3.1e-16	1.72e-14	2.05e-20	9.23e-10	1.86e-07	2.08e-08	9.02e-09	3.48e-11	8.55e-09	0.999997	1.5e-08	7.12e-11	1.03e-09	8e-11	1.04e-14	1.22e-09	4.82e-08	1.76e-09	7.57e-12	4.83e-08	5.38e-09	3.95e-16	3.33e-09
DO46847	PCAWG	Kidney-RCC	Kidney-RCC	0.0247284	4.66e-06	0.000509	0.000136	7.38e-06	5.34e-05	0.000103	3.17e-08	2.24e-07	3.03e-10	1.86e-05	1.31e-05	8.13e-06	0.000104	6.87e-07	0.997198	0.00123887	0.000146	1.35e-06	3.81e-08	7.36e-08	6.13e-08	0.000114	1.6e-05	7.65e-05	3.38e-06	2.36e-05	0.000176	1.24e-07	4.67e-05
DO43338	PCAWG	Uterus-AdenoCa	Uterus-AdenoCa	1.56238	0.0313626	0.00706742	0.00320572	8.65e-05	0.0266526	9.96e-05	2.33e-06	6.05e-07	3.67e-10	0.000788	0.0234199	0.00391351	0.00253106	5.88e-05	0.0149738	0.0187298	0.0269319	0.00176747	0.000406	3.27e-06	4.23e-07	0.0606213	0.125042	5.14e-05	0.044709	0.00056	0.00863197	2.59e-06	0.59838
DO3614	PCAWG	Breast-AdenoCa	Breast-AdenoCa	0.000103	2.07e-10	4.08e-06	2.19e-09	1.47e-11	0.999993	4.56e-09	1.41e-12	1.1e-13	4.23e-16	2.42e-07	4.45e-09	1.32e-10	9.23e-08	6.67e-14	1.13e-07	1.75e-08	3.22e-09	2.99e-10	4.55e-14	4.66e-16	1.06e-15	1.29e-07	2.34e-09	2.1e-10	2.23e-10	6.51e-07	1.61e-07	1.03e-17	1.76e-06
DO46973	PCAWG	Kidney-RCC	Kidney-RCC	0.11072	0.000337	0.00223635	0.000589	5.14e-05	0.000309	0.00238373	3.98e-06	4.96e-06	4.24e-08	0.000366	0.000289	0.000101	0.00073	1.45e-05	0.985751	0.00248284	0.00109804	0.000208	9.06e-06	4.08e-06	3.56e-07	0.00036	0.000363	0.000123	3.31e-05	0.001189	0.000191	1.47e-05	0.000756
DO23838	PCAWG	Lung-AdenoCa	Lung-AdenoCa	3.39e-13	8.2e-19	1.75e-20	2.21e-17	9.9e-22	2.81e-24	3.9e-15	4.05e-37	3.04e-33	0	3.24e-25	1.25e-16	3.73e-16	1.74e-19	9.86e-29	1.1e-24	1.2e-14	1	1.56e-15	6.23e-22	2.65e-23	8.13e-34	3.3e-21	1.03e-17	7.96e-28	6.14e-28	2.46e-16	1.3e-16	3.11e-32	2.08e-23
DO36283	PCAWG	Prost-AdenoCa	Prost-AdenoCa	1.22696	0.00603501	0.0139351	0.00963412	0.00689001	0.03323	0.0128975	0.0161991	0.00223285	0.0010975	0.00627265	0.0103393	0.00548772	0.0180546	0.00366471	0.0135838	0.0113539	0.00473607	0.00295829	0.00206965	0.00149892	0.0029978	0.00600881	0.00363828	0.00267137	0.77207	0.00798646	0.00881335	0.000576	0.0130665
DO51493	PCAWG	Panc-AdenoCa	Panc-AdenoCa	4.18e-06	7.46e-09	2.07e-13	6.61e-14	1.01e-17	1.26e-15	1.17e-14	1.82e-28	1.2e-24	3.98e-31	9.01e-17	6.57e-13	6.46e-10	1.6e-17	1.7e-21	1.52e-14	6.04e-11	1.6e-10	1.16e-17	1.7e-20	8.62e-22	2.91e-23	3e-10	1	3.82e-13	1.11e-17	2.87e-11	2.49e-07	4.5e-24	6.86e-10
DO46785	PCAWG	Panc-Endocrine	Panc-Endocrine	0.000273	1.35e-07	7.69e-09	7.17e-08	1.76e-08	2.18e-10	3.12e-08	8.1e-09	2.12e-09	2.04e-09	1.45e-08	1.97e-08	2.66e-08	9.98e-09	1.31e-09	6.13e-06	1.39e-05	5.75e-09	2.75e-09	2.11e-07	2.42e-07	6.57e-10	1.26e-09	5.59e-08	0.999978	9.53e-08	7.21e-09	2.63e-07	2.09e-07	5.67e-09
DO48703	PCAWG	Liver-HCC	Liver-HCC	0.00188692	0.000195	2.11e-09	5.22e-09	1.29e-10	1.93e-10	7.98e-10	2.38e-13	5.54e-13	9.12e-16	1.81e-08	5.65e-07	2.08e-08	1.16e-08	1.52e-13	3.08e-07	0.999803	8.4e-11	5.18e-10	2.3e-08	8.84e-09	1.07e-14	6.21e-11	2.08e-07	1.75e-09	1.79e-09	5.51e-10	3.2e-07	1.56e-13	8.91e-10
DO46581	PCAWG	Ovary-AdenoCa	Ovary-AdenoCa	0.159143	0.000213	0.000175	0.000466	1.71e-05	9.55e-06	0.000112	9.11e-08	1.01e-06	2.49e-08	0.000113	0.000576	0.000175	0.000453	4.79e-05	0.000577	0.00124559	7.16e-05	0.00107574	0.000181	4.51e-05	5.91e-07	0.971863	0.000252	5.55e-06	7.95e-05	3.32e-05	0.000319	2.72e-05	0.0218638
DO35934	PCAWG	CNS-PiloAstro	CNS-PiloAstro	0.144549	5.11e-05	5.37e-05	0.000131	0.000766	8.27e-05	5.26e-05	0.00324775	0.000345	0.979053	5.08e-05	3.14e-05	1.82e-05	0.000113	0.000255	3.05e-05	3.61e-05	0.000212	1.64e-05	0.000134	0.000747	0.0050356	5.11e-05	6.89e-05	8.55e-05	0.00669106	4.97e-05	0.00154071	0.000968	8.33e-05
DO23584	PCAWG	Lung-AdenoCa	Lung-AdenoCa	0.00595233	6.27e-07	6.94e-06	1.19e-06	1.23e-05	0.000303	7.73e-07	4.26e-10	8.05e-10	7.8e-14	9.73e-07	2.44e-08	7.49e-05	8.52e-07	1.23e-07	3.92e-06	1.37e-05	0.999412	4.87e-05	1.64e-08	7.67e-10	3.7e-10	5.87e-06	4.8e-05	1.93e-07	6.45e-08	1.66e-05	4.76e-05	4.03e-09	1.6e-06
DO50332	PCAWG	Eso-AdenoCa	Eso-AdenoCa	0.0319053	4.73e-12	5.41e-25	6.42e-25	8.52e-24	2.74e-24	1.21e-24	2.29e-33	1.43e-33	2.65e-43	3.53e-18	4.79e-11	0.994919	1.51e-16	7.25e-35	4.36e-21	2.73e-15	1.1e-14	7.8e-19	7.99e-20	2.69e-20	2.42e-34	4.22e-20	1.32e-10	8.26e-21	7.36e-23	2.25e-17	0.00508065	4.08e-31	4.47e-19
DO36159	PCAWG	CNS-PiloAstro	CNS-PiloAstro	0.561271	0.0010839	0.000585	0.00208588	0.0232803	0.000492	0.00112474	0.00362728	0.0039118	0.904227	0.00124667	0.000283	0.000686	0.00068	0.001	0.00117931	0.00281414	0.00157982	0.00052	0.000914	0.000409	0.0192343	0.00062	0.00230162	0.0058233	0.00849577	0.000808	0.00764443	0.00256023	0.000782
DO52667	PCAWG	Lymph-BNHL	Lymph-BNHL	5.67e-12	1.33e-22	1.03e-23	5.74e-22	1.2e-26	1.04e-37	2.64e-23	7.95e-33	9.77e-31	8.83e-41	1.23e-30	1.89e-13	1.35e-22	4.26e-18	2.4e-30	8.14e-25	3.14e-15	1.32e-21	1.82e-29	1	1.15e-13	6.25e-34	1.1e-31	5.42e-24	1e-27	7.84e-22	4.63e-22	7e-19	4.35e-30	3.42e-28
DO35898	PCAWG	CNS-PiloAstro	CNS-Medullo	3.27508	0.0307735	0.0184734	0.0305273	0.0298235	0.0365806	0.0411909	0.0981495	0.0409293	0.0314877	0.0240534	0.0226157	0.0193983	0.0170944	0.0582744	0.0266353	0.038166	0.0371856	0.0188639	0.0221028	0.0467352	0.0667342	0.0312486	0.0256357	0.0271147	0.0396103	0.0310496	0.029471	0.034902	0.0251735
DO14686	PCAWG	Head-SCC	Head-SCC	2.83937	0.0199198	0.0914867	0.0342941	0.0137453	0.0413739	0.0250427	0.00436475	0.00193944	0.000828	0.102459	0.0190613	0.0202531	0.175948	0.00769277	0.0152788	0.0347232	0.0204631	0.101071	0.00647463	0.00834178	0.00485859	0.0267845	0.0295675	0.00897579	0.0136075	0.0404482	0.0264085	0.00405767	0.10053
DO35184	PCAWG	Panc-AdenoCa	Panc-AdenoCa	1.59041	0.0256466	0.00961174	0.00426605	0.00108188	0.00178254	0.00497862	0.00174014	0.000478	9.17e-05	0.013627	0.0601723	0.0501997	0.0101694	0.00293819	0.00166125	0.0249597	0.0147509	0.00272124	0.00472585	0.00380787	0.00139145	0.00401141	0.642261	0.014774	0.00442348	0.00910472	0.0668847	0.000324	0.0174147
DO34616	PCAWG	Panc-AdenoCa	Panc-AdenoCa	0.643816	0.016982	0.00870354	0.00124709	6.93e-05	0.000316	0.000428	7.75e-05	1.02e-05	1.37e-06	0.000733	0.0358782	0.0193732	0.00251914	0.000165	0.000384	0.0181819	0.00328742	0.000679	0.000447	0.00099	7.58e-06	0.000847	0.875938	0.00047	0.00039	0.000545	0.00856635	2.31e-05	0.00274039
DO45269	PCAWG	Liver-HCC	Liver-HCC	0.00461649	0.000517	8.47e-08	5.92e-07	1.79e-07	5.5e-09	1.1e-07	1.11e-13	3.97e-11	5.73e-16	3.76e-08	2.04e-06	4.58e-07	9.38e-09	2.92e-12	8.71e-07	0.99947	3.35e-07	8.35e-07	8.97e-09	1.76e-10	1.34e-12	3.34e-07	2.29e-07	8.12e-08	5.63e-08	3.94e-06	1.9e-06	1.19e-11	7.82e-07
DO35619	PCAWG	CNS-Medullo	CNS-Medullo	1.18934	0.00700856	0.00443414	0.0074774	0.00604117	0.00968052	0.0110711	0.792249	0.00782443	0.0122914	0.0105854	0.0050043	0.00421062	0.00700636	0.00594837	0.0167587	0.00726929	0.0116368	0.00393935	0.00408633	0.0060186	0.00649005	0.00703905	0.00787633	0.00537522	0.00741268	0.00705763	0.00653735	0.00435284	0.00731666
DO12742	PCAWG	CNS-GBM	CNS-GBM	2.27e-05	2.62e-11	2.45e-11	1.28e-07	1.55e-08	1.65e-11	0.999999	5.71e-09	1.05e-06	2.84e-09	9.75e-12	7.54e-12	4.4e-10	4.62e-10	8.01e-10	7.75e-11	9.35e-09	2.64e-09	3.02e-10	3.2e-09	1.15e-09	5e-11	4.03e-10	8.47e-10	4.91e-10	5.79e-09	2.5e-07	1.75e-09	3.25e-10	6.94e-10
DO46781	PCAWG	Panc-Endocrine	Panc-Endocrine	2.5657	0.0222965	0.0226223	0.0208077	0.0142619	0.0171946	0.0211946	0.0175324	0.0177819	0.0203814	0.0106751	0.0124443	0.00953842	0.00820729	0.0236132	0.0227168	0.0206842	0.0147001	0.00747562	0.0126664	0.0316558	0.062719	0.0104901	0.00955441	0.387926	0.0323226	0.0154716	0.0240001	0.0979486	0.0111169
DO41446	PCAWG	Uterus-AdenoCa	Uterus-AdenoCa	1.94698	0.0213525	0.0292266	0.00977333	0.0129483	0.0037959	0.0109805	0.00364377	0.000982	0.000779	0.0216064	0.0168517	0.0190088	0.0132932	0.00641027	0.00745862	0.0245914	0.0169108	0.0152503	0.00493126	0.00361999	0.00549121	0.0642289	0.0249046	0.0115863	0.00599481	0.0279194	0.0315318	0.00546586	0.579463
DO27835	PCAWG	Lymph-BNHL	Lymph-BNHL	0.0159082	3.17e-12	7.86e-11	1.13e-10	5.01e-11	3.08e-12	3.66e-10	4.21e-12	2.87e-12	7.13e-14	2.93e-10	1.09e-09	6.01e-10	1.24e-09	1.13e-10	1.68e-10	2.6e-09	7.85e-11	8.77e-12	0.997759	0.0022406	2.95e-12	4.02e-11	1.24e-09	5.25e-10	1.08e-12	1.03e-10	1.64e-10	1.74e-12	1.45e-10
DO35542	PCAWG	CNS-Medullo	CNS-Medullo	0.503224	0.000994	0.00237847	0.002239	0.0012017	0.0052098	0.00855717	0.923792	0.00686786	0.00534774	0.00232763	0.0016415	0.00140301	0.00284338	0.00163024	0.00102898	0.00185353	0.00222802	0.000579	0.00100041	0.000672	0.00838083	0.00110976	0.00348619	0.00250699	0.00225458	0.0033749	0.00202517	0.00067	0.00239642
DO32831	PCAWG	Panc-AdenoCa	Panc-AdenoCa	0.0838799	0.0149951	5.4e-09	1.25e-07	6.75e-09	1.46e-07	1.67e-09	1.35e-16	7.39e-15	1.6e-19	2.89e-08	2.53e-08	0.000398	8.04e-09	6.66e-15	6.99e-09	2.23e-05	4.67e-07	3.03e-08	3.6e-12	1.4e-13	2.85e-16	1.89e-07	0.984351	1.27e-09	1.79e-11	6.39e-07	0.000216	9.26e-14	1.53e-05
DO44885	PCAWG	Liver-HCC	Liver-HCC	0.0186312	4.98e-05	0.000138	0.00086	2.68e-06	5.99e-06	4.14e-05	1.11e-07	2.35e-07	4.12e-12	2.96e-07	3.24e-05	1.19e-05	1.02e-05	6.6e-05	0.000582	0.997927	4.61e-06	1.94e-06	2.03e-06	1.51e-07	3.15e-09	5.52e-06	1.56e-05	2.25e-05	2.18e-05	4.38e-05	0.000132	7.69e-09	2.13e-05
DO220176	PCAWG	Bone-Leiomyo	Uterus-AdenoCa	1.73102	0.00126476	0.0127652	0.0205543	0.0062119	0.00808291	0.00770666	0.0127488	0.000379	6.09e-05	0.178863	0.00647601	0.0157873	0.0196169	0.00127474	0.0109725	0.00827224	0.028923	0.0159817	0.000593	0.000423	0.000743	0.0186911	0.00710172	0.00465767	0.00614133	0.00604822	0.038021	0.00185411	0.559784
DO36431	PCAWG	ColoRect-AdenoCa	ColoRect-AdenoCa	6.36e-06	1.29e-10	3.57e-15	1.53e-19	6.92e-26	2.99e-18	5.72e-22	9.7e-29	6.61e-29	2.95e-37	1.04e-19	1	7.24e-08	4.36e-16	1.59e-23	8.12e-14	1.09e-09	1.13e-15	2.72e-18	2.62e-14	7.5e-20	4.06e-29	7.81e-15	8e-09	4.86e-18	3.07e-19	4.81e-17	3.03e-07	4.85e-27	6.87e-15
DO48704	PCAWG	Liver-HCC	Liver-HCC	0.185267	0.00745362	0.0015833	0.000174	6.12e-06	0.000252	0.00014	1.01e-07	1.18e-06	3.08e-09	0.000355	0.00878736	0.000745	0.00105686	1.96e-05	0.00115298	0.972483	0.000633	4.32e-05	0.000136	0.00084	3.04e-07	0.000224	0.00121082	8.56e-05	2.74e-05	0.000994	0.00117757	5.18e-07	0.000419
DO13575	PCAWG	CNS-GBM	CNS-GBM	0.679881	8.09e-05	0.000311	0.00920403	0.0032652	0.000113	0.825441	0.00879206	0.128528	0.0014113	0.000122	0.000444	0.000306	0.000403	0.000143	0.000564	0.00267757	0.000912	0.000276	0.000834	0.0013461	0.000326	0.00021	0.000164	0.00600615	0.000996	0.00460241	0.00116034	0.000424	0.000939
DO2341	PCAWG	Breast-AdenoCa	Breast-AdenoCa	0.0216788	4.5e-10	2.83e-06	2e-06	1.43e-06	0.997532	8.53e-07	6.72e-13	1.21e-11	3.05e-19	5.57e-05	2.98e-07	1.82e-05	0.00011	1.4e-10	1.64e-06	0.000246	2.4e-06	0.000151	1.94e-11	2.1e-13	1.24e-13	0.000508	4.91e-07	1.6e-06	1.04e-06	0.000395	6.13e-05	2.86e-12	0.000908
DO34432	PCAWG	Panc-AdenoCa	Panc-AdenoCa	0.567009	0.0139862	0.00178735	0.00141076	0.000267	0.000123	0.0010943	6.98e-05	7.89e-05	6.42e-06	0.000514	0.0031768	0.0158289	0.000821	0.000105	0.0029115	0.0113656	0.00406423	0.00135581	0.000308	0.000308	7.04e-05	0.00108931	0.896042	0.000806	0.000211	0.00193168	0.0324378	8.04e-05	0.0077494
DO6314	PCAWG	Cervix-SCC	Cervix-SCC	1.42809	0.000592	0.0546553	0.00305033	0.000223	0.0160604	0.00221732	7.14e-06	1.15e-05	9.54e-08	0.600106	0.0255259	0.0018437	0.170476	4.66e-05	0.00312007	0.0135819	0.00107661	0.00638809	4.56e-05	1.15e-05	2.76e-06	0.00555762	0.00240372	0.000991	0.000487	0.0167225	0.00503744	2.56e-06	0.0697563
DO37432	PCAWG	Skin-Melanoma	Skin-Melanoma	0	0	0	0	0	0	0	0	0	0	0	0	0	0	0	0	0	0	0	0	0	0	0	0	0	0	1	0	0	0
DO6362	PCAWG	Lymph-UCLL	Lymph-CLL	0.898265	0.00159829	0.00116124	0.00282249	0.00101145	0.00116568	0.00248344	0.00077	0.000649	9.02e-05	0.000342	0.00071	0.00112566	0.00147989	0.00306408	0.00245371	0.0316776	0.00264954	0.000352	0.193803	0.735467	0.000463	0.000474	0.000884	0.00195196	0.00175231	0.00439214	0.00250024	0.00187656	0.00083
DO35564	PCAWG	CNS-Medullo	CNS-Medullo	0.635562	0.00160828	0.0015443	0.00302219	0.00151013	0.00430161	0.00958782	0.897891	0.00697103	0.008318	0.00342397	0.0016901	0.000974	0.0023714	0.00322441	0.00156472	0.00173263	0.00791909	0.00137979	0.00171704	0.00139304	0.00535522	0.00212523	0.00367972	0.00150269	0.0173971	0.00284098	0.00180381	0.00126295	0.00188723
DO37827	PCAWG	Skin-Melanoma	Skin-Melanoma	0	0	0	0	0	0	0	0	0	0	0	0	0	0	0	0	0	0	0	0	0	0	0	0	0	0	1	0	0	0
DO46856	PCAWG	Kidney-RCC	Kidney-RCC	0.0184183	1.77e-05	5.53e-05	7.05e-05	4.26e-06	3.08e-05	3.99e-05	1.38e-07	2.36e-07	8.23e-09	5.83e-05	7.73e-05	1.1e-05	5.4e-05	1.8e-05	0.998067	0.000559	9.1e-06	2.43e-06	4.25e-06	1.92e-06	2.12e-07	0.00016	3.22e-05	0.000424	1.27e-06	4.55e-05	5.1e-05	2.16e-07	0.000204
DO32860	PCAWG	Panc-AdenoCa	Panc-AdenoCa	0.06436	0.00233507	0.000136	0.000154	6.05e-06	6.88e-06	0.000202	6.89e-06	3.8e-06	1.15e-06	4.11e-05	0.000299	0.000862	5.85e-05	1.91e-05	7.02e-05	0.000501	0.000451	3.96e-05	2.41e-05	1.98e-05	4.84e-06	4.18e-05	0.991881	2.31e-05	0.000105	0.000112	0.00233501	3.18e-06	0.000256
DO51181	PCAWG	Panc-Endocrine	Prost-AdenoCa	2.88747	0.0165685	0.0101975	0.0289759	0.0573149	0.0124503	0.020465	0.0154355	0.0172694	0.0232311	0.0150579	0.0108867	0.00928585	0.00987665	0.0476651	0.0615777	0.0250574	0.0165662	0.00682378	0.0115912	0.0421077	0.026484	0.00786006	0.0491154	0.123522	0.215023	0.0112769	0.0270381	0.0717429	0.00953336
DO28952	PCAWG	Ovary-AdenoCa	Ovary-AdenoCa	0.0178962	8.27e-07	3.9e-06	3.09e-05	4.23e-06	0.000812	7.55e-06	2.72e-08	1.05e-07	6.06e-11	1.44e-06	3.13e-07	1.5e-05	5.84e-06	5.99e-05	4.84e-06	3.57e-05	8.79e-05	9.13e-05	3.42e-07	3.11e-08	1.4e-07	0.997974	7.35e-05	1.21e-06	1.37e-07	1.05e-05	5.91e-05	7.37e-07	0.000719
DO44087	PCAWG	ColoRect-AdenoCa	ColoRect-AdenoCa	0.368777	0.000931	0.00412431	4.3e-05	2.82e-06	3.93e-05	0.000158	4.86e-07	3.74e-07	1.49e-08	0.000263	0.937177	0.0176163	0.00197536	2.6e-05	0.000366	0.00547405	0.00201591	0.000225	0.000273	7.9e-05	1.77e-07	0.00338173	0.00827572	3.72e-05	7.33e-05	0.000372	0.0129285	4.18e-07	0.00414162
DO49076	PCAWG	Panc-AdenoCa	Panc-AdenoCa	2.28613	0.182721	0.00776179	0.0102438	0.00459382	0.00164255	0.00318221	5.78e-05	4.22e-05	1.28e-05	0.00335552	0.0412058	0.0274019	0.0119295	0.000649	0.0700619	0.0779396	0.0996262	0.00548285	0.003153	0.00302725	8.8e-05	0.0133489	0.307594	0.012406	0.00258468	0.0333977	0.0552795	0.00102101	0.0201899
DO221127	PCAWG	Lymph-BNHL	Lymph-BNHL	2.29e-06	1.38e-15	2.11e-15	1.77e-16	6.72e-17	1.16e-20	5.93e-17	1.56e-19	1.46e-19	3.61e-23	1.64e-18	1.97e-13	3.79e-15	6.65e-14	4.07e-18	3.56e-17	2.82e-14	4.24e-15	3.3e-19	1	1.38e-07	8.14e-21	2.6e-17	2.57e-16	6.84e-18	2.72e-14	4.06e-16	9.96e-14	3.16e-18	2.98e-16
DO38901	PCAWG	Thy-AdenoCa	Thy-AdenoCa	2.42293	0.00974553	0.0067195	0.0329622	0.0344956	0.00652613	0.0153346	0.0251433	0.00663353	0.00945295	0.0137861	0.0098748	0.00447004	0.00803222	0.0305165	0.0847365	0.0287537	0.0104372	0.00705702	0.013592	0.0301767	0.0304689	0.0228861	0.0138158	0.0539039	0.0182524	0.0104975	0.0224432	0.431299	0.00798678
DO51175	PCAWG	Panc-Endocrine	Panc-Endocrine	0.309106	0.000791	0.000636	0.00190155	0.000173	0.000142	0.000679	0.000365	0.000114	2.5e-05	0.000419	0.00179987	0.000279	0.000108	0.000197	0.0352485	0.00676545	0.000253	0.000147	0.000295	0.00103126	5.4e-05	0.000343	0.000506	0.943431	0.00242619	0.000173	0.000729	0.000598	0.00037
DO6585	PCAWG	Lymph-MCLL	Lymph-CLL	0.451626	0.00117184	0.000475	0.000933	0.000728	0.000215	0.000581	2.67e-05	0.000179	2.81e-05	0.000469	0.00173823	0.00105957	0.00260153	0.0001	0.00176917	0.00824537	0.00268145	0.000942	0.0499594	0.913412	0.000111	0.000418	0.00112858	0.000375	0.00572875	0.00117427	0.0026618	0.000201	0.000885
DO36068	PCAWG	CNS-PiloAstro	CNS-PiloAstro	2.68405	0.014725	0.00564513	0.0168886	0.0323394	0.0154312	0.0227256	0.0349854	0.0376004	0.284107	0.00768782	0.00903419	0.0097876	0.00631215	0.0218649	0.00980194	0.0115532	0.0182978	0.00615012	0.0150877	0.0640476	0.0673504	0.0106656	0.0241287	0.0166609	0.0555729	0.00943696	0.0181935	0.14673	0.00718781
DO48943	PCAWG	CNS-Medullo	CNS-Medullo	1.67202	0.00516275	0.00934304	0.0240877	0.0131149	0.0100944	0.031177	0.673242	0.0144109	0.00477104	0.00838221	0.0110545	0.00840236	0.00891524	0.00512136	0.020886	0.0209482	0.0109048	0.00541151	0.00443788	0.00380418	0.00708187	0.00973432	0.0120623	0.0201266	0.0141063	0.00923188	0.0153927	0.004	0.0145921
DO35753	PCAWG	CNS-Medullo	CNS-Medullo	0.654608	0.00146182	0.0021171	0.00599377	0.00234918	0.00172989	0.00932485	0.897417	0.00729033	0.00302215	0.00263308	0.00324401	0.00199364	0.00257774	0.00299491	0.0086531	0.00455107	0.00324762	0.000922	0.00196111	0.00285195	0.00714196	0.00285951	0.00160352	0.00355826	0.00812103	0.00216351	0.00370557	0.00191725	0.00259305
DO17791	PCAWG	Kidney-RCC	Kidney-RCC	0.219532	0.00140251	0.00120002	0.00374071	0.00200675	0.000921	0.001172	0.000174	3.94e-05	1.04e-05	0.00110819	0.00142113	0.0002	0.00152937	0.000307	0.97046	0.00265771	0.00236401	0.000257	0.000212	0.000339	2.11e-05	0.00264362	0.000981	0.00146594	7.49e-05	0.000746	0.000537	0.00032	0.00168747
DO28873	PCAWG	Ovary-AdenoCa	Uterus-AdenoCa	2.7792	0.0164196	0.0526407	0.0451406	0.031497	0.025013	0.0230369	0.0135491	0.00430914	0.00343482	0.0271837	0.062776	0.0330277	0.0359454	0.0133181	0.0101013	0.0187397	0.037826	0.021206	0.00988936	0.00360912	0.0062682	0.0466911	0.0422965	0.0177517	0.00998266	0.0367061	0.0492039	0.0028827	0.299554
DO27805	PCAWG	Lymph-BNHL	Lymph-BNHL	3.53e-07	1.92e-30	1.3e-36	1.46e-32	6.06e-35	3.8e-34	1.01e-32	3.77e-38	4.29e-39	7.15e-41	1.98e-31	4.67e-26	6.89e-27	1.2e-27	3.75e-34	9.77e-29	7.56e-26	1.54e-31	1.04e-35	1	2.04e-08	4.4e-35	4.22e-30	1.64e-28	7.05e-30	9.42e-31	2.44e-32	5.6e-27	1.49e-36	3.35e-31
DO6252	PCAWG	Cervix-SCC	Head-SCC	0.825616	5.76e-06	0.0191275	4.65e-05	6.05e-07	0.00458505	4.87e-10	7.44e-11	1.47e-11	8.64e-16	0.215591	5.3e-07	1.6e-05	0.711437	2.12e-09	2.44e-06	7.24e-07	0.000187	0.0487146	1.83e-07	3.03e-10	6.54e-12	6.64e-05	0.000166	2.25e-09	1.12e-08	2.14e-05	4.18e-06	1.02e-08	2.61e-05
DO45051	PCAWG	Liver-HCC	Liver-HCC	0.0228551	0.000109	3.82e-05	6.22e-05	1.53e-05	6.81e-06	7.59e-06	1.16e-06	1.86e-07	4.12e-11	2.5e-06	3.27e-05	0.000186	6.5e-05	2.28e-05	0.00101033	0.997465	3.26e-05	1.14e-05	1.76e-05	2.77e-06	1.11e-08	3.11e-05	1.12e-05	0.000231	1.06e-05	7.37e-05	0.000523	5.62e-08	3.01e-05
DO52132	PCAWG	Panc-Endocrine	Panc-Endocrine	0.476816	0.0014074	0.00189773	0.0096189	0.00420965	0.00143612	0.00410584	0.00642008	0.000203	4.65e-05	0.00171934	0.00037	0.000828	0.00103662	0.000309	0.00986256	0.0162138	0.00224742	0.000497	0.00131351	0.000469	0.000118	0.00062	0.00229278	0.923381	0.00138127	0.00356466	0.00306727	0.000324	0.00103997
DO51071	PCAWG	Prost-AdenoCa	Prost-AdenoCa	0.0251213	6.69e-05	0.000107	5.77e-05	1.88e-05	0.000108	2.84e-05	1.66e-06	7.73e-07	4.98e-08	1.04e-05	0.000177	7.4e-05	8.36e-05	1.82e-05	0.000294	0.00019	1.5e-05	6.85e-06	2.46e-05	2.83e-05	1.91e-06	8.8e-05	1.95e-05	0.000868	0.997326	4.51e-05	0.000175	7.18e-07	0.000166
DO219965	PCAWG	Bone-Leiomyo	Bone-Leiomyo	4.45e-05	4.8e-09	7.12e-10	0.999997	1.82e-06	2.18e-09	4.58e-07	2.86e-11	4.17e-08	1.34e-10	2.57e-08	1.52e-09	1.4e-09	1.53e-09	3.14e-09	4.64e-08	2.1e-08	3.46e-09	3.84e-08	8.02e-10	8.95e-09	5.87e-11	1.06e-07	3.32e-09	2.94e-09	9.43e-10	3.38e-07	6.03e-09	6.71e-09	2.05e-08
DO52651	PCAWG	Lymph-BNHL	Lymph-BNHL	0.000296	0	0	0	0	0	0	0	0	0	0	0	0	0	0	0	0	0	0	0.999974	2.55e-05	0	0	0	0	0	0	0	0	0
DO221540	PCAWG	Panc-AdenoCa	Panc-AdenoCa	0.701998	0.0351351	4.35e-05	4.41e-06	6.44e-08	9.1e-07	2.13e-07	2.42e-10	6.32e-10	2.91e-13	0.000624	0.00173102	0.151576	7.98e-05	5.22e-09	2.25e-06	0.000886	3.16e-05	0.000208	7.53e-06	1.46e-07	1.83e-09	1.32e-06	0.787382	1.76e-08	5.93e-07	2.84e-07	0.0222814	3.1e-09	4.19e-06
DO39910	PCAWG	Thy-AdenoCa	Thy-AdenoCa	1.15829	0.00286908	0.00279468	0.00825386	0.00776193	0.00814123	0.00183025	0.00495596	0.00178866	0.0429461	0.00520357	0.000674	0.000388	0.00350337	0.0446312	0.013703	0.00408155	0.00275404	0.00113993	0.00121399	0.0120878	0.0117746	0.00388853	0.00126673	0.0235313	0.0114261	0.00116558	0.00368388	0.770514	0.00202729
DO3662	PCAWG	Breast-AdenoCa	Breast-AdenoCa	0.271911	0.0134598	0.000148	0.000215	0.00209732	0.952825	0.000758	2.37e-07	3.43e-06	3.7e-09	0.000269	4.38e-06	6.88e-05	0.000353	5.35e-07	0.000108	0.00045	0.00236828	0.00110149	4.33e-07	2.33e-07	2.14e-08	0.0205753	0.00139515	1e-05	0.000279	0.0023514	0.000421	9.85e-07	0.000735
DO48993	PCAWG	Cervix-SCC	Head-SCC	1.52105	0.00163838	0.0368217	0.0045259	0.00430698	0.00967196	0.00165136	2.71e-05	7.42e-05	1.18e-07	0.325917	0.000412	0.00387961	0.438976	6.77e-05	0.00142778	0.0101456	0.00463154	0.0201723	5.53e-05	3.01e-05	6.49e-06	0.00195993	0.00138693	0.00227894	6.92e-05	0.108903	0.0138689	2.3e-05	0.00707004
DO220479	PCAWG	Kidney-ChRCC	Stomach-AdenoCa	1.92558	0.0266283	4.56e-05	0.00819818	0.00184057	0.0069632	0.000244	1.88e-09	3.7e-08	1.04e-11	0.0010788	0.00310468	0.109434	0.00115831	2.47e-07	0.00437342	0.148638	0.0216693	0.00709546	2.64e-05	1.9e-06	2.61e-08	0.105727	0.0472898	0.000289	0.000994	0.0996781	0.393756	6.62e-08	0.0117653
DO51074	PCAWG	Prost-AdenoCa	Prost-AdenoCa	1.07167	0.00596705	0.0132189	0.0077041	0.00463005	0.00581279	0.00429154	0.00102182	0.00112941	4.61e-05	0.0124526	0.0145986	0.00983416	0.00476317	0.0022549	0.0171138	0.0181534	0.00690025	0.00212762	0.00134738	0.00213486	0.00121642	0.00761726	0.0098598	0.0117775	0.807306	0.00273309	0.012697	0.000505	0.0107855
DO44091	PCAWG	ColoRect-AdenoCa	ColoRect-AdenoCa	1.59e-12	4.26e-22	4.11e-27	2.27e-37	0	1.24e-36	2.54e-40	0	0	0	2.96e-34	1	1.47e-14	7.34e-31	2.31e-41	7.75e-27	5e-21	4.1e-29	1.93e-33	1.75e-28	1.27e-37	0	9.3e-32	1.38e-14	9.86e-32	2.42e-36	3.3e-31	5.79e-14	1.4e-45	1.56e-28
DO14814	PCAWG	Head-SCC	Head-SCC	0.00107215	7.61e-09	5.87e-08	5.07e-10	3.3e-11	1.29e-09	5.1e-11	2.87e-15	3.66e-15	5.47e-19	3.23e-07	1.46e-08	2.16e-07	0.999895	1.19e-13	2.24e-07	4.39e-07	3.26e-10	0.000103	1.31e-10	2.06e-11	1e-15	7.5e-09	9.59e-09	5.73e-11	3.19e-11	1.59e-10	7.86e-08	3.68e-12	3.04e-08
DO48706	PCAWG	Liver-HCC	Liver-HCC	2.48e-08	1.35e-09	8.23e-18	8.08e-17	9.5e-20	1.65e-18	2.21e-17	6.9e-25	1.51e-24	1.03e-30	1.94e-16	1.74e-14	5.52e-17	4.65e-18	6.21e-27	4.72e-15	1	6.84e-18	4.01e-17	8.15e-17	1.49e-18	2.93e-28	1.29e-19	1.87e-15	6.68e-19	1.19e-18	3.56e-17	5.14e-15	2.28e-26	2.5e-19
DO10960	PCAWG	CNS-GBM	CNS-GBM	0.000469	1.38e-09	4.42e-10	7.82e-06	1.29e-07	1.42e-08	0.99996	1.16e-07	3.01e-05	1.11e-09	4.74e-09	3.13e-10	7.24e-10	7.67e-09	1.97e-09	8.04e-09	2.36e-07	8.3e-08	3.73e-08	8.09e-09	6.33e-11	3.98e-10	3.91e-08	6.04e-09	9.79e-09	5.9e-08	8.25e-07	9.83e-09	5.67e-11	6.78e-10
DO220887	PCAWG	Skin-Melanoma	Skin-Melanoma	0	0	0	0	0	0	0	0	0	0	0	0	0	0	0	0	0	0	0	0	0	0	0	0	0	0	1	0	0	0
DO222286	PCAWG	Stomach-AdenoCa	Breast-AdenoCa	2.65132	0.054474	0.0167669	0.0169342	0.00799929	0.175088	0.00220141	0.000773	0.000192	6.09e-05	0.00850556	0.0213943	0.0148341	0.121324	0.00280745	0.0876997	0.0630503	0.0110227	0.01291	0.00851511	0.00561703	0.000463	0.0575211	0.0790456	0.0150934	0.0257142	0.0459527	0.139495	0.00125039	0.00329475
DO51134	PCAWG	Prost-AdenoCa	Prost-AdenoCa	0.133816	0.0011031	0.000306	0.00132814	0.000484	0.0010895	0.000876	0.000122	0.000154	5.23e-05	0.000222	0.00118321	0.000418	0.000297	0.000218	0.00128568	0.00161695	0.000338	0.000669	0.000402	0.000283	0.00012	0.000551	0.000651	0.000863	0.98363	0.000634	0.000658	6.4e-05	0.000381
DO7304	PCAWG	Lymph-MCLL	Lymph-CLL	0.298117	0.000333	0.000238	0.000448	0.000258	0.00011	0.000416	6.01e-05	0.000419	5.32e-05	0.000128	0.000977	0.000448	0.000653	0.000141859	0.000767	0.000858	0.000757	0.000135	0.0517401	0.937063	0.00016	0.000128	0.000595	0.000153	0.0010022	0.000453	0.00118451	0.000173	0.000147
DO50309	PCAWG	Eso-AdenoCa	Stomach-AdenoCa	1.0262	0.0133879	6.23e-05	0.000431	4.97e-05	0.00108469	4.37e-07	5.76e-10	1.57e-09	4.55e-12	0.000503	0.000432	0.361936	4.64e-05	1.18e-07	4.29e-06	0.0138665	3.58e-05	0.000416	3.07e-06	7.9e-08	1.78e-09	0.000469	0.0633303	8.44e-08	4.88e-06	5.18e-05	0.542778	2.97e-09	0.00110629
DO46606	PCAWG	Ovary-AdenoCa	Ovary-AdenoCa	0.0480854	1.38e-06	2.62e-05	9.63e-06	7.66e-06	0.000134	5.97e-06	1.86e-08	3.29e-08	7.51e-13	4.68e-06	6.85e-05	0.000153	1.34e-05	7.38e-06	4.89e-06	0.000254	2.97e-05	7.56e-05	7.01e-07	1.22e-07	6.1e-09	0.993163	6.28e-05	2.02e-06	6.01e-06	2.68e-06	0.00100918	5.19e-08	0.00495728
DO220338	PCAWG	Kidney-ChRCC	Kidney-ChRCC	2.21025	0.0057982	0.0208856	0.0178832	0.0172378	0.026971	0.0218305	0.0140988	0.00366229	0.00459868	0.00819406	0.0216235	0.00880885	0.0195491	0.527546	0.0166081	0.018497	0.0201725	0.00687912	0.0217244	0.0346365	0.00741584	0.0147309	0.0159889	0.0395751	0.0146305	0.0198718	0.0177709	0.0173602	0.0154503
DO51467	PCAWG	Panc-AdenoCa	Panc-AdenoCa	0.893347	0.0161929	0.000481	2.16e-06	9.14e-07	3.65e-06	9.44e-06	1.02e-08	2.45e-09	1.01e-11	8.56e-05	0.0205615	0.251597	0.000949	5.76e-06	3.64e-06	0.000542	0.00191205	0.000356	3.55e-06	2e-06	9.8e-09	0.000543	0.678373	6.81e-06	2.15e-06	5.64e-05	0.028272	1.1e-08	3.75e-05
DO1076	PCAWG	Breast-AdenoCa	Breast-AdenoCa	7.22e-10	2.89e-25	3.57e-13	4.78e-19	9.49e-30	1	1.03e-19	3.1e-24	1.6e-30	1.31e-39	5.51e-16	1.65e-18	3.27e-27	7.18e-15	4.73e-32	1.66e-14	2.27e-16	3.02e-21	6.06e-25	6.89e-34	1.62e-40	2.56e-29	3.6e-11	5.07e-20	1.1e-22	3.58e-23	1.09e-16	2.54e-21	5.05e-37	2.84e-12
DO7801	PCAWG	ColoRect-AdenoCa	ColoRect-AdenoCa	0	0	0	0	0	0	0	0	0	0	0	1	0	0	0	0	0	0	0	0	0	0	0	0	0	0	0	0	0	0
DO23608	PCAWG	Lung-AdenoCa	Lung-AdenoCa	0.000352	6.09e-11	2.12e-10	3.37e-09	1.96e-13	1.81e-07	4.45e-13	1.57e-21	1.72e-18	6.8e-27	1.84e-10	1.05e-10	5.92e-11	1.01e-05	3.9e-15	3.36e-10	8.47e-09	0.999971	1.84e-05	2.2e-11	9.59e-16	5.15e-22	4.88e-09	2.58e-07	1.93e-14	1.25e-12	8.53e-09	8.92e-10	3.12e-19	1.03e-09
DO51524	PCAWG	Panc-AdenoCa	Panc-AdenoCa	0.116501	0.000158	3.51e-07	2.55e-08	2.9e-10	2.5e-09	1.2e-09	1.91e-12	1.07e-11	1.91e-15	5.7e-06	0.000141	0.0136833	6.04e-07	1.58e-09	3.27e-08	1.12e-05	2.69e-07	2.9e-08	4.11e-07	5.07e-08	4.58e-11	3.87e-09	0.979118	2.51e-09	3.45e-08	3.58e-10	0.00688133	5.73e-11	1.29e-08
DO51500	PCAWG	Panc-AdenoCa	Panc-AdenoCa	1.53867	0.048333	0.0080152	0.00301252	0.000183	0.000526	0.00510834	6.8e-05	3.52e-05	9.69e-07	0.00687801	0.12079	0.0570255	0.00321249	0.000188	0.000898	0.0254176	0.0527047	0.00376461	0.00078	0.000654	8.5e-05	0.00540391	0.604121	0.00528323	0.00226117	0.00334596	0.0363556	1.41e-05	0.00553494
DO51060	PCAWG	Prost-AdenoCa	Prost-AdenoCa	6.17e-06	1.11e-08	4.15e-09	9.37e-10	1.16e-11	1.66e-07	3.48e-09	2.4e-08	7.69e-11	8.53e-10	8.48e-11	2.88e-10	1.82e-10	1.21e-08	9.22e-10	1.54e-08	2.75e-09	1.2e-08	9.22e-09	1.21e-10	6.07e-11	6.24e-11	1.12e-09	6.85e-08	6.86e-10	1	3.71e-10	1.93e-08	2.25e-11	7.1e-10
DO48709	PCAWG	Liver-HCC	Liver-HCC	0.00432025	0.000138	4.95e-06	2.02e-06	2.3e-08	8.45e-07	3.36e-06	2.31e-10	2.11e-09	6.49e-13	3.97e-07	9.36e-05	1.87e-05	2.58e-05	4.51e-08	1.61e-05	0.999604	7.24e-06	3.1e-07	4.72e-06	1.01e-05	9.46e-11	2.95e-07	2.04e-05	3.39e-06	1.62e-07	3.12e-05	1.37e-05	5.94e-10	1.16e-06
DO220872	PCAWG	Skin-Melanoma	Skin-Melanoma	0	0	0	0	0	0	0	0	0	0	0	0	0	0	0	0	0	0	0	0	0	0	0	0	0	0	1	0	0	0
DO27978	PCAWG	Ovary-AdenoCa	Ovary-AdenoCa	3.26175	0.0349239	0.0338677	0.0520163	0.0405562	0.0559327	0.0493621	0.0208259	0.0154705	0.00801078	0.0323696	0.015173	0.0421923	0.0392964	0.0424693	0.0266824	0.0420106	0.0372515	0.0272912	0.0112963	0.0219687	0.0132624	0.0811413	0.0367067	0.0271277	0.0312475	0.0189349	0.047429	0.044135	0.0510478
DO25320	PCAWG	Lung-AdenoCa	Lung-SCC	1.68e-09	1.4e-45	0	0	0	0	1.33e-43	0	0	0	0	0	5.04e-43	6.17e-44	0	0	5.61e-44	9.13e-11	1	0	0	0	0	0	0	0	6.03e-38	9.7e-43	0	1.4e-45
DO49418	PCAWG	Panc-AdenoCa	Eso-AdenoCa	1.02592	1.31e-05	7.61e-09	3.93e-12	5.15e-13	6.73e-15	1.83e-11	3.08e-15	4.1e-17	6.45e-25	1.28e-13	0.323711	0.492919	3.8e-08	2.23e-13	1.63e-10	0.00011	4.88e-09	5.28e-12	5.27e-11	2.56e-12	5.16e-21	2.51e-11	9.72e-08	2.5e-11	3.01e-10	1.82e-12	0.183248	1.87e-17	3.2e-09
DO7280	PCAWG	Lymph-MCLL	Lymph-BNHL	0.677716	2.34e-08	7.17e-10	1.34e-08	1.24e-09	8.73e-10	7.67e-09	1.31e-10	7.85e-10	6.31e-10	1.5e-08	1.45e-08	2.86e-09	2.71e-08	9.76e-10	1.53e-08	3.13e-07	3.75e-09	1.82e-09	0.587638	0.412361	3.59e-10	1.92e-09	1e-08	6.03e-09	4.88e-09	3.26e-09	1.11e-07	3.78e-11	9.69e-10
DO220363	PCAWG	Kidney-ChRCC	Kidney-RCC	3.08155	0.0151981	0.0397396	0.0708654	0.0230968	0.0206922	0.0334142	0.0203965	0.012448	0.00237881	0.0247447	0.0136497	0.0230879	0.053141	0.0277317	0.123903	0.0773158	0.0223932	0.0143528	0.0148939	0.0278885	0.0119918	0.0248519	0.0157936	0.117277	0.0195125	0.036371	0.0552463	0.0138578	0.0437661
DO48917	PCAWG	CNS-Medullo	CNS-Medullo	2.38135	0.00883042	0.0102686	0.0151517	0.00724229	0.0703087	0.0500434	0.407865	0.0131926	0.0110194	0.0357751	0.00484195	0.00520091	0.0125314	0.0326143	0.00743531	0.00713213	0.0554217	0.00557368	0.00544329	0.00267876	0.0163577	0.0203246	0.0280254	0.00415211	0.107271	0.0208233	0.0114712	0.00559447	0.0174097
DO52128	PCAWG	Panc-Endocrine	Prost-AdenoCa	3.10722	0.00983609	0.0234969	0.0452305	0.0104484	0.0303579	0.065853	0.0513123	0.0207333	0.0192989	0.0132969	0.0852325	0.0174904	0.0194122	0.0601948	0.0125688	0.0429023	0.0253039	0.0112323	0.0149195	0.038761	0.0239972	0.0189931	0.01617	0.106085	0.115514	0.0262384	0.038372	0.0216805	0.0150674
DO26461	PCAWG	Lung-SCC	Lung-SCC	0.00536713	2.03e-18	3.57e-18	2.27e-17	6.73e-20	9.93e-22	5.56e-21	4.93e-42	2.1e-36	0	2.69e-14	2.11e-20	1.04e-18	1.13e-12	1.66e-30	1.28e-18	1.7e-19	0.000643	0.999357	8.51e-23	7.22e-27	4.94e-37	6.95e-16	6.53e-18	2.49e-33	1.15e-18	2.79e-22	4.97e-21	2.21e-30	1.32e-21
DO45277	PCAWG	Liver-HCC	Liver-HCC	0.0102372	0.000979	7.76e-08	7.48e-07	4.04e-09	6.16e-09	9.91e-08	1.75e-13	6.75e-11	4.21e-16	1.6e-08	5.11e-05	4.09e-05	4.52e-08	3.85e-12	5.69e-05	0.9988	3.26e-05	8.47e-08	3.01e-08	1.22e-09	1.37e-12	2.9e-07	8.33e-06	1.45e-07	8.67e-09	2.84e-06	2.63e-05	1.91e-11	6.72e-07
DO40664	PCAWG	Thy-AdenoCa	Thy-AdenoCa	0.833225	0.00175016	0.00146965	0.00779471	0.0110165	0.00165547	0.00452734	0.0035398	0.00146937	0.00436533	0.00238921	0.000666	0.00182118	0.00145964	0.00391126	0.00783674	0.0050744	0.00675513	0.00264605	0.0015955	0.0170877	0.0161401	0.00413948	0.00656865	0.00692983	0.00355471	0.00316283	0.00558898	0.859993	0.00509149
DO43162	PCAWG	Uterus-AdenoCa	Uterus-AdenoCa	0.137194	9.8e-14	0.000309	1.45e-08	2.04e-15	1.66e-07	3.37e-08	8.19e-13	1.1e-15	3.5e-28	0.0002	1.63e-05	1.6e-11	0.026133	8.3e-20	0.000244	0.00104793	5.49e-10	2.66e-13	1.8e-21	2.15e-22	2.46e-16	5.88e-05	5.14e-12	1.23e-05	3.63e-17	2.55e-10	5.89e-07	1.78e-20	0.971978
DO536	PCAWG	Bladder-TCC	Bladder-TCC	0.0003	9.98e-06	0.999977	4.11e-08	2.65e-09	5.31e-07	2.16e-09	4.43e-17	3.32e-13	4.47e-20	1.1e-08	1.4e-08	1.12e-07	1.3e-07	6.21e-15	5.77e-09	8.59e-06	2.56e-07	3.01e-06	9.01e-11	1.35e-12	4.53e-16	5.83e-09	4.04e-07	3.2e-09	1.46e-09	2.35e-08	1.23e-08	5.83e-13	2.32e-08
DO36135	PCAWG	CNS-PiloAstro	CNS-PiloAstro	1.68437	0.00500958	0.00390621	0.00460395	0.00359632	0.00579658	0.00814033	0.0236688	0.00916699	0.55963	0.00569615	0.0044823	0.00739069	0.00714732	0.00549432	0.00262744	0.00394034	0.00614749	0.00302814	0.00572985	0.0054682	0.148019	0.00408257	0.00648683	0.00597826	0.126474	0.00434917	0.0125258	0.00619218	0.00522027
DO46813	PCAWG	Prost-AdenoCa	Prost-AdenoCa	0.0123132	4.47e-05	7.2e-06	9.13e-06	3.77e-06	4.47e-05	3.23e-06	3.86e-06	1.45e-07	4.01e-07	6.74e-06	1.11e-05	9.95e-06	6.66e-05	1.85e-05	0.000431	8.6e-05	4.07e-05	2.05e-05	3.83e-05	2.55e-05	3.51e-07	0.000121	7.39e-05	1.27e-05	0.998781	2.94e-06	0.000112	6.97e-07	2.44e-05
DO51133	PCAWG	Prost-AdenoCa	Prost-AdenoCa	1.19e-05	9.23e-11	4.39e-09	4.47e-09	8.66e-10	4.85e-08	3.19e-09	1.04e-08	1.31e-11	1.12e-09	2.07e-10	1.12e-09	7.07e-11	9.75e-09	4.3e-08	5.03e-07	1.34e-09	1.14e-08	7.23e-09	7.81e-10	2.27e-10	6.32e-11	3.39e-08	2.77e-09	1.89e-09	0.999999	9.34e-10	3.49e-08	2.1e-10	7.38e-09
DO38791	PCAWG	Stomach-AdenoCa	Panc-AdenoCa	1.21521	0.0361424	0.000233	8.75e-07	1.91e-09	5.8e-05	8.6e-08	8.12e-10	2.14e-10	3.04e-12	7.89e-06	0.00592508	0.207801	0.00520683	1.91e-08	1.68e-05	0.000476	0.00194522	0.000677	1.73e-06	4.23e-08	4.62e-10	4.32e-05	0.504837	3.99e-08	1.63e-06	7.34e-06	0.236535	1.1e-09	8.43e-05
DO48712	PCAWG	Liver-HCC	Liver-HCC	0.424491	0.0150941	0.0021962	0.000973	5.04e-05	0.000438	0.00213439	2.1e-05	4.06e-05	6.2e-07	0.000663	0.0064809	0.00274943	0.00713214	9.43e-05	0.0100959	0.931317	0.00103393	0.000166	0.000793	0.000977	2.04e-05	0.00024	0.00160028	0.00533126	0.000415	0.00474722	0.00340202	2.17e-05	0.00177132
DO23648	PCAWG	Lung-AdenoCa	CNS-Medullo	2.03503	0.00463116	0.00347001	0.00557679	0.00205195	0.0150089	0.00454729	0.368298	0.0105055	0.282062	0.00716975	0.00238642	0.00318447	0.00867098	0.0693957	0.00307286	0.00388115	0.0130719	0.0035004	0.00320582	0.00682001	0.0542852	0.00201727	0.0497154	0.00612025	0.0226341	0.00228562	0.0228886	0.013826	0.005717
DO33488	PCAWG	Panc-AdenoCa	Biliary-AdenoCa	1.47381	0.51332	0.00202691	0.000286	5.38e-05	0.000352	0.000966	3.74e-08	4.86e-07	8.88e-11	0.000214	0.187685	0.0270199	0.000179	1.4e-06	0.00197402	0.0730551	0.00612051	0.000594	2.32e-05	1.89e-06	1.15e-07	0.000185	0.136438	0.00115509	0.000142	0.00564097	0.0411275	2.33e-07	0.00143801
DO46372	PCAWG	Ovary-AdenoCa	Ovary-AdenoCa	0.0422653	2.42e-10	2.69e-09	4.15e-08	5.82e-08	0.00705816	6.79e-12	1.52e-10	6.05e-15	5.7e-17	9.58e-11	1.03e-09	4.27e-12	2.66e-07	4.69e-09	3.48e-07	2.86e-09	4.99e-09	5.92e-08	1.16e-10	1.69e-13	1.33e-14	0.99292	6.18e-07	5.36e-12	1.27e-07	6.49e-07	3.03e-09	2.01e-12	1.99e-05
DO22935	PCAWG	Liver-HCC	Liver-HCC	0.037732	0.00342744	0.000164	0.000243	1.07e-05	9.53e-05	7.78e-05	1.75e-08	5.65e-07	3.82e-10	2.58e-06	6.55e-05	4.28e-05	9.88e-06	7.5e-07	6e-05	0.995117	0.000119	1.48e-05	5.47e-06	2.26e-06	1.54e-08	8.48e-05	5.83e-05	7.25e-05	4.05e-05	0.000165	5.43e-05	2.56e-07	6.61e-05
DO49948	PCAWG	Cervix-SCC	Head-SCC	2.81622	0.027052	0.0453547	0.0212894	0.0191923	0.0164923	0.0143716	0.0101207	0.00627904	0.00235152	0.0932474	0.0221668	0.0560909	0.266347	0.00384345	0.0210623	0.0235676	0.0455918	0.0506586	0.00989275	0.00868962	0.00697771	0.0244941	0.0200344	0.0105315	0.0621919	0.0135772	0.0461132	0.0140454	0.0383727
DO52671	PCAWG	Lymph-BNHL	Lymph-BNHL	3.32e-13	2.18e-27	8.7e-29	2.48e-26	2.5e-24	4.11e-31	2.66e-26	6.48e-32	7.31e-29	2.82e-34	4.62e-29	2.54e-24	3.85e-26	2.14e-25	2.16e-28	5.57e-28	1.1e-26	5.91e-26	4.01e-30	1	1.8e-14	9.53e-32	1.25e-26	2.37e-27	1.21e-25	8.23e-27	1.17e-26	1.58e-23	6.08e-30	2.91e-25
DO35558	PCAWG	CNS-Medullo	CNS-Medullo	2.67445	0.0205964	0.00792942	0.128057	0.0474943	0.0152551	0.0705465	0.283803	0.00749336	0.00347638	0.0179382	0.0128649	0.0104316	0.0294733	0.0103398	0.0652039	0.070517	0.0081348	0.00557229	0.0158576	0.0155161	0.0042265	0.0150763	0.0102487	0.0138651	0.0385516	0.0197006	0.030761	0.00341356	0.017655
DO47268	PCAWG	Skin-Melanoma	Skin-Melanoma	0	0	0	0	0	0	0	0	0	0	0	0	0	0	0	0	0	0	0	0	0	0	0	0	0	0	1	0	0	0
DO48715	PCAWG	Liver-HCC	Liver-HCC	0.0424321	0.000701	0.000169	0.000242	1.62e-06	2.26e-05	0.00120685	9.48e-08	1.28e-06	1.08e-09	1.76e-05	0.000733	0.000139	0.000427	3.03e-06	0.000132	0.995122	7.17e-05	1.41e-05	3.97e-05	6.12e-05	1.69e-07	3.56e-05	8.18e-05	7.28e-05	8.01e-06	0.000516	9.45e-05	1.37e-07	8.65e-05
DO48892	PCAWG	CNS-Medullo	CNS-Medullo	0.374104	5.23e-05	0.000291	0.000388	3.33e-05	0.00317837	0.000163	0.928444	0.000549	0.0286033	0.000325	0.000251	2.71e-05	0.000467	0.00801551	0.000302	7.89e-05	0.000195	0.000116	0.0002	2.52e-05	0.000751	0.00018	0.00113773	5.87e-05	0.0244568	0.000104	0.0012875	0.000107	0.000212
DO217867	PCAWG	Stomach-AdenoCa	Eso-AdenoCa	1.42	0.0484532	0.00143278	0.00271452	0.000351	0.000559	0.000137	1.72e-05	2.06e-05	9.03e-07	0.00730423	0.0225003	0.527858	0.00400961	0.000116	0.00116584	0.0162877	0.00360333	0.00115236	0.003586	0.00154923	2.06e-05	0.00081	0.10499	0.000556	0.00144888	0.00214207	0.245689	2.57e-05	0.00149988
DO26957	PCAWG	Lung-SCC	Lung-SCC	2.27e-08	8.33e-42	4.65e-31	9.17e-38	2.26e-40	2.37e-36	4.98e-42	0	0	0	3.2e-27	0	3.29e-38	1.24e-09	0	1.11e-43	2.69e-42	1.53e-31	1	0	0	0	7.9e-38	8.73e-36	0	0	2.8e-39	2.07e-40	0	1.05e-37
DO14204	PCAWG	Head-SCC	Head-SCC	2.31516	0.0111804	0.083047	0.00489766	0.00118474	0.0164797	0.00289067	0.0021924	0.000191	1.6e-05	0.206884	0.0656441	0.0189072	0.310332	0.000927	0.0328677	0.0474959	0.0167557	0.0280814	0.00172857	0.00169667	0.000201	0.00774951	0.0399558	0.00366683	0.00315379	0.0190013	0.0304261	0.00106907	0.0413759
DO46757	PCAWG	Panc-Endocrine	Panc-Endocrine	1.59721	0.0112113	0.0132053	0.0341901	0.00792366	0.00690986	0.029736	0.00196857	0.00351694	0.000201	0.00700911	0.00692969	0.00349164	0.00294799	0.0118484	0.0848874	0.0163372	0.0252388	0.00197119	0.00429151	0.00357177	0.00174375	0.00597115	0.0156796	0.65636	0.00329683	0.0177194	0.0114841	0.00551576	0.00484125
DO52674	PCAWG	Lymph-BNHL	Lymph-BNHL	0.000172	2e-34	3.73e-25	4.75e-24	6.82e-25	8.51e-26	1.46e-22	6.45e-44	7.53e-42	0	4.43e-31	1.72e-19	2.75e-22	1.78e-20	1.06e-29	2.95e-29	2.71e-17	1.93e-28	2.16e-29	0.999986	1.42e-05	5.47e-37	2.85e-20	2.9e-24	1.04e-25	1.61e-33	1.77e-17	6.55e-21	0	1.89e-20
DO50328	PCAWG	Eso-AdenoCa	Eso-AdenoCa	0.000761	6.92e-10	5.09e-17	1.08e-28	3.34e-31	4.89e-27	9.37e-28	1.87e-39	2.52e-44	0	9.56e-28	4e-09	0.999928	9.22e-17	3.86e-26	1.12e-29	2.77e-15	9.28e-18	2.86e-19	7.51e-21	6.9e-26	6.89e-39	7.84e-18	6.96e-10	7.01e-23	4.9e-25	1.54e-22	7.22e-05	1.73e-41	3.9e-19
DO46473	PCAWG	Ovary-AdenoCa	Ovary-AdenoCa	1.4e-06	2e-15	3.04e-17	1.06e-12	3.17e-11	2.87e-10	1.38e-15	3.03e-17	6.52e-21	3.64e-24	5.3e-16	1.09e-14	5.01e-17	5.18e-15	5.3e-14	6.42e-11	1.29e-13	3.31e-16	1.22e-14	3.8e-16	1.48e-17	3.71e-18	1	5.07e-12	7.27e-17	4.67e-11	6.64e-15	7.87e-13	2.16e-19	7.85e-08
DO51112	PCAWG	Prost-AdenoCa	Prost-AdenoCa	0.212042	0.000167	0.000366	0.00111625	0.000603	0.000588	0.002683	0.00809499	0.00083	0.000656	0.000493	0.000217	0.000799	0.000474	0.00100808	0.000476	0.000472	0.00190613	0.00117163	0.000232	0.000331	0.000983	0.000807	0.000806	0.000252	0.971101	0.00052	0.00174384	0.000653	0.000451
DO20768	PCAWG	Kidney-RCC	Kidney-RCC	1.21012	0.000986	0.013446	0.0145694	0.00289576	0.0177601	0.0184088	0.000168	0.00331528	4.2e-05	0.00507066	0.00659216	0.00372399	0.0161344	0.00249959	0.762309	0.0287484	0.00909006	0.000658	0.00038	0.000483	0.000316	0.0357469	0.00364152	0.00951835	0.00150117	0.0128086	0.0204649	0.00074	0.00798161
DO48716	PCAWG	Liver-HCC	Liver-HCC	8.31e-07	5e-08	2.95e-19	1.29e-21	2.37e-26	6.95e-22	4.94e-22	8.96e-29	5.41e-31	1.16e-38	8.91e-24	1.74e-13	1.15e-18	4.49e-18	7.63e-27	1.86e-12	1	1.93e-19	5.09e-23	9.12e-18	4.4e-22	6.83e-32	2.62e-20	3.19e-16	2.4e-18	8.68e-22	3e-20	5.92e-17	2.25e-33	1.58e-21
DO50357	PCAWG	Eso-AdenoCa	Eso-AdenoCa	0.0402288	4.8e-10	6.72e-14	5.1e-15	1.19e-17	7.94e-16	2.18e-13	5.62e-20	4.85e-19	4.5e-25	4.76e-13	1.49e-05	0.993319	2.15e-13	1.63e-17	7.51e-13	7.82e-09	6.94e-09	4.17e-12	1.53e-12	2.21e-13	1.15e-20	2e-11	2.87e-07	1.4e-13	2.3e-13	2.62e-10	0.00666559	3.45e-18	8.49e-11
DO50356	PCAWG	Eso-AdenoCa	CNS-PiloAstro	0.0826334	4.77e-05	3.65e-05	9.02e-05	0.000837	9.52e-05	6.92e-05	0.000688	0.0006	0.989577	0.000166	1.28e-05	3.93e-05	0.000108	0.000251	8.1e-05	0.000112	0.000195	2.91e-05	3.49e-05	2.31e-05	0.00134165	4.5e-05	0.000666	0.000134	0.00334037	4.26e-05	0.00120814	5.5e-05	7.38e-05
DO19028	PCAWG	Kidney-RCC	Kidney-RCC	1.28996	0.00479744	0.0131522	0.00657687	0.004776	0.041404	0.00979759	0.000844	0.00125875	0.000628	0.00797339	0.00578827	0.00229224	0.0189935	0.0021763	0.744758	0.0325624	0.00253046	0.002388	0.00191478	0.00147243	0.00368762	0.016082	0.00255107	0.0266279	0.00434777	0.0184364	0.0072479	0.00155083	0.0133837
DO49880	PCAWG	Cervix-SCC	Head-SCC	2.26706	0.0103198	0.0296727	0.0151125	0.0120938	0.0200803	0.00763717	0.00120258	0.000676	5.37e-05	0.137392	0.0315818	0.0208145	0.411583	0.00160019	0.0168185	0.0228481	0.0140478	0.0790228	0.00529721	0.00204146	0.000476	0.0235972	0.0119205	0.0184668	0.00360925	0.0143405	0.0575231	0.00145071	0.0287202
DO218075	PCAWG	Head-SCC	Head-SCC	0.298625	6.32e-08	2.24e-05	4.14e-07	9.97e-08	2.94e-06	1.75e-08	3.79e-11	1.12e-10	2.83e-15	0.00022	7.97e-09	1.39e-07	0.912477	2.38e-10	3.56e-07	2.11e-07	1.33e-06	0.0872714	2.31e-08	7.75e-11	2.99e-12	4.82e-07	7.84e-07	6.58e-10	7.71e-09	2.78e-07	5.73e-08	1.19e-10	2.31e-06
DO38388	PCAWG	Stomach-AdenoCa	Panc-AdenoCa	1.88472	0.0189737	0.0173323	0.00171372	0.000355	0.0015688	0.0025909	0.000277	5.55e-05	1.9e-06	0.00605958	0.122192	0.14165	0.0171195	0.000806	0.00120973	0.0240905	0.0402952	0.00224435	0.00192562	0.0010936	0.000166	0.00464393	0.411875	0.0029725	0.00134126	0.0158624	0.157701	1.46e-05	0.00386933
DO49087	PCAWG	Panc-AdenoCa	Stomach-AdenoCa	0.947354	0.0133805	0.000385	1.14e-05	8.76e-07	3.87e-07	0.000133	4e-09	6.1e-08	1.21e-12	6.21e-06	0.0445793	0.283693	8.87e-05	4.22e-09	2.35e-05	0.00665368	0.00475324	0.000882	0.00021	8.57e-05	3.59e-09	8.45e-06	0.00451402	8.61e-06	0.00120039	0.000183	0.639183	5.55e-09	1.61e-05
DO51535	PCAWG	Panc-AdenoCa	Panc-AdenoCa	0.779955	0.0270811	0.00264469	0.00013	2.28e-05	7.75e-05	0.000197	1.78e-05	3.8e-06	2.85e-07	0.000657	0.0286632	0.0544825	0.00216577	0.000101	0.000181	0.00338648	0.00802529	0.000402	0.000679	0.000412	4.51e-06	0.000809	0.826693	0.000307	0.000262	0.000285	0.0402665	1.74e-05	0.00202596
DO48717	PCAWG	Liver-HCC	Liver-HCC	1.13574	0.0757106	0.0067548	0.0235052	0.000783	0.000394	0.00281947	8.66e-05	0.000319	6.24e-05	0.00116627	0.024078	0.00533536	0.00135633	0.000438	0.0119084	0.761735	0.0108601	0.00229	0.00514276	0.00830589	9.89e-05	0.00422149	0.00517258	0.0153085	0.00188996	0.00649629	0.0200657	0.00135198	0.00234356
DO38423	PCAWG	Stomach-AdenoCa	Eso-AdenoCa	0.17353	1.12e-44	0	0	0	0	0	0	0	0	0	1.32e-30	0.95823	0	0	0	2.54e-42	0	0	0	0	0	0	7.95e-29	0	1.43e-40	0	0.0417702	0	0
DO42937	PCAWG	Uterus-AdenoCa	Uterus-AdenoCa	0.830152	0.00376262	0.00675327	0.00563016	0.000364	0.00165387	0.00120219	0.000108	7.75e-05	2.42e-06	0.00259069	0.00726265	0.00325164	0.00534765	0.000657	0.00140219	0.0123809	0.00111383	0.00554624	0.000427	0.000283	2.04e-05	0.104501	0.00956831	0.000633	0.00126396	0.00367891	0.00616618	0.000176	0.814176
DO220889	PCAWG	Skin-Melanoma	Skin-Melanoma	0	0	0	0	0	0	0	0	0	0	0	0	0	0	0	0	0	0	0	0	0	0	0	0	0	0	1	0	0	0
DO51080	PCAWG	Prost-AdenoCa	Prost-AdenoCa	0.0191175	6.41e-05	1.74e-05	5.09e-05	1.14e-05	5.84e-05	9.46e-05	8.44e-05	1.06e-05	1.42e-05	1.09e-05	1.97e-05	5.48e-05	3.39e-05	2e-05	0.000301	5.99e-05	0.000231	8.41e-05	8.09e-06	4.67e-06	1.46e-05	4.39e-05	0.000312	2.31e-05	0.998087	2.01e-05	0.000213	9.57e-07	5.15e-05
DO44093	PCAWG	ColoRect-AdenoCa	ColoRect-AdenoCa	0.0654311	0.000121	0.000348	4.07e-06	7.88e-08	1.56e-07	2.64e-05	1.53e-08	1.42e-08	8.19e-11	4.73e-05	0.991358	0.00198846	0.000191	5.01e-07	2.83e-06	0.00124451	5.93e-05	6.1e-06	2.42e-05	1.04e-05	4.63e-09	6.38e-05	0.00164225	2.43e-06	1.69e-06	2.74e-05	0.00265291	7.03e-09	0.000178
DO37896	PCAWG	Skin-Melanoma	Skin-Melanoma	8.72e-18	2.79e-36	5.82e-22	4.39e-19	1.33e-22	2.51e-26	2.94e-20	6.08e-41	7.24e-39	0	4.9e-26	5.35e-26	2.09e-32	1.88e-24	1.3e-31	1.12e-27	3.44e-21	9.06e-22	9.94e-33	7.23e-38	4.68e-36	3.06e-42	3.8e-28	1.3e-30	5.46e-33	1.89e-36	1	1.14e-29	9.81e-45	7.7e-24
DO45091	PCAWG	Liver-HCC	Liver-HCC	8.91e-08	4.94e-09	9.91e-15	4.78e-15	5.59e-21	6.25e-22	5.3e-17	6.28e-27	7.28e-24	2.1e-32	1.9e-18	4.45e-14	3.78e-13	6.97e-17	7.26e-24	6.47e-14	1	4.35e-13	1.06e-17	4.05e-16	7.4e-20	4.8e-26	3.65e-18	6.58e-16	3.04e-15	1.01e-20	1.69e-13	2.74e-14	2.67e-22	7.06e-16
DO16881	PCAWG	Kidney-RCC	Kidney-RCC	0.0321659	0.000197	7.64e-05	9.94e-05	6.07e-06	5.31e-06	1.36e-05	2.45e-07	9.79e-08	8.71e-10	1.03e-05	0.000114	8.01e-06	2.36e-05	5.24e-07	0.995769	0.00321888	4.43e-05	2.67e-05	1.77e-06	1e-06	1.45e-08	2.91e-05	0.000184	6.81e-05	9.41e-07	1.19e-05	2.36e-05	3.14e-06	6.23e-05
DO1559	PCAWG	Breast-AdenoCa	Breast-AdenoCa	0.012835	1.7e-07	2.09e-07	3.46e-08	6.06e-09	0.998268	9.62e-12	1.19e-09	1.1e-12	6.91e-15	5.4e-10	3.41e-09	3.97e-11	6.53e-08	3.34e-10	4.53e-06	7.07e-08	4.58e-08	1.88e-08	5.65e-11	1.53e-13	1.82e-13	0.00171929	5.63e-06	3.11e-11	3.83e-10	7.54e-08	1.86e-09	9.08e-14	1.88e-06
DO22839	PCAWG	Liver-HCC	Kidney-RCC	0.00484665	1.15e-07	0.000159	2.68e-10	3.97e-14	0.000225	4.73e-17	4.07e-10	1.26e-17	2e-25	7.17e-11	2.51e-07	7.25e-15	5.57e-07	2.43e-11	0.9995	7.53e-07	6.13e-11	4.97e-11	4.61e-12	3.95e-18	2.99e-16	8.5e-08	0.000114	2.61e-11	8.15e-09	1.08e-11	1.3e-12	5.89e-19	7.18e-11
DO45055	PCAWG	Liver-HCC	Liver-HCC	0.704742	0.0386894	0.00246678	0.00793472	0.000311	0.00353238	0.00337904	4.6e-05	0.000104	2.04e-06	0.00125643	0.0052031	0.00415362	0.0031333	0.00054	0.00618325	0.871482	0.00186588	0.00107106	0.00111276	0.00101333	6.11e-05	0.0034999	0.0118333	0.00150666	0.000599	0.0172521	0.00338696	9.28e-05	0.00828743
DO6351	PCAWG	Lymph-UCLL	Lymph-CLL	2.38105	0.00770421	0.0186285	0.0218453	0.0191886	0.0107512	0.0276924	0.00514986	0.00415756	0.00107361	0.0191639	0.0298095	0.0172983	0.0273887	0.0101101	0.0245034	0.0431071	0.0120638	0.00937292	0.138433	0.41424	0.00796466	0.0120838	0.0150519	0.044528	0.00523193	0.0200127	0.0163173	0.00524703	0.0118803
DO34680	PCAWG	Panc-AdenoCa	Panc-AdenoCa	0.0989596	0.00459736	3.92e-06	7.97e-06	6.83e-08	1.64e-05	3.47e-07	8.71e-10	1.8e-10	1.49e-13	3.14e-05	0.000331	0.00255516	3.64e-06	1.38e-08	5.91e-05	0.00127532	2.28e-05	1.41e-06	5.14e-06	5.3e-07	2.39e-10	1.93e-05	0.984992	1.58e-08	7.62e-08	4.41e-07	0.0060665	7.71e-10	1.06e-05
DO6558	PCAWG	Lymph-UCLL	Lymph-CLL	2.50513	0.00781855	0.0131579	0.0349019	0.0220261	0.0125411	0.0191713	0.00659182	0.0140277	0.00750751	0.0101905	0.0107179	0.0154906	0.0195011	0.0170924	0.0150323	0.0342949	0.0221305	0.00511921	0.0499955	0.404245	0.0265559	0.00810567	0.0124437	0.0991706	0.0134927	0.0175958	0.0336583	0.0327464	0.0146768
DO35871	PCAWG	CNS-PiloAstro	CNS-PiloAstro	1.66476	0.00623717	0.00340941	0.00754297	0.00205401	0.00807632	0.0104407	0.0273262	0.0225805	0.637511	0.0047565	0.00370995	0.00389667	0.00358017	0.0597787	0.0019303	0.00413153	0.01024	0.00269788	0.00737495	0.0135085	0.0328058	0.00337507	0.011969	0.00410126	0.0232776	0.00345262	0.00922516	0.0677244	0.00328598
DO51086	PCAWG	Prost-AdenoCa	Prost-AdenoCa	0.0715905	2.7e-05	0.000388	0.000721	0.000237	0.000357	0.000918	0.000104	0.000282	5.73e-07	0.000197	0.000195	0.000389	0.000123	3.79e-05	0.00058	0.000218	0.000235	0.000305	3.1e-05	3.34e-05	8.74e-06	0.000404	8.59e-05	0.000585	0.991804	0.00027	0.000982	3.08e-05	0.00045
DO46597	PCAWG	Ovary-AdenoCa	Ovary-AdenoCa	0.261129	0.0003	0.000374	0.000741	0.000182	0.00061	5.66e-05	5.01e-07	2.56e-07	1.55e-08	0.000152	0.000812	0.000165	0.000136	1.89e-05	0.000588	0.000411	0.000633	0.00056	1.03e-05	5.7e-06	2.2e-07	0.945073	0.000614	9.47e-05	0.000392	0.000818	0.00107661	9.94e-06	0.0461633
DO52659	PCAWG	Lymph-BNHL	Lymph-BNHL	0.000146	5.9e-40	0	3.55e-40	7.01e-45	1.4e-45	1.99e-38	0	0	0	3.23e-42	2.07e-32	3.5e-36	1.47e-35	1.26e-43	7.29e-38	1.89e-30	1.37e-38	1.4e-45	0.999988	1.18e-05	1.4e-45	1.24e-40	3.84e-36	7.8e-38	2.83e-38	2.81e-42	1.38e-34	0	1.11e-41
DO51116	PCAWG	Prost-AdenoCa	Prost-AdenoCa	0.00021	3.81e-09	9.64e-09	3.97e-08	9.07e-09	4.3e-08	6.26e-08	8.8e-06	7.16e-09	2.69e-07	1.64e-08	2.52e-08	2.19e-09	1.35e-07	4.35e-08	4.74e-06	6.81e-08	2.44e-07	1.26e-07	1.21e-07	1.47e-08	2.46e-08	1.26e-07	4.72e-08	8.22e-08	0.999984	1.11e-08	3.82e-07	6.44e-09	2.56e-07
DO32391	PCAWG	Ovary-AdenoCa	Ovary-AdenoCa	1.12021	0.00237922	0.00598473	0.0362539	0.00568298	0.0750798	0.00497302	0.00117635	4.43e-05	4.32e-05	0.0158962	0.000226	0.000277	0.00179308	0.00120225	0.0149121	0.0138769	0.00388442	0.00541885	0.000432	0.000255	0.00044	0.761128	0.0156033	0.000423	0.00241437	0.00719748	0.00326965	0.000877	0.0188544
DO46382	PCAWG	Ovary-AdenoCa	Ovary-AdenoCa	0.0786175	7.7e-07	1.38e-05	1.26e-05	9.5e-08	2e-07	6.76e-07	1.77e-10	9.82e-10	2.24e-12	3.14e-06	2.94e-05	7.6e-05	4.09e-06	1.15e-08	4.08e-07	8.09e-06	0.000333	0.000108	4.25e-07	3.85e-08	2.93e-10	0.986276	0.000172	2.48e-07	1.09e-07	0.000265	0.00012	2.94e-08	0.0125769
DO29398	PCAWG	Ovary-AdenoCa	Ovary-AdenoCa	0.0438278	7.9e-07	6.08e-06	2.68e-05	6.51e-07	0.0023647	3.12e-07	1.46e-09	2.46e-10	2.66e-13	1.91e-06	7.46e-06	3.43e-07	3.24e-06	7.94e-08	5.13e-05	1.48e-05	2.29e-06	1.88e-06	2.42e-09	1.68e-09	1.52e-09	0.993606	9.41e-06	8.25e-08	5.31e-08	1.87e-05	2.14e-06	4.28e-09	0.00388098
DO51536	PCAWG	Panc-AdenoCa	Panc-AdenoCa	0.0168373	0.000959	5.87e-07	2.17e-10	1e-12	7.71e-09	1.16e-08	5.24e-12	3.88e-12	1.51e-15	9.22e-10	1.02e-05	0.00097	6.42e-08	5.7e-10	2.73e-08	5.1e-06	6.78e-05	1.69e-08	2.04e-10	1.54e-11	1.71e-12	1.12e-08	0.997932	6.42e-09	1.71e-08	1.29e-08	5.43e-05	6.01e-13	1.53e-08
DO48719	PCAWG	Liver-HCC	Liver-HCC	0.070744	5.77e-07	8.64e-05	5.88e-07	5.59e-13	2.29e-07	1.64e-07	2.17e-15	1.82e-15	1.85e-22	2.07e-07	0.000343	1.23e-09	7.42e-06	1.15e-14	0.0123367	0.987211	3.4e-10	2.82e-12	2.79e-12	6.92e-12	6.58e-16	4.6e-09	7.29e-08	4.04e-09	2.86e-09	9.49e-06	2.07e-08	1.18e-17	3.35e-06
DO36051	PCAWG	CNS-PiloAstro	CNS-PiloAstro	1.67615	0.00324068	0.00454207	0.00728213	0.00444453	0.0105353	0.0111398	0.254874	0.0118153	0.528849	0.00632781	0.00438609	0.0061223	0.00571765	0.0139959	0.00389078	0.00436487	0.00707613	0.0034162	0.00412874	0.00671555	0.0134701	0.00776634	0.00592883	0.00443895	0.00539102	0.00579498	0.00628634	0.0415515	0.00650673
DO28004	PCAWG	Ovary-AdenoCa	Ovary-AdenoCa	0.0734176	1.98e-05	1.05e-05	0.000334	5.09e-05	3.03e-05	1.45e-06	4.66e-07	9.22e-09	3.65e-09	3.3e-05	2.34e-06	3.12e-05	1.39e-05	3.32e-07	9.85e-06	0.000114	8.27e-05	0.000435	4.78e-06	5.18e-07	2.19e-07	0.987851	2.41e-05	2.63e-07	1.75e-05	7.52e-05	0.000198	1.32e-06	0.0106575
DO35622	PCAWG	CNS-Medullo	CNS-Medullo	2.83082	0.0197414	0.0124277	0.0266743	0.027301	0.0153908	0.029668	0.327601	0.0241342	0.051189	0.0207837	0.0201761	0.0178758	0.0194368	0.0171535	0.0369447	0.0322019	0.0277186	0.0126652	0.0190996	0.0220603	0.0131259	0.0274296	0.0301092	0.0272805	0.0213941	0.0137718	0.0393545	0.0172022	0.0300889
DO35624	PCAWG	CNS-Medullo	CNS-Medullo	0.032646	4.23e-05	5.67e-05	0.000398	4.95e-05	3.45e-05	0.000682	0.996553	0.000431	1.99e-05	4.96e-05	9.53e-05	3.46e-05	5.06e-05	2.48e-05	0.000219	0.000184	6.97e-05	1.87e-05	3.19e-05	2.33e-05	5.7e-05	6.81e-05	4.66e-05	0.000223	0.000160661	0.000174	0.000104	1.98e-05	7.77e-05
DO33512	PCAWG	Panc-AdenoCa	Eso-AdenoCa	1.05327	0.0152393	0.000833	2.56e-05	7.58e-07	2.16e-06	1.07e-05	9.81e-09	4.46e-09	1.62e-11	0.000229	0.0583988	0.693514	0.022524	7.14e-06	5.16e-05	0.00871796	0.00296928	0.00264637	0.000432	0.000485	1.34e-08	0.00147005	0.0183716	1.74e-05	1.61e-05	4.87e-05	0.173017	8.86e-09	0.000972
DO220862	PCAWG	Skin-Melanoma	Skin-Melanoma	0	0	0	0	0	0	0	0	0	0	0	0	0	0	0	0	0	0	0	0	0	0	0	0	0	0	1	0	0	0
DO52526	PCAWG	Prost-AdenoCa	Prost-AdenoCa	1.03808	0.00877333	0.00583637	0.00670646	0.0159736	0.00524355	0.00944521	0.00422551	0.00261793	0.00410914	0.00439418	0.00763888	0.00904096	0.00781052	0.00354258	0.00552896	0.00831706	0.00786126	0.00486772	0.00607203	0.0051202	0.00230221	0.00308774	0.00873779	0.00308334	0.822979	0.0054212	0.00871995	0.00230222	0.0102407
DO49422	PCAWG	Panc-AdenoCa	Panc-AdenoCa	0.0101664	0.000191	2.37e-06	9.75e-07	3.07e-08	1.99e-07	5.58e-08	2.34e-09	3.33e-09	2.55e-10	2.9e-05	2.9e-06	0.000143	1.61e-06	2.83e-07	5.26e-07	3.05e-05	7.8e-07	5.15e-07	1.41e-06	4.07e-06	7.04e-08	4.15e-07	0.998859	1e-07	2.28e-07	6.9e-09	0.000731	1.55e-07	3.66e-07
DO6432	PCAWG	Lymph-MCLL	Lymph-BNHL	0.322858	1.91e-09	1.09e-10	6.57e-10	1.15e-10	3.69e-11	2.42e-10	1.23e-11	2.43e-11	1.6e-11	1.84e-09	1.86e-09	4.51e-10	6.55e-09	7.41e-11	2.41e-09	1.12e-07	9.57e-10	2e-10	0.901011	0.0989886	3.51e-11	1.52e-10	1.69e-09	6.32e-10	1.11e-10	5.2e-10	2.16e-08	1.18e-11	1.45e-10
DO48969	PCAWG	CNS-Medullo	CNS-Medullo	0.759563	0.00165221	0.00192272	0.00314304	0.00209345	0.00394718	0.00887425	0.869375	0.00765123	0.0339033	0.00401518	0.00174593	0.00244634	0.00410644	0.00238111	0.00152809	0.00223093	0.00215846	0.00145105	0.00241172	0.00219327	0.0152064	0.0028588	0.00313775	0.00248126	0.00599879	0.00296246	0.00273679	0.00245252	0.00293477
DO50411	PCAWG	Eso-AdenoCa	Eso-AdenoCa	0.689826	7.15e-17	2.05e-27	1.16e-35	4.76e-35	3.22e-23	1.55e-36	0	0	0	5.78e-33	2.62e-18	0.540727	1.48e-21	2.59e-32	3.02e-41	1.65e-19	4.95e-23	1.37e-23	9.46e-33	7.09e-33	0	1.37e-20	2e-14	9.51e-30	4.01e-28	2.22e-21	0.459273	0	1.49e-24
DO35880	PCAWG	CNS-PiloAstro	CNS-PiloAstro	0.504677	0.000168	0.000126	0.000444	0.000591	0.00053	0.000599	0.110059	0.0155095	0.864983	0.000303	0.000102	0.000102	0.000783	0.00101541	0.000103	0.000173	0.000436	0.000138	0.000343	0.00014	0.000336	0.000156	0.000325	2.14e-05	0.00134754	0.00012	0.000722	0.00011	0.000214
DO38911	PCAWG	Thy-AdenoCa	Thy-AdenoCa	2.93503	0.0205939	0.0344301	0.042891	0.0170847	0.0358893	0.0197597	0.0039904	0.00391258	0.00280169	0.0380307	0.0426222	0.0139947	0.0279487	0.0208597	0.115331	0.0424665	0.0350803	0.0185127	0.00654781	0.0179225	0.0116197	0.0339898	0.02104	0.0411245	0.0158389	0.0270092	0.021295	0.222307	0.045106
DO48720	PCAWG	Liver-HCC	Liver-HCC	0.239544	0.0117473	0.000706	0.00221141	0.000132	0.000484	0.000711	2.79e-06	7.83e-06	7.23e-07	0.000394	0.000464	0.000507	0.000897	1.52e-05	0.0053677	0.964337	0.00188748	0.000686	0.000253	0.000119	2.42e-05	0.00157269	0.0017846	0.000358	4.82e-05	0.000983	0.00203243	5.36e-05	0.00221237
DO1290	PCAWG	Breast-AdenoCa	Breast-AdenoCa	1.66366	0.0129147	0.0139494	0.0182768	0.00922176	0.672474	0.00832135	0.00387332	0.00422969	0.00218293	0.0129671	0.00978764	0.00616062	0.0180607	0.00701121	0.0095538	0.0189401	0.0164871	0.00879487	0.00229888	0.00315285	0.00417784	0.0330868	0.0162936	0.00755398	0.015294	0.0239779	0.0144128	0.00680801	0.0197365
DO220863	PCAWG	Skin-Melanoma	Skin-Melanoma	2.31943	0.0123577	0.0188109	0.0311843	0.0447141	0.0213349	0.0942625	0.00161298	0.00510452	0.000403	0.00902299	0.0221839	0.0134583	0.0389662	0.0137815	0.0148506	0.0397965	0.0380637	0.0169998	0.0215328	0.0154158	0.0048933	0.0157219	0.0130361	0.00814727	0.00546504	0.450922	0.0161692	0.000645	0.0111434
DO35668	PCAWG	CNS-Medullo	CNS-Medullo	1.64208	0.00519654	0.00518348	0.00798003	0.011419	0.0169764	0.0142137	0.659949	0.0139764	0.0827974	0.00632748	0.00397911	0.003416	0.00616142	0.0176276	0.00883993	0.00699187	0.011949	0.00332577	0.00557731	0.00562354	0.0203808	0.00777337	0.0128011	0.00794975	0.0203632	0.00607182	0.00605431	0.00505308	0.0160417
DO4719	PCAWG	Breast-AdenoCa	Breast-AdenoCa	1.68701	0.00705658	0.00614703	0.0240839	0.00710782	0.664831	0.0158889	0.00689917	0.00489655	0.0062869	0.00886285	0.00485448	0.00497369	0.00579434	0.023871	0.008708	0.0153935	0.0187569	0.00331075	0.00679994	0.00551982	0.00623003	0.0281307	0.0238079	0.0116367	0.03421	0.0173833	0.0101739	0.00813968	0.0102449
DO27833	PCAWG	Lymph-BNHL	Lymph-BNHL	3.13e-08	4.37e-43	0	1.4e-45	0	0	0	0	0	0	4.2e-45	6.44e-35	1.56e-38	1.22e-39	0	2.33e-42	2.08e-34	5.47e-44	0	1	1.71e-09	0	7.01e-45	8.62e-40	2.67e-40	4.86e-43	0	3.87e-36	0	8.41e-45
DO6492	PCAWG	Lymph-MCLL	Lymph-CLL	0.293503	4.91e-17	8.89e-21	2.59e-18	7.39e-21	4.87e-19	1.92e-17	5.28e-20	3.78e-21	3.07e-19	8.8e-19	1.34e-15	2.19e-16	4.02e-16	8.61e-20	7.31e-16	8.14e-15	1.47e-17	2.83e-20	0.086135	0.913865	5.35e-19	6.2e-18	5.88e-16	4.55e-16	1.24e-16	5.59e-19	1.23e-15	8.62e-21	1.61e-18
DO46984	PCAWG	Kidney-RCC	Kidney-RCC	0.150884	0.000613	0.000921	0.000472	4.89e-05	0.000342	0.00111885	7.34e-06	6.5e-06	3.04e-07	0.000769	0.00124069	0.000141	0.00199888	6.67e-05	0.978794	0.00897367	0.000535	0.000156	8.78e-05	3.55e-05	5.28e-06	0.000498	0.000437	0.000225	8.18e-05	0.000722	0.000924	4.77e-05	0.000732
DO220909	PCAWG	Skin-Melanoma	Skin-Melanoma	1.22e-32	1.82e-43	0	1.74e-41	2.94e-44	0	6.62e-34	0	0	0	0	0	0	0	0	0	3.69e-42	3.81e-41	0	0	0	0	0	0	0	0	1	0	0	0
DO37259	PCAWG	ColoRect-AdenoCa	ColoRect-AdenoCa	0.000335	4.5e-08	3.63e-06	1.66e-10	2.43e-12	3.31e-11	2.38e-10	1.34e-14	1.05e-15	1.27e-20	7.78e-10	0.999974	1.02e-05	4.83e-08	2.3e-11	5.79e-10	6.03e-07	3.68e-08	2.47e-10	4.19e-09	1.05e-09	1.28e-14	9.08e-09	5.82e-06	2.55e-08	3.86e-10	3.55e-09	5.32e-06	2.95e-15	1.7e-08
DO32984	PCAWG	Panc-AdenoCa	Panc-AdenoCa	0.391178	0.0140833	0.00163602	0.000779	0.000265	0.00011	0.000454	0.000196	3.75e-05	1.01e-05	0.000615	0.00485797	0.0108042	0.00148747	0.000232	0.00114245	0.00311912	0.00532074	0.000789	0.000198	0.00018	3.27e-05	0.000122	0.933815	0.00052	0.000182	0.000189	0.017276	3.16e-05	0.0015134
DO46796	PCAWG	Prost-AdenoCa	Prost-AdenoCa	0.0591758	0.000262	7.04e-05	4.83e-05	2.43e-05	0.00077	2.68e-05	0.000383	1.15e-05	1.01e-05	3.04e-05	0.00011	2.24e-05	7.06e-05	0.00111879	0.000361	0.00019	0.000581	2.26e-05	4.31e-05	3.61e-05	1.11e-05	0.000159	0.00123864	0.000172	0.99305	3.58e-05	0.000954	1.76e-06	0.000185
DO45061	PCAWG	Liver-HCC	Liver-HCC	2.02807	0.17365	0.0224277	0.018772	0.00345911	0.00327275	0.00604016	0.000646	0.000264	7.8e-05	0.00694247	0.0244326	0.0152933	0.00914307	0.00125481	0.0591103	0.476312	0.0209689	0.00920952	0.00784508	0.014337	0.000253	0.0135853	0.0272205	0.0226712	0.0033089	0.00885933	0.0153298	0.00600458	0.0293086
DO37435	PCAWG	Skin-Melanoma	Skin-Melanoma	0	0	0	0	0	0	0	0	0	0	0	0	0	0	0	0	0	0	0	0	0	0	0	0	0	0	1	0	0	0
DO48951	PCAWG	CNS-Medullo	CNS-Medullo	1.33956	0.00460848	0.00836305	0.00814062	0.00299075	0.00698934	0.0157759	0.75232	0.00750039	0.0375897	0.00862434	0.0107735	0.00685772	0.0137662	0.00612576	0.00460216	0.00632865	0.00726154	0.00359462	0.00897062	0.00338369	0.00727126	0.00666846	0.00851856	0.0114374	0.0156296	0.00668575	0.00802774	0.00351792	0.00767633
DO220355	PCAWG	Kidney-ChRCC	Kidney-ChRCC	0.103442	0.000136	3.76e-05	0.000649	9.56e-05	0.000779	0.000186	0.000982	4.17e-05	3.25e-05	0.000165	0.000199	0.000283	4.48e-05	0.98647	0.000126	0.00014	7.43e-05	1.53e-05	0.000314	0.000592	0.000134	0.000109	0.00101941	0.000621	0.00546224	0.000162	0.000948	7.72e-05	0.000106
DO6249	PCAWG	Cervix-SCC	Breast-AdenoCa	0.580065	0.000102	0.036441	0.000599	2.51e-05	0.869258	3.73e-06	1.3e-05	3.5e-07	1.81e-08	0.0643078	0.000105	3.05e-05	0.0082467	0.0013641	0.000261	6.54e-05	0.00025	0.00119344	2.08e-05	1.1e-06	8.77e-07	0.00515887	0.00927406	1.98e-05	0.000476	0.000179	0.000203	1.56e-05	0.00238623
DO24307	PCAWG	Lung-AdenoCa	Lung-AdenoCa	8.58e-16	2.66e-27	1.69e-23	2.3e-23	4.07e-35	9.49e-24	2.81e-30	0	1.47e-41	0	8.76e-29	3.11e-30	2.58e-27	6.63e-22	2.43e-37	3.77e-32	1.24e-25	1	4.65e-17	1.44e-32	7.19e-37	0	3.36e-29	1.66e-20	5.89e-34	8.2e-36	3.7e-23	5.17e-25	3.64e-44	3.2e-28
DO36556	PCAWG	ColoRect-AdenoCa	ColoRect-AdenoCa	0	0	0	0	0	0	0	0	0	0	0	1	0	0	0	0	0	0	0	0	0	0	0	0	0	0	0	0	0	0
DO52703	PCAWG	Lymph-UCLL	Lymph-CLL	0.695	0.00145085	0.000422	0.00260967	0.00108287	0.000737	0.00211816	0.0011502	0.000888	0.00104952	0.000825	0.00119413	0.000774	0.00088	0.000727	0.0017012	0.00267551	0.00332435	0.000372	0.147948	0.813924	0.00257759	0.00129848	0.00103574	0.0012948	0.00107533	0.0026764	0.00134268	0.00223881	0.000608
DO20905	PCAWG	Kidney-RCC	Kidney-RCC	0.363648	0.00551475	0.00115435	0.010085	0.00152339	0.00254995	0.00312689	0.000239	0.000135	1.01e-05	0.00121836	0.00157638	0.000565	0.00161783	0.000176	0.94553	0.00598755	0.00332498	0.000514	0.000156	6.58e-05	3.42e-05	0.00245089	0.00257102	0.00200191	0.00049	0.00346453	0.00168424	0.00025	0.00198361
DO31551	PCAWG	Ovary-AdenoCa	Ovary-AdenoCa	0.914599	0.00401133	0.00560924	0.00933948	0.00121996	0.00776466	0.00317565	7.76e-05	9.85e-05	1.38e-05	0.00440943	0.00516709	0.00529873	0.010689	0.00178881	0.00250374	0.0036469	0.0129987	0.0161561	0.000496	0.000529	0.000468	0.830674	0.0146154	0.00125121	0.00302614	0.00592893	0.00941154	0.000169	0.0394618
DO35552	PCAWG	CNS-Medullo	CNS-Medullo	2.89736	0.0088676	0.0103069	0.0149048	0.00979934	0.0587737	0.0352835	0.220575	0.0361303	0.101182	0.014488	0.0127323	0.00723753	0.00802476	0.0363205	0.0111852	0.021918	0.0429627	0.00706714	0.0212951	0.0527489	0.0851166	0.0117941	0.0214923	0.0297076	0.0501279	0.0116618	0.0165986	0.0286372	0.0130607
DO38547	PCAWG	Stomach-AdenoCa	Eso-AdenoCa	0.0875026	7.5e-21	4.48e-29	2.46e-28	2.14e-29	3.39e-33	1.37e-25	0	1.96e-44	0	4.19e-27	2.56e-05	0.982706	1.14e-29	1.4e-45	8.36e-23	1.51e-14	1.85e-12	3.2e-23	2.45e-26	9.7e-31	0	8.32e-24	1.01e-12	2.79e-24	1.26e-28	2.29e-16	0.017268	2.24e-44	6.66e-23
DO8898	PCAWG	ColoRect-AdenoCa	ColoRect-AdenoCa	0	0	0	0	0	0	0	0	0	0	0	1	0	0	0	0	0	0	0	0	0	0	0	0	0	0	0	0	0	0
DO6364	PCAWG	Lymph-UCLL	Lymph-CLL	3.19111	0.0216189	0.0394079	0.0539013	0.023385	0.0352103	0.0247046	0.0127938	0.0127838	0.00656489	0.0406965	0.0517893	0.0295326	0.0513708	0.0151576	0.0336001	0.0848964	0.0377992	0.0176745	0.0481418	0.118362	0.0189678	0.0164874	0.0312052	0.0283862	0.0295107	0.0332649	0.0384864	0.014725	0.029575
DO47088	PCAWG	Kidney-RCC	Kidney-RCC	4.36e-09	1.8e-13	4.47e-17	1.06e-15	2.75e-18	1.6e-21	9.92e-15	2.2e-23	3.69e-22	1.4e-28	5.57e-21	9.86e-14	4.8e-16	2.22e-18	3.03e-23	1	2.36e-10	1.88e-13	4.3e-16	1.06e-16	1.13e-16	1.83e-26	9.01e-18	5.24e-15	1.09e-17	1.23e-18	1.54e-15	3.31e-16	5.23e-19	6.64e-17
DO52685	PCAWG	Lymph-BNHL	Lymph-BNHL	5.31e-05	1.05e-24	2.08e-26	5e-25	4.16e-25	9.71e-29	2.11e-24	3.06e-28	2.29e-27	6.16e-33	9.93e-29	2.28e-25	4.12e-26	3.64e-23	3.59e-28	5.72e-24	1.52e-23	2.34e-23	4.52e-28	0.999996	3.95e-06	1.14e-32	1.05e-24	7.59e-26	3.51e-27	9.15e-27	1.17e-24	6.13e-24	1.99e-27	1.69e-25
DO48721	PCAWG	Liver-HCC	Liver-HCC	0.000389	2.93e-05	2.11e-08	2.38e-07	6.36e-11	1.35e-08	1.04e-09	1.15e-12	8.56e-14	2.35e-17	1.04e-07	7.85e-07	3.16e-08	4.11e-08	1.31e-13	3.68e-07	0.999967	3.17e-10	2.3e-10	2.6e-08	7.73e-10	4.51e-15	6.95e-10	3.85e-07	8.76e-10	9.66e-10	7.01e-09	1.54e-06	1.24e-14	6.31e-09
DO46945	PCAWG	Kidney-RCC	Kidney-RCC	0.401356	0.00437519	0.00473022	0.00272844	0.000597	0.00244303	0.00125038	6.96e-05	4.57e-05	1.19e-05	0.00189623	0.00344552	0.00122932	0.00605196	0.000297	0.939289	0.00896032	0.00237	0.000922	0.000354	0.000316	8.31e-05	0.00197165	0.00191735	0.00122069	0.00114859	0.00250998	0.00200761	0.000222	0.00753584
DO39127	PCAWG	Thy-AdenoCa	Thy-AdenoCa	2.27999	0.0175161	0.0113368	0.0210338	0.0185645	0.0163599	0.0200867	0.0289631	0.0098471	0.0198996	0.0119729	0.0114992	0.0126037	0.0159671	0.0226574	0.0244583	0.0209072	0.0180861	0.0104385	0.0114293	0.0311823	0.0202893	0.0120071	0.0121992	0.0233187	0.00997446	0.014189	0.0228496	0.515911	0.014452
DO42169	PCAWG	Uterus-AdenoCa	Ovary-AdenoCa	1.32538	0.000957	0.00944359	0.0114417	0.00155835	0.0318244	0.00138711	0.00013	3.14e-05	1.5e-06	0.00465445	0.00459232	0.00379112	0.0069164	0.00160572	0.00399168	0.0069598	0.00317741	0.0159603	0.000324	0.000167	0.000138	0.447268	0.00776403	0.000268	0.000346	0.00994689	0.00316458	6.45e-05	0.422124
DO47451	PCAWG	Skin-Melanoma	Skin-Melanoma	2.44689	0.017247	0.00845098	0.047702	0.0422848	0.0574813	0.0292904	0.00189559	0.00896255	0.00213672	0.0705551	0.00815699	0.0166694	0.0113839	0.003357	0.00604807	0.0139504	0.0287346	0.0124499	0.0063252	0.00368589	0.0356681	0.0231605	0.0104202	0.00312022	0.0436204	0.404622	0.0500101	0.0174329	0.0151773
DO52691	PCAWG	Lymph-BNHL	Lymph-BNHL	0.0122505	4.29e-10	5.42e-12	3.52e-10	5.12e-12	1.82e-10	1.41e-10	1.77e-11	3.22e-12	9.42e-12	6.73e-11	3.12e-09	1.22e-09	2.61e-09	2.3e-11	1.58e-09	1.41e-08	4.33e-10	1.09e-11	0.998345	0.00165465	7.94e-11	1.19e-09	2.7e-09	1.17e-09	7.97e-10	7.54e-11	4.76e-09	5.26e-12	7.19e-11
DO25927	PCAWG	Lung-AdenoCa	Lung-AdenoCa	1.35e-15	3.31e-21	1.92e-21	4.64e-24	2.84e-34	1.55e-23	3.5e-25	1.79e-41	2.2e-36	0	3.05e-28	2.63e-21	1.28e-22	1.88e-21	8.14e-35	9.7e-26	6.46e-17	1	1.08e-18	4.48e-29	1.05e-32	2.3e-43	3.87e-26	7.8e-18	5.6e-30	7.85e-31	5.06e-25	7.76e-21	3.83e-41	6e-25
DO50341	PCAWG	Eso-AdenoCa	Eso-AdenoCa	0.000256	1.43e-14	4.95e-27	3.75e-34	9.39e-44	8.37e-30	1.88e-33	0	0	0	2.79e-30	9.62e-13	0.999979	3.05e-28	1.18e-33	3.44e-29	4.2e-21	4.59e-26	3.88e-29	8.22e-33	1.78e-38	1.6e-43	2.77e-25	7.31e-07	3.1e-32	5.15e-31	1.25e-26	2.08e-05	7.99e-44	1.18e-21
DO2509	PCAWG	Breast-AdenoCa	Breast-AdenoCa	0.665664	0.000581	0.00268371	0.0049053	0.0023608	0.881896	0.00879441	0.000689	0.000415	2.96e-05	0.00819361	0.000626	0.00109749	0.00906398	0.000465	0.00399811	0.00967328	0.00210397	0.00204792	0.000211	9.28e-05	0.000232	0.0311855	0.00156395	0.00311782	0.0010021	0.016115	0.00344556	0.000151	0.0032593
DO45092	PCAWG	Liver-HCC	Liver-HCC	4.46e-06	2.8e-07	2.68e-14	5.82e-11	1.28e-13	2.51e-12	4.18e-13	6.34e-18	1.46e-18	6.86e-22	2.08e-12	6.18e-13	7.09e-13	5.25e-13	2.74e-20	9.32e-12	1	4.09e-13	3.92e-12	7.08e-13	3.7e-15	1.14e-20	4.99e-13	1.31e-11	2.72e-16	8.54e-13	3.79e-11	1.03e-11	3.11e-19	4.38e-12
DO46566	PCAWG	Ovary-AdenoCa	Ovary-AdenoCa	0.256711	0.000195	0.000415	0.00486578	0.000164	0.000206	0.00047	4.12e-06	1.32e-05	4.08e-07	0.000267	0.00092	0.000382	0.00341546	0.000341	0.00103461	0.0014192	0.000163	0.00372511	0.000413	0.000182	5.09e-06	0.958961	0.00109394	3.9e-05	0.000398	0.000539	0.0020229	8.29e-05	0.0182623
DO46749	PCAWG	Panc-Endocrine	Lung-AdenoCa	3.16889	0.042686	0.0182659	0.0281142	0.00808168	0.0224702	0.0555585	0.0459794	0.0235198	0.0182053	0.0156194	0.0458994	0.0225439	0.0210645	0.0363402	0.0170066	0.0499882	0.105474	0.00794779	0.0229812	0.0371023	0.0446796	0.0118504	0.083133	0.0277393	0.0476117	0.0104561	0.0788878	0.0311722	0.0196212
DO220138	PCAWG	Bone-Leiomyo	Bone-Osteosarc	2.18483	0.01979	0.00970043	0.0819617	0.430041	0.0629316	0.0145061	0.00228849	9.11e-05	1.35e-06	0.0392209	0.000487	0.00284982	0.0187427	3.34e-05	0.0469955	0.0539614	0.0408095	0.00531807	0.00251252	0.00176166	2.9e-05	0.042325	0.000968	0.035449	0.00585056	0.0699873	0.00354931	0.000727	0.00711048
DO220885	PCAWG	Skin-Melanoma	Skin-Melanoma	0	0	0	0	0	0	0	0	0	0	0	0	0	0	0	0	0	0	0	0	0	0	0	0	0	0	1	0	0	0
DO28823	PCAWG	Ovary-AdenoCa	Ovary-AdenoCa	0.362486	6.48e-05	0.000161	0.0120848	0.00175414	0.0260908	0.000387	0.000885	3.3e-06	7.57e-06	0.00246375	3.47e-05	0.000109	8.72e-05	0.000158	0.000133	0.00063	0.000598	0.00308626	8.1e-05	0.000122	0.000173	0.935904	0.000701	0.000234	0.00156686	0.00104445	0.00101125	0.000139	0.0102852
DO49430	PCAWG	Panc-AdenoCa	Panc-AdenoCa	0.0122834	4.93e-05	1.27e-05	1.73e-06	1.6e-06	2.76e-06	9.05e-05	9.61e-07	1.1e-07	6.81e-10	2.49e-05	2.67e-06	0.000203	0.00066	2.48e-07	5.88e-07	2.8e-05	1.73e-05	5.09e-06	6.19e-08	1.13e-08	6.35e-08	6.58e-07	0.998676	2.75e-06	1.41e-06	1.49e-05	0.000199	1.96e-08	3.95e-06
DO14742	PCAWG	Head-SCC	Head-SCC	0.00200961	1.27e-07	1.13e-06	1.17e-06	5.82e-08	2.23e-07	2.49e-09	4.42e-10	1.47e-11	1.38e-13	2.71e-05	8.84e-07	4.34e-06	0.999811	4.36e-10	1.25e-08	7.08e-07	3.89e-08	0.000129	1.29e-06	7.53e-09	3.81e-10	5.23e-08	1.65e-06	4.22e-09	1.55e-08	5.6e-08	2.04e-05	4.37e-09	3.32e-08
DO38190	PCAWG	Stomach-AdenoCa	Stomach-AdenoCa	0.289004	5.87e-05	4.63e-07	9.95e-09	2.72e-11	5.39e-11	1.06e-09	1.21e-12	1.58e-12	7.11e-16	1.61e-06	0.000385	0.0411843	7.44e-06	1.53e-08	2.35e-08	4.1e-05	1.41e-07	2.43e-08	7.26e-07	1.25e-07	8.51e-12	7.72e-10	0.0241372	3.62e-08	7.69e-08	3.41e-10	0.934183	5.07e-11	1.65e-07
DO51513	PCAWG	Panc-AdenoCa	Panc-AdenoCa	0.171412	0.00445089	0.000133	0.000279	4.76e-05	0.000124	6.94e-05	1.62e-05	3.66e-06	8.27e-07	0.000406	0.0014477	0.00380318	0.000117	0.000103	0.00025	0.00284294	0.00034	7.99e-05	0.000152	0.000274	5.07e-05	0.000167	0.974225	9.44e-05	0.00048	7.39e-05	0.00975007	3.39e-05	0.000185
DO39072	PCAWG	Thy-AdenoCa	Thy-AdenoCa	2.82874	0.0230178	0.0147055	0.028297	0.0158712	0.0370648	0.0250407	0.0136565	0.0176125	0.0249862	0.0122533	0.0108539	0.0116607	0.0124287	0.03852	0.0113481	0.0357236	0.0273162	0.00751784	0.0166703	0.0465239	0.166564	0.0165738	0.012845	0.0684504	0.0108582	0.0195121	0.0217172	0.234991	0.0174201
DO39956	PCAWG	Thy-AdenoCa	Thy-AdenoCa	2.56195	0.0189194	0.00775214	0.0250023	0.0147235	0.0278633	0.0129967	0.0421776	0.00865452	0.0177822	0.0235719	0.00941876	0.0104696	0.0108825	0.0293866	0.0128074	0.0274556	0.0116432	0.00580992	0.012709	0.118601	0.0347538	0.0144457	0.0137188	0.06632	0.0145087	0.00922663	0.0227537	0.367405	0.00824106
DO48723	PCAWG	Liver-HCC	Liver-HCC	3.77e-05	7.63e-07	3.94e-08	8.6e-09	5.05e-10	3.68e-10	2.16e-09	1.89e-11	2.77e-12	4.08e-19	9.49e-11	1.5e-08	4.16e-08	2.6e-07	9.86e-09	3.06e-07	0.999998	1.24e-09	1.37e-09	8.08e-10	1.84e-10	7.89e-15	2.25e-09	4.73e-10	4.48e-09	3.89e-09	4.4e-08	9.2e-07	3.01e-13	1.74e-08
DO29980	PCAWG	Ovary-AdenoCa	Ovary-AdenoCa	0.516162	0.000262	0.00194417	0.00453546	0.00448212	0.00777358	0.00098	4.22e-05	4.63e-05	3.03e-07	0.00228055	0.000327	0.00323177	0.000753	0.00118275	0.00247953	0.00222735	0.00163802	0.00251162	0.000118	1.36e-05	0.000132	0.906693	0.00772506	0.000694	0.000625	0.000482	0.00676917	6.3e-05	0.0399867
DO51491	PCAWG	Panc-AdenoCa	Panc-AdenoCa	0.208869	0.000618	7.21e-05	3.91e-07	7.02e-09	4.21e-07	5.2e-06	1.2e-09	8.6e-11	2.66e-14	5.43e-06	0.0312595	0.0037422	2.49e-05	3.28e-08	8.83e-07	0.000219	0.00107579	5.54e-06	5.09e-07	6.64e-08	1.57e-10	1.83e-06	0.95857	5.57e-07	8.6e-07	2.5e-05	0.0043636	2.32e-11	8.77e-06
DO51147	PCAWG	Prost-AdenoCa	Prost-AdenoCa	1.39826	0.00709783	0.0189007	0.0157808	0.00456975	0.0117704	0.0238754	0.0034784	0.0030563	0.00108942	0.0059039	0.00945909	0.00675388	0.0112941	0.00250407	0.0199698	0.0113935	0.0148005	0.00544937	0.00516655	0.0042943	0.00315467	0.0095435	0.00945948	0.0122475	0.737566	0.00879613	0.0121737	0.00246957	0.0179813
DO219952	PCAWG	Bone-Leiomyo	Bone-Leiomyo	0.00370975	1.98e-06	1.23e-05	0.99968	3.19e-05	1.14e-05	9.85e-05	1.08e-07	7.78e-07	3.8e-08	1.04e-05	3.85e-06	1.8e-06	2.05e-05	1.58e-06	1.27e-05	1.53e-05	2.13e-06	3.35e-06	1.83e-06	2.9e-06	3.27e-07	2.46e-05	1.85e-06	1.02e-05	6.2e-06	1.69e-05	1.01e-05	2.08e-07	1.64e-05
DO48725	PCAWG	Liver-HCC	Liver-HCC	0.420129	0.0100563	0.00380646	0.00487486	0.000413	0.000209	0.0015417	0.000186	0.00034	5.24e-07	0.000156	0.00557966	0.00305798	0.00318123	0.000527	0.0130713	0.933278	0.000886	0.00049	0.00127407	0.000338	7.25e-06	0.000357	0.000613	0.00182154	0.00134694	0.00377786	0.00746976	0.000149	0.00118772
DO35627	PCAWG	CNS-Medullo	CNS-Medullo	2.68251	0.0166216	0.0128675	0.0229369	0.0207647	0.018309	0.0358117	0.378959	0.0236429	0.055273	0.0137365	0.0139242	0.0128372	0.0144502	0.0393125	0.026909	0.0210525	0.0334517	0.0115994	0.0124652	0.0211921	0.0144047	0.0242663	0.0274262	0.0184507	0.0246782	0.0228861	0.0188012	0.0156911	0.0272783
DO45075	PCAWG	Liver-HCC	Liver-HCC	3.28e-06	1.92e-07	6.98e-13	1.66e-11	2.22e-13	1.44e-13	2.39e-10	1.2e-16	2.47e-15	2.92e-20	3.24e-12	7.14e-10	3.84e-11	3.35e-12	6.3e-17	4.39e-10	1	6.29e-13	3.91e-13	5e-11	1.79e-11	1e-18	2.61e-14	1.09e-10	1.92e-11	6.32e-12	3.78e-11	2.47e-09	1.12e-17	5.83e-14
DO15398	PCAWG	Head-SCC	Head-SCC	6.08e-06	9.13e-11	3.02e-09	1.27e-10	1.7e-11	5.64e-11	2.98e-13	5.97e-16	1.07e-17	3.78e-21	2.61e-07	1.25e-10	1.1e-08	1	1.49e-14	4.08e-12	1.11e-09	2.02e-11	7.08e-08	1.18e-09	1.19e-13	6.65e-17	2.85e-11	7.78e-10	7.37e-14	5.03e-12	2.01e-11	1.76e-08	2.37e-13	1.59e-11
DO39070	PCAWG	Thy-AdenoCa	Thy-AdenoCa	0.900921	0.0013382	0.00345947	0.00958843	0.0105467	0.00710285	0.00304079	0.00408365	0.00160487	0.0011383	0.00416066	0.00180009	0.00122619	0.00342198	0.00215886	0.00886185	0.00797812	0.0033156	0.00536596	0.00185572	0.0115	0.0306636	0.00306351	0.00609543	0.00321754	0.00496894	0.0033809	0.00772337	0.843702	0.00363659
DO219585	PCAWG	Thy-AdenoCa	Breast-AdenoCa	2.93182	0.0169931	0.0981434	0.0500386	0.0131566	0.177752	0.0589109	0.00345416	0.00682076	0.00165024	0.0484973	0.0275483	0.00871804	0.0822479	0.0275719	0.0514242	0.0279186	0.0269228	0.0171247	0.00519072	0.00442536	0.00726096	0.0521755	0.0136215	0.0380875	0.0101421	0.055417	0.0200107	0.00831054	0.0404651
DO24729	PCAWG	Lung-AdenoCa	Lung-AdenoCa	3.54e-14	2.08e-30	3.37e-29	8.11e-29	1.1e-32	1.67e-33	4.34e-27	0	0	0	3.44e-27	9.18e-31	1.58e-24	2.27e-27	1.4e-45	1.69e-32	3.09e-23	1	1.92e-15	2.93e-30	3.1e-38	0	1.04e-31	4.16e-26	2.21e-37	1.29e-33	1.57e-28	2.11e-26	1.55e-40	5.24e-30
DO48968	PCAWG	CNS-Medullo	CNS-Medullo	0.136327	4.59e-05	0.000148	0.000279	0.000151	0.000992	0.000277	0.979588	0.00129517	0.0125169	0.000319	8.66e-05	3e-05	0.000277	0.000262	0.000407	9.98e-05	0.0003	0.000132	0.000142	2.12e-05	0.000162	0.000441	0.000228	0.000259	0.000754	0.000211	0.000201	3.38e-05	0.000341
DO35573	PCAWG	CNS-Medullo	CNS-Medullo	0.473895	0.000726	0.000972	0.0095522	0.000241	0.00849982	0.00130492	0.925386	0.000467	0.000523	0.00130476	0.00395248	0.000481	0.00144704	0.00343897	0.00536953	0.00295373	0.00224186	0.000807	0.00023	1.79e-05	0.000154	0.00526057	0.00372798	0.0121516	0.00169513	0.0012282	0.00373721	0.000157	0.00197145
DO41080	PCAWG	Uterus-AdenoCa	Uterus-AdenoCa	2.01149	0.0227758	0.0194273	0.00704828	0.00647468	0.00741134	0.00511334	0.000988	0.000577	2.91e-05	0.0106392	0.0360327	0.0513578	0.0159708	0.0037214	0.00972966	0.0389916	0.0155127	0.0153576	0.00216843	0.000966	0.000327	0.065442	0.0173651	0.00602485	0.0106343	0.00833655	0.121367	0.000766	0.499444
DO6353	PCAWG	Lymph-MCLL	Lymph-BNHL	0.83496	0.00625249	4.65e-05	0.00199331	0.000431	0.000585	0.00324832	0.000138	0.000294	0.000208	0.000528	1.07e-05	0.000422	0.000119	6.88e-05	0.00037	0.0103832	0.00171224	0.000939	0.702454	0.254871	4.23e-05	0.00204399	0.000806	0.000126	0.00187668	0.00128031	0.00769454	9.21e-05	0.000961
DO20839	PCAWG	Kidney-RCC	Kidney-RCC	0.00633419	2.33e-05	2.1e-05	2.44e-06	2.34e-07	5.19e-06	3.29e-07	3.62e-07	8.78e-10	9.06e-13	8.89e-08	4.12e-05	5.49e-08	3.32e-06	1.68e-06	0.999378	0.000173	3.19e-06	3.2e-07	2.87e-07	1.5e-07	1.45e-09	0.00017	0.00015	5.17e-06	1.96e-05	5.05e-07	9.95e-07	2.41e-09	4e-07
DO42209	PCAWG	Uterus-AdenoCa	Uterus-AdenoCa	0.293409	0.00129289	0.0013115	0.00588365	0.000219	0.000169	0.000847	0.00078	3.65e-05	2.32e-05	0.00134836	0.0010852	0.000917	0.00234597	0.000506	0.00169213	0.00498238	0.00115201	0.00137481	0.000277	7.31e-05	9.9e-05	0.00475182	0.00143177	0.000123	0.00588666	0.000425	0.00316298	0.0003	0.957502
DO48727	PCAWG	Liver-HCC	Liver-HCC	0.122173	0.00643357	0.00159285	0.000114	1.87e-06	4.18e-05	0.000159	7e-07	1.46e-06	1.55e-09	5.01e-05	0.00475203	0.000397	0.000666	5.5e-06	0.00106666	0.982488	0.00036	1.05e-05	2.98e-05	3.82e-05	8.57e-07	3.38e-05	0.000553	0.000274	2.82e-05	0.000444	0.000341	1.42e-07	0.000116
DO35376	PCAWG	Panc-AdenoCa	Panc-AdenoCa	0.0135946	0.000104	2.68e-06	1.76e-08	2.97e-09	5.16e-06	4.91e-07	7.23e-09	3.73e-09	4.42e-11	9.15e-07	1.66e-05	0.000838	3.3e-06	3.92e-07	2.14e-06	1.22e-05	3.39e-05	2.34e-06	1.36e-08	5.74e-09	3.07e-09	7.44e-06	0.998423	3.63e-07	5.23e-07	1.06e-07	0.000542	7.61e-09	4.72e-06
DO36009	PCAWG	CNS-PiloAstro	CNS-PiloAstro	2.11598	0.00811226	0.00388696	0.0137626	0.00754124	0.00951574	0.0135231	0.252933	0.0495265	0.387586	0.0110742	0.00216552	0.00383039	0.00411672	0.0131581	0.0029813	0.0085954	0.0141065	0.00322204	0.00610827	0.0203816	0.0621802	0.00458141	0.00707323	0.0123378	0.00937752	0.00405341	0.013627	0.0441454	0.00649694
DO46787	PCAWG	Prost-AdenoCa	Prost-AdenoCa	1.40693	0.00648981	0.0150575	0.0129448	0.0093614	0.022676	0.00558267	0.00082	0.00150202	5.12e-05	0.00375833	0.0180956	0.00920355	0.00500685	0.00715656	0.0398036	0.0186786	0.00657629	0.00319825	0.00126351	0.000466	0.00147209	0.0212207	0.00877181	0.0103654	0.720439	0.00340073	0.0260547	0.00122618	0.0193566
DO218547	PCAWG	Stomach-AdenoCa	Stomach-AdenoCa	0.386325	0.000935	6.43e-05	4.91e-08	3.11e-08	3.95e-06	2.67e-07	1.3e-10	4.05e-11	4.12e-15	3.92e-06	0.000596	0.111472	0.000591	3.7e-08	9.6e-09	0.000344	2.82e-05	0.000112	1.21e-06	1.49e-08	1.06e-11	4.47e-05	0.00169309	3.89e-06	1.54e-06	4e-05	0.883971	2.31e-11	9.39e-05
DO52665	PCAWG	Lymph-BNHL	Lymph-BNHL	8.37e-08	0	0	0	0	0	0	0	0	0	1.4e-45	0	0	1.6e-43	0	0	3.71e-39	0	0	1	4.64e-09	0	0	0	0	0	0	2.51e-42	0	0
DO46744	PCAWG	Panc-Endocrine	Panc-Endocrine	3.01482	0.0268167	0.0359832	0.0286561	0.0159281	0.0259386	0.0275158	0.01051	0.015451	0.00771623	0.0271972	0.0374747	0.0286751	0.0327724	0.0191614	0.0459344	0.0491591	0.0244971	0.0161524	0.0208728	0.0505049	0.0214337	0.0233264	0.0283965	0.246006	0.0175493	0.0299167	0.0353897	0.027022	0.0240426
DO33344	PCAWG	Panc-AdenoCa	Eso-AdenoCa	1.03218	0.000893	1.03e-06	4.92e-07	3.69e-08	2.29e-07	1.23e-06	2.23e-10	1.46e-09	2.82e-12	7.84e-06	0.00136475	0.48145	1.02e-06	4.46e-08	2.47e-06	0.000162	2.79e-05	2.82e-06	4.28e-07	1.82e-07	6.54e-10	2.07e-06	0.3541	1.11e-06	2.48e-06	1.76e-05	0.161924	3.24e-09	3.65e-05
DO220843	PCAWG	Skin-Melanoma	Bone-Leiomyo	0.000429	1.72e-13	5.69e-13	0.999962	1.98e-08	1.88e-09	1.43e-06	1.8e-13	8.76e-14	4.59e-14	4.57e-13	2.97e-12	4.8e-16	3.35e-13	9.22e-12	2.77e-12	4.44e-10	1.09e-09	5.52e-14	2.94e-08	7.59e-13	1.24e-14	9.8e-10	1.88e-12	1.51e-12	4.32e-13	3.63e-05	6.45e-12	5.37e-15	6.97e-11
DO34817	PCAWG	Panc-AdenoCa	Panc-AdenoCa	0.245317	0.00353817	0.000319	3.72e-05	2.13e-06	0.000125	0.000195	7.86e-05	2.7e-05	2.28e-06	8.28e-05	0.00246379	0.0165775	0.00027	6.4e-05	0.000211	0.00137749	0.00204655	0.000237	6.11e-05	2.95e-05	1.53e-05	0.000287	0.959102	0.000207	0.000697	0.000152	0.0111055	4.81e-06	0.000685
DO14718	PCAWG	Head-SCC	Head-SCC	0.0706418	0.000991	0.00212754	9.4e-06	6.75e-05	0.000306	4.15e-06	3.72e-08	6.38e-08	1.51e-10	0.00195094	0.00013	7.91e-05	0.99105	2.91e-08	0.000213	0.000124	0.000259	0.00158713	2.11e-06	1.99e-07	5.22e-09	0.000123	0.000141	2.02e-05	6.79e-06	8.24e-05	0.000537	1.64e-06	0.000188
DO48728	PCAWG	Liver-HCC	Liver-HCC	0.0117585	0.000322	1.21e-05	2.23e-05	7.12e-06	2.33e-06	1.34e-05	6.72e-07	4.4e-07	6.37e-11	1.63e-06	1.61e-05	6.18e-05	9.21e-05	6.7e-06	0.000172	0.9988	3.74e-06	1.95e-05	3.22e-06	2.72e-06	1.14e-08	1.6e-05	1.99e-06	3.88e-06	3.9e-06	1.97e-05	0.000346	6.4e-08	4.8e-05
DO35230	PCAWG	Panc-AdenoCa	Panc-AdenoCa	0.602282	0.0106534	0.000233	0.000317	2.04e-05	7.22e-05	4e-05	2.85e-05	5.09e-06	1.76e-07	0.00128343	0.00602927	0.0506651	0.00032	0.000606	9.63e-05	0.00310862	0.000559	0.000156	0.00103528	0.000869	3.45e-05	2.92e-05	0.860768	0.000116	0.000985	3.61e-05	0.0615632	1.19e-05	0.000357
DO222304	PCAWG	Lymph-BNHL	Lymph-BNHL	4.26e-05	0	0	0	0	0	0	0	0	0	0	8.41e-44	1.4e-45	1.4e-45	0	0	2.38e-41	0	0	0.999997	3.12e-06	0	1.4e-45	2.8e-45	0	0	0	2.14e-42	0	0
DO51171	PCAWG	Panc-Endocrine	Panc-Endocrine	0.0062874	2.02e-06	1.37e-06	6.01e-05	4.06e-06	3.83e-07	2.96e-05	6.93e-06	2.86e-06	4.46e-07	4.31e-06	8.84e-06	3.18e-06	8.4e-07	2.84e-05	0.000352	4.01e-05	9.8e-06	8.81e-07	4.26e-06	1e-05	1.03e-06	1.04e-06	1.13e-05	0.999382	6.75e-06	2.48e-06	1.76e-05	4.53e-06	2.04e-06
DO218442	PCAWG	Stomach-AdenoCa	Stomach-AdenoCa	0.632153	1.18e-05	1.51e-09	8.04e-14	3.38e-17	3.14e-12	2.61e-12	6.68e-17	1.76e-15	3.81e-20	9.42e-11	0.00011	0.303726	6.73e-09	1.51e-12	4.35e-11	6.94e-08	3.48e-08	3.15e-10	5.45e-11	1.11e-12	1.83e-16	5.6e-12	0.0025674	1.34e-11	5.72e-13	8.36e-08	0.693585	2.92e-15	5.87e-11
DO50336	PCAWG	Eso-AdenoCa	Stomach-AdenoCa	0.787342	0.0204465	4.2e-05	1.05e-07	1.53e-07	2.82e-07	5.09e-08	2.22e-09	9.27e-11	1.25e-15	5.85e-07	6.3e-05	0.407772	8.78e-05	1.53e-08	8e-08	0.000165	4.94e-05	2.56e-05	1.53e-07	1.57e-08	2.03e-12	1.22e-06	0.00282587	5.24e-08	4.13e-08	1.07e-06	0.568495	3.46e-10	2.44e-05
DO5375	PCAWG	Breast-AdenoCa	Breast-AdenoCa	1.36192	0.00948469	0.00861396	0.0056781	0.0033386	0.67137	0.00502947	0.00135763	0.000748	5.26e-05	0.0434779	0.0010391	0.000692	0.00977728	0.00097	0.00778964	0.00501692	0.0232207	0.000985	0.000162	0.00017	6.22e-05	0.128752	0.003801	0.00307732	0.0021513	0.0262503	0.00703668	0.00130943	0.0285868
DO48065	PCAWG	Thy-AdenoCa	Thy-AdenoCa	1.48657	0.00619702	0.0083249	0.00836655	0.0105064	0.00967012	0.0114264	0.00307537	0.00331315	0.00325929	0.00675889	0.00700203	0.00446071	0.00402185	0.0473676	0.0150288	0.00901666	0.0109721	0.00581993	0.00604965	0.0261906	0.016158	0.00780214	0.00812615	0.00876598	0.0094484	0.00586679	0.0168509	0.712847	0.00730672
DO51150	PCAWG	Prost-AdenoCa	Prost-AdenoCa	0.00013	5.48e-08	2.29e-08	2.35e-07	2.6e-08	3.81e-07	3e-07	8.29e-07	1.3e-08	1.85e-07	3.1e-08	4.85e-08	3.5e-08	9.54e-08	1.4e-07	1.27e-06	1.08e-07	5.02e-07	1.94e-07	4.28e-08	1.72e-08	1.5e-08	1.34e-06	8.12e-07	6.03e-08	0.999991	1.5e-08	1.39e-06	2e-09	4.22e-07
DO48932	PCAWG	CNS-Medullo	CNS-Medullo	0.110476	0.000224	0.00067	0.000595	0.000163	0.00103817	0.00078	0.987037	0.000865	0.000463	0.000382	0.000573	0.000221	0.000641	0.000338	0.000514	0.000872	0.00036	0.000103	0.00028	0.000124	0.000941	0.000349	0.000176	0.000379	0.00041	0.000222	0.000504	0.000298	0.000476
DO6748	PCAWG	Lymph-UCLL	Lymph-CLL	1.89074	0.0101595	0.00727832	0.020093	0.0209403	0.0039869	0.0107325	0.00797436	0.00364711	0.00804644	0.00877431	0.0150789	0.0176891	0.0152782	0.00834559	0.00621278	0.0146003	0.0121764	0.00587013	0.0799638	0.59864	0.0124185	0.00551048	0.0208087	0.0294995	0.00518823	0.00857905	0.0177296	0.017364	0.00741392
DO10821	PCAWG	Prost-AdenoCa	Prost-AdenoCa	1.19792	0.00374676	0.00611667	0.00686	0.00366946	0.0065383	0.00899665	0.00702609	0.00420498	0.0125234	0.00604705	0.00585335	0.00607487	0.00989626	0.0216788	0.00893892	0.00825192	0.00751228	0.00630236	0.00293422	0.00459781	0.0070251	0.00770323	0.0053099	0.00498634	0.788675	0.00586853	0.0136341	0.0064506	0.0125765
DO32646	PCAWG	Ovary-AdenoCa	Ovary-AdenoCa	0.028068	4.84e-06	4.22e-05	0.00033	3.61e-06	0.00179298	3.36e-07	1.04e-05	2.97e-08	6.49e-09	1.66e-06	1.08e-05	3.15e-07	2.5e-06	4.35e-06	1.48e-05	5.8e-06	0.000202	3.83e-06	6.78e-07	9.62e-08	7.55e-08	0.996581	0.000416	3.77e-07	2.42e-05	8.56e-07	4.25e-05	8.18e-08	0.000504
DO48974	PCAWG	CNS-Medullo	CNS-Medullo	0.493199	0.00113376	0.00133382	0.00435675	0.00169088	0.00176607	0.00377975	0.925856	0.00621479	0.0115247	0.0026049	0.001168	0.00135099	0.00238957	0.00145753	0.000903	0.00236596	0.00222651	0.00111261	0.00119532	0.00131676	0.00572208	0.00116598	0.00117342	0.00295413	0.00347013	0.00236186	0.00239445	0.0031901	0.00182054
DO52172	PCAWG	Liver-HCC	Liver-HCC	0.017963	0.00252981	2.17e-08	1.12e-09	2.24e-12	6.23e-08	3.12e-11	1.21e-13	2.86e-15	1.47e-20	8.95e-11	8.48e-07	6.8e-09	1.33e-08	9.83e-12	2.2e-05	0.997445	1.41e-09	5.58e-11	1.11e-08	9.63e-12	6.52e-16	8.4e-09	2.61e-06	4.07e-10	1.84e-09	4.17e-10	2.05e-09	1.06e-15	2.24e-09
DO6231	PCAWG	Breast-AdenoCa	Breast-AdenoCa	2.06e-18	4.87e-34	5.18e-33	1.21e-24	1.48e-28	1	9.02e-33	3.71e-41	1.35e-40	8.41e-45	9.92e-26	2.85e-37	2.99e-26	5.65e-32	1.12e-34	1.77e-32	1.24e-27	9.79e-20	1.34e-21	2.9e-34	6.09e-36	3.79e-39	1.46e-21	1.54e-29	7.04e-34	1.09e-20	7.03e-25	2.41e-23	4.19e-34	6.95e-27
DO50820	PCAWG	Liver-HCC	Liver-HCC	0.00550002	0.000595	8.99e-07	9.66e-07	7.98e-08	5.68e-09	2.54e-07	9.24e-12	1.42e-10	3.84e-13	8.56e-08	8.34e-06	3.18e-06	5.83e-08	8.61e-11	3.19e-06	0.999369	7.07e-06	7.47e-08	3.68e-07	5.94e-08	3.84e-11	3.4e-08	1.07e-06	4.01e-06	6.9e-09	2.02e-06	3.16e-06	1.71e-09	9.41e-07
DO219949	PCAWG	Bone-Leiomyo	Bone-Leiomyo	1.52e-05	1.26e-10	5.9e-11	0.999999	4.14e-08	4.52e-09	2.5e-08	6.91e-10	1.23e-12	4.13e-15	1.08e-10	1.15e-09	4.81e-12	1.27e-10	2.56e-10	3.7e-07	9.63e-08	1.17e-07	2.97e-10	2.28e-10	8.48e-11	9.62e-13	2.54e-09	4.51e-10	4.87e-10	1.92e-09	2.69e-07	3.93e-09	1.34e-14	6e-10
DO48730	PCAWG	Liver-HCC	Liver-HCC	0.00228514	0.000244	1.47e-10	5.21e-13	4.07e-15	5.04e-13	1.8e-12	1.88e-15	7.57e-16	3.72e-21	3.95e-13	2.12e-07	4.02e-10	4.15e-10	3.16e-15	2.81e-07	0.999755	1.49e-11	6.92e-13	1.29e-10	1.41e-11	2.84e-17	9.43e-13	3.3e-08	2.84e-09	8.82e-12	1.3e-11	5.19e-10	2.38e-18	1.58e-12
DO51544	PCAWG	Panc-AdenoCa	Panc-AdenoCa	0.0422238	0.000737	6.69e-05	6.44e-05	1.47e-06	4.14e-05	1.66e-05	1.78e-06	3.34e-07	2.69e-08	0.000116	8.05e-05	0.00225948	2.28e-05	9.78e-06	2.76e-05	0.000117	6.22e-05	1.86e-05	8.57e-06	1.56e-05	4.93e-06	9.82e-06	0.994732	2.81e-06	0.000224	7.62e-07	0.00128962	3.43e-05	3.41e-05
DO26463	PCAWG	Lung-SCC	Lung-SCC	7.29e-06	1.2e-35	2.36e-20	1.07e-23	3.98e-38	2.75e-22	3.83e-38	0	0	0	1.82e-16	6.62e-35	1.77e-32	4.68e-07	3.5e-44	3.51e-32	4.06e-31	2.41e-19	1	1.61e-38	0	0	6.49e-28	3.31e-24	6.89e-40	4.23e-43	4.12e-25	8.58e-32	0	1.01e-25
DO49078	PCAWG	Panc-AdenoCa	Panc-AdenoCa	0.0548338	0.00160303	1.02e-06	8.47e-08	5.86e-09	6.71e-07	2.19e-07	3.98e-09	2.58e-09	3.52e-11	1.66e-07	1.52e-05	0.00622558	2.5e-06	3.65e-08	3.79e-07	3.45e-05	2.22e-05	5.34e-07	8.98e-08	1.17e-08	7.33e-09	4.08e-07	0.991611	1.91e-07	6.45e-07	6.64e-07	0.000481	6.34e-09	2.34e-07
DO45067	PCAWG	Liver-HCC	Liver-HCC	0.460863	0.0115608	0.00756692	0.000854	0.000427	0.000275	0.000355	1.79e-05	1.16e-05	3.85e-08	0.000476	0.00600885	0.00102528	0.0016117	0.000231	0.0427206	0.912317	0.000639	0.000164	4.92e-05	4.09e-05	4.85e-06	0.000732	0.00027	0.00219947	0.000435	0.00138012	0.00720568	1.23e-05	0.00140901
DO220870	PCAWG	Skin-Melanoma	Skin-Melanoma	0.00064	1.51e-09	3.17e-09	6.2e-07	5.12e-07	1.29e-07	5.44e-05	1.12e-09	2.95e-08	3.58e-13	6.01e-08	2.14e-10	1.44e-07	2.27e-07	8.16e-09	2.35e-08	4.05e-07	1.16e-07	1.68e-08	1.03e-08	1.92e-10	2.64e-11	5.32e-07	3.55e-08	3.2e-08	2.78e-08	0.999942	1.99e-07	2.69e-11	7.24e-08
DO52695	PCAWG	Lymph-BNHL	Lymph-BNHL	0.0849099	3.68e-13	5.49e-11	5.2e-11	1.13e-11	1.08e-12	1.37e-10	1.8e-11	1.18e-12	1.83e-13	3.67e-11	4e-10	4.76e-10	3.32e-10	1.84e-10	1.08e-10	1.14e-09	2.39e-11	4.25e-12	0.983298	0.0167019	3.09e-11	2.55e-11	4.68e-10	1.33e-09	4.48e-13	5.04e-11	3.01e-10	6.55e-12	3.09e-10
DO218223	PCAWG	Stomach-AdenoCa	Eso-AdenoCa	0.994426	0.000147	5.13e-10	7.46e-18	4.48e-24	2.03e-16	4.55e-19	1.73e-26	4.44e-25	1.87e-33	4.02e-13	0.364847	0.534437	4.01e-10	7.97e-21	2.84e-13	2.43e-07	1.29e-08	1.52e-10	1.59e-14	5.34e-18	1.7e-25	6.86e-15	0.027926	2.11e-16	1.67e-19	9.56e-15	0.0726431	5.99e-25	3.99e-11
DO47056	PCAWG	Kidney-RCC	Kidney-RCC	0.014981	2.18e-05	3.73e-06	2.91e-06	3.2e-07	1.59e-06	1.66e-06	7.54e-07	8.06e-09	6.38e-11	5.73e-07	7.56e-05	1.07e-06	2.44e-05	9.6e-06	0.998176	0.00148329	8.74e-06	5.12e-06	2.07e-06	3.13e-06	3.27e-09	0.000103	1.88e-05	2.27e-05	1.52e-05	9e-06	6.5e-06	1.37e-07	2.45e-06
DO220890	PCAWG	Skin-Melanoma	Skin-Melanoma	0	0	0	0	0	0	0	0	0	0	0	0	0	0	0	0	0	0	0	0	0	0	0	0	0	0	1	0	0	0
DO51069	PCAWG	Prost-AdenoCa	Prost-AdenoCa	0.00658744	3.79e-06	2.92e-06	7.13e-06	1.8e-06	8.55e-06	1.65e-06	1.41e-05	2.54e-07	8.82e-07	6.24e-06	6.4e-06	6.25e-06	4.75e-05	4.11e-06	0.000165	1.12e-05	2.66e-05	2.85e-05	6.23e-06	1.59e-06	7.6e-07	0.000121	1.66e-05	1.18e-05	0.99939	9.84e-07	5.66e-05	1.35e-06	4.97e-05
DO39062	PCAWG	Thy-AdenoCa	Prost-AdenoCa	1.57481	0.00616791	0.00126193	0.0055215	0.118938	0.00299882	0.00319646	0.0293416	0.00452583	0.0874021	0.0047048	0.000956	0.00178839	0.00317225	0.0115009	0.0122343	0.00487236	0.00429723	0.0014351	0.00343979	0.00193899	0.0235269	0.00210919	0.0193268	0.00635599	0.615999	0.00184596	0.0142907	0.00297183	0.00387926
DO220855	PCAWG	Skin-Melanoma	Skin-Melanoma	0	0	0	0	0	0	0	0	0	0	0	0	0	0	0	0	0	0	0	0	0	0	0	0	0	0	1	0	0	0
DO15527	PCAWG	Head-SCC	Cervix-SCC	0.978528	0.000577	0.00169011	0.000428	4.33e-06	0.00466324	1.67e-05	4.48e-09	1.68e-08	3.09e-10	0.688263	0.000146	6.54e-05	0.198323	2.87e-06	0.000207	0.0012152	0.000262	0.0305638	1.29e-06	1.28e-07	1.61e-07	0.0155527	0.000634	3.41e-05	1.06e-05	0.000192	0.000161	1.13e-08	0.0569872
DO48732	PCAWG	Liver-HCC	Liver-HCC	1.28e-07	4.16e-09	2.99e-11	1.49e-12	2.89e-18	2.63e-14	3.93e-13	3.78e-22	1.96e-20	1.14e-28	9.1e-15	2.81e-09	5.58e-12	9.23e-12	1.23e-15	3.6e-12	1	3.05e-12	1.28e-15	2.74e-13	2.03e-13	7.87e-21	2.69e-14	1.14e-11	1.35e-13	1.47e-15	2.83e-11	4.61e-12	1.4e-20	2.9e-14
DO28093	PCAWG	Ovary-AdenoCa	Ovary-AdenoCa	9.36e-11	2.01e-22	7.26e-21	1.53e-15	5.93e-16	2.49e-13	6.7e-22	2.54e-22	1.14e-30	1.12e-28	2.76e-18	1.3e-22	2.33e-20	8.53e-21	2.14e-25	4.82e-21	3.98e-17	8.49e-18	2.56e-15	1.03e-20	1.92e-26	8.49e-25	1	4.66e-18	3.47e-27	1.23e-18	6.64e-17	1.42e-17	1.27e-23	4.83e-12
DO51140	PCAWG	Prost-AdenoCa	Prost-AdenoCa	3.23116	0.0187889	0.0237392	0.0395102	0.0395396	0.0266054	0.0350769	0.0562913	0.0229971	0.0659241	0.0214527	0.0228142	0.020515	0.0226066	0.0422662	0.0475626	0.0343772	0.0291402	0.0167867	0.0158285	0.031625	0.0483835	0.026446	0.0270576	0.0311942	0.125611	0.0201984	0.0348074	0.0326141	0.0202404
DO6470	PCAWG	Lymph-UCLL	Lymph-CLL	0.307658	6.72e-05	6.8e-06	0.000282	3.92e-05	1.55e-05	6.27e-05	1.36e-05	3.64e-05	1.56e-05	0.000141	8.64e-05	5.97e-05	3.84e-05	1.33e-05	4.03e-05	0.00041	2.02e-05	1.57e-05	0.0840327	0.914036	5.21e-05	3.22e-05	0.000106	7.64e-05	1.97e-05	6.83e-05	0.000187	7.98e-06	1.81e-05
DO45093	PCAWG	Liver-HCC	Liver-HCC	0.0027438	0.000294	1.51e-08	1.71e-07	1e-09	1.96e-08	9.05e-09	6.62e-12	9.13e-12	2.16e-14	3.48e-07	9.99e-07	4.92e-08	4.19e-08	1.95e-12	7e-07	0.999702	2.88e-09	8.41e-09	5.63e-08	7.79e-09	2.66e-13	5.85e-09	4.12e-07	3.32e-09	3.28e-08	1.46e-08	9.83e-07	5.44e-13	1.65e-08
DO17848	PCAWG	Kidney-RCC	Kidney-RCC	0.142915	0.000956	0.000428	0.000773	0.000273	0.000196	0.000772	0.000196	9.67e-05	1.19e-06	0.000299	0.000699	0.000582	0.000648	0.000479	0.980953	0.00674431	0.000732	0.000183	7.61e-05	3e-05	3.56e-05	0.000439	0.000288	0.000721	0.000219	0.000367	0.00130773	2.06e-05	0.00148333
DO33008	PCAWG	Panc-AdenoCa	Panc-AdenoCa	0.362003	0.00178767	0.00013	5.33e-05	3.28e-06	0.0100621	6.3e-07	5.38e-06	6.29e-08	7.17e-11	1.17e-05	0.000172	2.55e-05	0.000255	3.98e-06	0.00839409	0.00307832	0.00246418	2.44e-05	5.38e-06	6.85e-07	1.11e-07	0.0484262	0.924332	6.36e-06	6.87e-05	1.91e-05	0.000116	7.23e-08	0.000555
DO11441	PCAWG	CNS-GBM	CNS-GBM	0.00337261	3.44e-07	4.05e-06	4.2e-05	1.36e-05	3.19e-07	0.999689	4.03e-06	3.48e-05	8.47e-09	4.36e-07	3.81e-06	4.19e-07	1.54e-06	7.3e-07	5.16e-06	1.91e-05	1.44e-05	3.24e-07	8.72e-07	2.44e-07	1.14e-08	6.18e-07	8.07e-07	3.58e-06	2.19e-07	0.000157	1.02e-06	1.13e-08	1.36e-06
DO218440	PCAWG	Biliary-AdenoCa	Eso-AdenoCa	0.97738	0.00722218	8.19e-09	3.95e-07	5.01e-08	1.49e-06	1.4e-11	3.11e-16	2.05e-16	1.06e-20	5.84e-07	1.15e-05	0.549157	7.38e-05	6.12e-15	1.82e-09	0.0029688	4.27e-08	0.000136	3.66e-07	3.55e-10	1.8e-14	8.97e-07	0.0969087	1.23e-12	1.64e-09	4.1e-08	0.343518	6.5e-14	5.63e-07
DO220468	PCAWG	Kidney-ChRCC	Kidney-ChRCC	1.56417	0.0046326	0.0121908	0.00736527	0.0101381	0.0173073	0.0157599	0.0144663	0.00342024	0.00495702	0.0149778	0.0161284	0.0110351	0.0115181	0.700601	0.00482876	0.0124346	0.0164091	0.00250117	0.00469991	0.00585912	0.00380547	0.0182814	0.00556961	0.00859731	0.0152122	0.00905556	0.0145433	0.00615589	0.0275484
DO48733	PCAWG	Liver-HCC	Liver-HCC	9.59e-06	6.29e-07	7.19e-13	2.21e-12	1.38e-13	1.15e-12	3.73e-13	1.12e-17	1.46e-17	3.48e-21	3.52e-12	4.04e-10	1.92e-12	2.72e-11	1.76e-18	1.1e-10	0.999999	3.49e-14	3.27e-12	4.22e-11	1.39e-12	4.17e-19	2.08e-14	6.23e-10	9.83e-14	6.27e-13	9.63e-13	1.44e-10	2.53e-18	8.15e-14
DO52164	PCAWG	Panc-Endocrine	Panc-Endocrine	0.0638774	5.15e-05	5.28e-05	0.000261	4.9e-05	5.06e-05	0.00092	5.2e-05	4.31e-05	5.98e-06	3.26e-05	0.0001	3.65e-05	1.09e-05	0.00158902	0.00106122	0.000624	0.000499	7.8e-06	0.000529	0.000425	1.6e-05	4.24e-05	0.00061	0.992427	2.74e-05	9.62e-05	0.00019	0.000125	6.44e-05
DO46788	PCAWG	Prost-AdenoCa	Prost-AdenoCa	0.00343525	3.91e-05	1.02e-05	3.34e-06	1.33e-06	1.06e-05	2.56e-06	4.87e-08	2.06e-07	2.58e-09	1.02e-05	8.81e-06	1.25e-05	1.1e-06	4.16e-06	8.71e-06	5.77e-05	8.59e-06	8.36e-06	9.56e-07	1.06e-06	8.37e-08	3.42e-05	1.61e-05	2.75e-06	0.999708	3.83e-06	3.22e-05	3.06e-07	1.26e-05
DO3482	PCAWG	Breast-AdenoCa	Breast-AdenoCa	0.00337251	1.78e-06	1.17e-06	1.02e-05	6.57e-07	0.999682	3.94e-08	9.75e-10	3.46e-12	3.49e-14	1.04e-05	2.45e-08	1.22e-07	7.86e-07	1.07e-10	7.85e-07	3.95e-05	1.79e-06	5.52e-06	1.36e-09	4.13e-12	3.54e-12	0.000178	3.23e-05	5.16e-11	1e-07	2.14e-05	2.14e-06	7.83e-11	1.05e-05
DO10825	PCAWG	Prost-AdenoCa	Prost-AdenoCa	0.0443436	2.69e-05	4.86e-05	0.00031	4.45e-05	0.000627	0.000169	0.00101391	9.33e-05	0.000279	8.97e-05	3.29e-05	4.6e-05	5.08e-05	0.00072	9.26e-05	8.44e-05	7.78e-05	4.87e-05	6.31e-05	6.49e-05	0.000109	8.68e-05	0.000146	0.000165	0.995122	6.75e-05	0.000154	4.59e-05	0.000121
DO47859	PCAWG	Stomach-AdenoCa	Stomach-AdenoCa	0.272386	9.12e-08	4.18e-10	1.29e-11	1.17e-11	3.85e-13	8.27e-12	2.15e-15	2.3e-16	4.86e-25	5.78e-11	0.00754487	0.0605099	5.41e-08	1.63e-13	3.27e-13	1.06e-06	6.26e-09	1.35e-10	1.13e-10	3.79e-12	8.67e-20	1.47e-07	2.75e-06	1.01e-10	1.74e-11	2.14e-10	0.931938	4.88e-17	3.33e-06
DO51049	PCAWG	Prost-AdenoCa	Prost-AdenoCa	0.011077	1.22e-05	1.74e-07	1.17e-05	4.29e-06	2.7e-05	7.92e-08	8.85e-09	2.75e-10	1.55e-09	1.11e-07	1.48e-05	1.32e-06	3.13e-06	4.19e-08	0.000276	9.24e-05	8.81e-06	3.59e-06	5.85e-06	1.07e-06	7.88e-09	0.000537	1.44e-05	1.97e-06	0.998827	7.02e-07	7.52e-05	3.15e-09	8.08e-05
DO33128	PCAWG	Panc-AdenoCa	Panc-AdenoCa	0.0662068	0.00274316	3.55e-05	1.57e-05	1.5e-05	0.000144	4.42e-05	3.42e-06	2.45e-06	1.25e-07	8.52e-05	5.29e-05	0.00222347	0.000224	2.95e-05	4.27e-05	0.000436	0.000175	0.000142	6.45e-05	6.29e-05	4.13e-06	0.000234	0.991573	1.76e-05	0.000129	1.2e-05	0.000692	4.79e-06	0.000792
DO48890	PCAWG	CNS-Medullo	CNS-Medullo	2.04577	0.00588189	0.00336096	0.00550773	0.00296448	0.0261797	0.00267108	0.474265	0.0161234	0.0805326	0.00681745	0.00420967	0.000764	0.00389818	0.0829907	0.0147119	0.00335621	0.00903959	0.00172053	0.00406589	0.00819219	0.0472226	0.00924372	0.0110642	0.030531	0.114258	0.00126286	0.0190785	0.00471542	0.0053701
DO50445	PCAWG	Eso-AdenoCa	Eso-AdenoCa	0.678116	4.87e-06	2.93e-10	9.36e-11	7.96e-11	4.53e-12	2.28e-11	1.57e-15	2.43e-15	7.85e-20	8.33e-09	4.47e-05	0.591551	1.59e-07	3.13e-15	2.48e-10	2.06e-06	1.36e-07	7.76e-07	6.1e-09	1.3e-10	1.16e-15	5.45e-08	0.000141	6.12e-11	2.39e-08	1.57e-08	0.408255	2.68e-14	3.13e-08
DO48736	PCAWG	Liver-HCC	Liver-HCC	0.147947	0.0138044	5.99e-05	1.2e-05	5.23e-07	6.25e-05	3.82e-06	1.11e-07	1.83e-07	1.11e-09	5.92e-06	0.00411779	0.000147	0.000256	1.51e-06	0.00150154	0.976013	0.000122	5.12e-05	0.000197	2.04e-05	9.78e-08	7.96e-05	0.00204488	1.88e-05	0.000222	5e-05	0.00114051	5.74e-08	6.68e-05
DO217950	PCAWG	Head-SCC	Head-SCC	0.0596593	5.78e-06	0.00472379	3.94e-05	1.73e-05	1.88e-05	1.82e-06	6.64e-07	2.81e-08	2.34e-12	0.000719	0.000337	8.08e-05	0.991835	4.06e-07	0.000106	0.00100915	6.07e-06	0.000108	8.94e-07	3.84e-08	6.17e-09	1.36e-05	2.98e-06	7.04e-06	1.78e-06	6.69e-05	0.000737	7.57e-08	0.000161
DO218697	PCAWG	Head-SCC	Head-SCC	0.699273	9.14e-05	0.0940627	2.16e-05	8.71e-07	0.00314026	9.68e-06	1.78e-08	1.73e-09	4.32e-11	0.0990038	0.000683	0.000115	0.796412	3.93e-07	6.54e-05	0.000319	5.39e-05	0.000183	3.48e-07	5.39e-08	2.96e-07	0.00192731	2.3e-05	3.12e-06	4.35e-06	0.000396	0.000222	1.27e-07	0.00326317
DO14862	PCAWG	Head-SCC	Head-SCC	0.0172536	4.54e-10	2.59e-07	3.47e-10	1.18e-08	1.4e-07	3.21e-10	3.1e-13	1.38e-13	3.48e-23	1.65e-07	2.69e-10	3.73e-07	0.997558	3.66e-12	6.6e-09	3.66e-06	8.83e-10	0.00242449	1.02e-11	3.82e-13	1.34e-17	5.09e-08	1.45e-10	6.72e-11	2.11e-09	1.01e-08	1.12e-05	3.56e-15	1.84e-06
DO35586	PCAWG	CNS-Medullo	CNS-Medullo	0.76265	0.00301438	0.0024343	0.00541431	0.00233813	0.0034675	0.00879478	0.878766	0.00707133	0.0057626	0.0033212	0.00282166	0.0033114	0.00403783	0.00277981	0.00443586	0.00531667	0.00379636	0.00204795	0.00227083	0.00296593	0.00890507	0.00326585	0.00353458	0.00606479	0.00740155	0.00444932	0.00584344	0.00278735	0.00357926
DO26469	PCAWG	Lung-SCC	Head-SCC	0.0861193	0	7.14e-24	7.82e-41	1.09e-31	2.21e-21	9.04e-43	0	0	0	2.05e-15	0	3.88e-27	0.983001	0	1.19e-42	1.58e-21	1.77e-43	0.0169994	0	0	0	8.64e-21	3.23e-37	3.51e-40	0	1.76e-32	9.07e-22	0	2.83e-14
DO2252	PCAWG	Breast-AdenoCa	Breast-AdenoCa	0.000923325	5.63e-08	1.59e-07	3.29e-06	5.35e-07	0.999926	1.14e-06	2.07e-09	1.53e-08	5.09e-12	3.15e-06	1.74e-08	5.78e-07	3.49e-06	1.78e-07	4e-07	3.51e-06	3.32e-06	5.05e-06	2.53e-09	2.34e-09	1.29e-09	3.38e-05	2.22e-07	7.38e-07	2.13e-08	9.61e-06	3.1e-06	8.61e-09	1.47e-06
DO48936	PCAWG	CNS-Medullo	CNS-Medullo	1.40621	0.00693107	0.0037551	0.0135654	0.0136578	0.00742508	0.0378226	0.734713	0.012992	0.008555	0.00573386	0.00863447	0.00332086	0.00485785	0.00270812	0.0131348	0.0175609	0.0158686	0.00406182	0.00848226	0.0139751	0.00480903	0.00420428	0.00607919	0.011184	0.015564	0.00499545	0.00559236	0.0041131	0.00570278
DO32972	PCAWG	Panc-AdenoCa	Panc-AdenoCa	2.67682	0.0466638	0.0217536	0.0134591	0.00946659	0.00345056	0.0320657	0.00595283	0.00786549	0.00305296	0.011131	0.0436287	0.043424	0.0229781	0.0307531	0.0126387	0.0434762	0.0525554	0.00569072	0.0301315	0.0202155	0.00144234	0.00683193	0.294949	0.024473	0.013125	0.0179347	0.140998	0.0170749	0.0228176
DO220847	PCAWG	Skin-Melanoma	Skin-Melanoma	1.78986	0.0154473	0.016619	0.0279303	0.0115281	0.0287066	0.0170217	0.00388951	0.00209579	0.000243	0.00869423	0.00612709	0.00839476	0.0265068	0.00238234	0.00523804	0.0392927	0.0127724	0.0133306	0.00342545	0.00199121	0.00132612	0.0135524	0.0150353	0.00988676	0.0149618	0.628257	0.0326356	0.0110275	0.0216811
DO33032	PCAWG	Panc-AdenoCa	Panc-AdenoCa	0.0375312	0.000569	3.98e-05	1.76e-06	3.64e-07	2.16e-06	1.34e-05	2.34e-07	9.71e-09	5.4e-10	5.37e-06	0.000154	0.00126055	3.37e-05	5.69e-06	1.62e-06	4.22e-05	0.00144665	1.13e-05	1.51e-06	4.44e-07	2.2e-07	7.4e-06	0.995334	4.67e-05	3.87e-06	7.8e-06	0.00100398	5.65e-08	5.72e-06
DO15791	PCAWG	Head-SCC	Head-SCC	2.67e-08	2.15e-26	5.63e-16	1.07e-16	5.7e-16	9.36e-19	2.46e-19	8.39e-32	4.6e-32	0	7.23e-12	2.27e-17	2.38e-16	1	4.52e-31	2.71e-21	1.97e-16	2.16e-19	1.44e-09	5.85e-30	2.52e-30	1.61e-38	6.01e-16	3.97e-18	3.37e-18	2.06e-25	2.62e-14	1.44e-12	1.8e-31	7.79e-12
DO33028	PCAWG	Panc-AdenoCa	Panc-AdenoCa	1.70182	0.061824	0.0191229	0.0059789	0.000427	0.00761327	0.0010629	0.000161	9.1e-05	7.78e-06	0.0136461	0.00632933	0.0970323	0.00414134	0.00845244	0.00791627	0.0305593	0.0146996	0.00446385	0.00258558	0.00296355	0.000129	0.00598124	0.53262	0.000976	0.00277918	0.0018468	0.160394	0.000863	0.00533279
DO52700	PCAWG	Lymph-MCLL	Lymph-CLL	0.22409	2.44e-09	7.38e-12	6.08e-10	1.54e-09	2.53e-11	6.8e-11	8.26e-13	4.97e-12	2.24e-12	2.54e-10	6.18e-08	5.22e-10	2.1e-08	7.81e-11	1.94e-08	4.92e-08	3.93e-10	2.97e-11	0.0589561	0.941044	2.46e-11	9.2e-11	6.48e-10	6.15e-08	8.75e-09	1.06e-10	2.69e-08	5.48e-12	1.97e-11
DO48737	PCAWG	Liver-HCC	Liver-HCC	0.00148578	4.23e-05	3.35e-07	1.17e-05	7.13e-09	6.15e-07	7.94e-08	1.01e-12	1.03e-11	8.3e-17	1.58e-07	2.19e-05	2.94e-06	2.21e-06	2.23e-09	1.08e-05	0.999876	8.08e-06	2.71e-08	1.22e-07	8.75e-08	5.15e-12	1.02e-07	2.97e-06	5.3e-08	5.77e-09	1.5e-05	4.11e-06	2.88e-12	2.83e-07
DO27765	PCAWG	Lymph-BNHL	Lymph-BNHL	0.133595	2.35e-06	6.26e-08	4.4e-06	6.29e-07	1.15e-07	9.83e-07	2.43e-07	2.49e-08	4.45e-08	6.46e-07	3.03e-05	2.71e-06	1.12e-05	3.08e-07	4.14e-06	3.6e-05	1.45e-06	2.3e-07	0.970665	0.0291961	1.46e-07	8.48e-07	2.01e-06	5.15e-06	3.34e-06	4.16e-07	3e-05	3.17e-08	8.37e-07
DO51537	PCAWG	Panc-AdenoCa	Panc-AdenoCa	0.0799009	0.00285288	0.000107	3.27e-05	1.38e-06	4.02e-06	3.19e-05	2.93e-06	1.62e-06	1.37e-07	4.67e-05	0.000304	0.00457684	6.19e-05	1.5e-05	0.0001	0.000464	0.000191	2.95e-05	1.69e-05	2.12e-05	2.83e-06	3.26e-05	0.988856	3e-05	0.000108	3.5e-05	0.00200859	1.82e-06	6.27e-05
DO4138	PCAWG	Breast-AdenoCa	Breast-AdenoCa	0.448771	0.000693	0.00025	0.00242551	3.3e-05	0.881138	7.03e-06	7.56e-06	5.1e-08	9.41e-09	0.000391	3.07e-05	1.52e-05	0.000628	2.61e-05	0.000957	0.00135419	0.00113331	0.000375	6.47e-05	1.28e-06	4.38e-08	0.102922	0.00190788	2.61e-06	5.11e-05	0.00320432	9.2e-05	4.34e-07	0.0022893
DO51967	PCAWG	Lymph-UCLL	Lymph-CLL	1.58639	0.00350093	0.00464623	0.00638405	0.0084473	0.00802191	0.0103825	0.00394114	0.00548338	0.00294393	0.00491213	0.00886142	0.00799117	0.00805326	0.0101959	0.00806182	0.0135849	0.0083109	0.0030427	0.209496	0.594436	0.0100654	0.00483352	0.00799466	0.0111299	0.0103679	0.00611276	0.00996044	0.0021514	0.00668655
DO220901	PCAWG	Skin-Melanoma	Skin-Melanoma	4.01e-27	0	1.76e-36	5.39e-29	3.58e-32	6.78e-39	1.63e-28	0	0	0	7.01e-45	5.26e-40	2.8e-45	6.25e-36	0	0	4.33e-31	1.68e-34	0	0	4.2e-45	0	4.59e-38	0	0	0	1	5.04e-42	0	1.75e-38
DO37861	PCAWG	Skin-Melanoma	Skin-Melanoma	1.03e-30	0	1.4e-45	2.47e-35	1.99e-36	3.92e-44	5.6e-32	0	0	0	0	0	1.39e-42	5.9e-42	0	0	2.41e-38	8.19e-37	0	0	0	0	2.23e-42	0	0	0	1	1.16e-40	0	1.3e-43
DO51508	PCAWG	Panc-AdenoCa	Panc-AdenoCa	2.85572	0.0593682	0.0237927	0.0136332	0.00749735	0.0336888	0.0204345	0.0101607	0.0045207	0.0153791	0.0151455	0.0234598	0.0303611	0.0630535	0.025538	0.0578831	0.0406671	0.055339	0.0281155	0.00571439	0.0105621	0.00569735	0.00952457	0.175159	0.0134444	0.166046	0.0103165	0.0635789	0.00235798	0.0095609
DO48738	PCAWG	Liver-HCC	CNS-Medullo	2.04759	0.00439207	0.0137594	0.0205074	0.0107783	0.0414169	0.00196009	0.501176	0.00167951	0.0022927	0.00408543	0.0032855	0.00148819	0.0194812	0.0333736	0.0408252	0.0188525	0.00603736	0.0045691	0.00339633	0.00156356	0.0127649	0.0133055	0.00860183	0.115247	0.0222379	0.0157473	0.00772668	0.0659262	0.00352214
DO48967	PCAWG	CNS-Medullo	CNS-Medullo	0.773499	0.000547	0.000329	0.0019244	0.000391	0.000716	0.00109545	0.68801	0.00272896	0.289076	0.0010548	0.00024	0.000308	0.000801	0.00105911	0.000492	0.000864	0.00123431	0.000245	0.000472	0.000572	0.00111101	0.000416	0.000581	0.00208486	0.000696	0.000405	0.000801	0.00116117	0.000585
DO52688	PCAWG	Lymph-BNHL	Lymph-BNHL	0.0136903	2.04e-12	3.12e-13	1.12e-11	1.31e-12	2.1e-14	2.21e-11	6.62e-15	2.73e-13	1.69e-16	2.81e-14	9.51e-11	1.44e-12	5.5e-11	1e-13	1.81e-11	1.07e-10	2.71e-11	2.97e-13	0.998118	0.00188195	4.18e-16	2.99e-12	4.09e-12	1.47e-12	4.22e-12	2.93e-11	4.62e-11	3.11e-13	8.45e-12
DO37515	PCAWG	Skin-Melanoma	Skin-Melanoma	1.46e-18	2.72e-40	3.22e-30	1.83e-23	9.83e-23	8.79e-31	7.91e-20	0	0	0	9.26e-38	7.3e-34	9.38e-35	2.44e-32	7.31e-40	1.03e-38	3.58e-27	7.47e-31	1.07e-38	5.6e-41	9.86e-39	0	4.04e-30	1.09e-38	1.55e-40	3.07e-38	1	1.71e-33	0	5.48e-30
DO42424	PCAWG	Uterus-AdenoCa	Uterus-AdenoCa	0.508234	0.000243	0.000192	0.00125076	0.000381	0.000162	7.99e-05	8.52e-05	3.93e-06	6.57e-06	0.000665	0.000469	0.00262794	0.000349	0.000125	0.000128	0.000732	0.000552	0.000369	0.000143	1.97e-05	3.25e-05	0.00493986	0.00108387	2.45e-05	0.124077	0.000209	0.00354544	3.77e-05	0.857467
DO25847	PCAWG	Lung-AdenoCa	Lung-AdenoCa	0	0	0	0	0	0	0	0	0	0	0	0	0	0	0	0	0	1	0	0	0	0	0	0	0	0	0	0	0	0
DO23786	PCAWG	Lung-AdenoCa	Lung-AdenoCa	0.00691754	5.15e-07	0.000144	1.98e-05	1.32e-07	5.3e-05	3.36e-06	6.43e-11	1.71e-10	2e-14	2.48e-05	1.59e-05	8.72e-07	9.82e-05	4.69e-09	3.72e-05	0.000125	0.999347	8.22e-06	1.1e-07	9.45e-09	2.16e-10	1.07e-05	9.05e-06	1.21e-07	2.49e-09	7.26e-05	1.44e-06	5.49e-07	2.91e-05
DO45094	PCAWG	Liver-HCC	Liver-HCC	1.7e-08	9.28e-10	2.33e-17	9.72e-22	5.47e-26	1.15e-21	1.83e-20	1.35e-26	3.56e-27	9.69e-37	6.58e-22	8.3e-14	8.73e-20	9.32e-17	2.48e-26	1.24e-12	1	3.5e-19	9.11e-22	4.99e-17	2.99e-20	3.96e-30	2.32e-21	8.72e-17	5.46e-18	3.82e-21	7.82e-20	9.26e-19	4.12e-31	3.37e-21
DO50390	PCAWG	Eso-AdenoCa	Head-SCC	0.288121	0.00029	0.003682	1.88e-06	5.06e-08	3.12e-06	3.05e-06	1.04e-08	2.32e-08	3.55e-12	0.00131229	0.00366105	0.00400721	0.952327	8.49e-08	0.00141711	0.000731	0.00124821	0.0110173	1.49e-05	5.65e-07	1.01e-08	1.21e-06	0.00841521	2.78e-06	5.3e-05	0.000225	0.0115801	9.16e-08	5.97e-06
DO49138	PCAWG	Panc-AdenoCa	Panc-AdenoCa	0.116916	0.000475	4.72e-08	1.32e-08	1.74e-11	5.22e-09	1.17e-11	7.43e-14	1.46e-13	5.82e-18	1.39e-06	4.92e-06	0.0133665	1.31e-06	7.11e-12	1.5e-08	9.43e-06	1.67e-07	3.41e-07	8.57e-09	5.92e-10	1.25e-12	7.42e-08	0.979138	5.44e-12	1.95e-10	8.44e-11	0.00700252	7.41e-13	9.06e-09
DO48516	PCAWG	Kidney-RCC	Kidney-RCC	0.924358	0.00175876	0.0279798	0.0047933	0.00121804	0.0246758	0.00337639	0.000119	0.000195304	3.4e-05	0.00364362	0.011892	0.0012788	0.0083708	0.000987	0.825382	0.0236573	0.00163516	0.000595	0.000359	0.00045	9.51e-05	0.0112441	0.00323354	0.0062903	0.00313976	0.0106584	0.00617621	0.000127	0.016636
DO27783	PCAWG	Lymph-BNHL	Lymph-BNHL	1.23e-10	3.3e-23	5.2e-20	1.97e-21	3.02e-23	2.38e-26	2.57e-20	4.69e-22	1.88e-24	4.23e-33	1.64e-26	1.53e-19	1.89e-20	8.59e-21	4.85e-26	3.57e-22	2.71e-17	2.8e-21	2.96e-26	1	6.67e-12	4.75e-30	2.85e-24	2.54e-21	9.89e-23	3.63e-22	4.4e-22	5.02e-19	3.06e-27	1.02e-21
DO48741	PCAWG	Liver-HCC	Liver-HCC	0.00208868	0.000217	6.65e-08	4.29e-07	1.5e-08	6.52e-08	1.64e-07	6.91e-15	6.42e-12	1.61e-16	2.25e-09	6.76e-08	4.86e-08	1.83e-08	3.66e-13	5.31e-07	0.999781	1.51e-07	7.33e-08	1.66e-09	2.37e-11	2.98e-14	1.1e-07	9.04e-08	5.97e-08	4.15e-10	2.46e-07	5.74e-07	1.27e-11	3.92e-08
DO48159	PCAWG	Thy-AdenoCa	Thy-AdenoCa	0.8906	0.00164656	0.00100795	0.00439138	0.00229414	0.00245843	0.00201992	0.0027891	0.000814	0.00467416	0.00301053	0.0010488	0.0013623	0.00116374	0.0267585	0.00283227	0.00382528	0.00308001	0.000834	0.00279773	0.0700856	0.0155224	0.00305857	0.0047351	0.00412201	0.00396336	0.00130957	0.00502808	0.821963	0.00140369
DO26572	PCAWG	Lung-SCC	Lung-SCC	0.501393	9.51e-05	0.00527038	0.00300948	3.41e-05	0.000808	0.000241	7.39e-09	2.05e-08	4.5e-12	0.00549756	0.000434	0.000375	0.0704246	4.44e-06	8.81e-05	0.000627	0.0036746	0.889087	4.11e-06	8.29e-07	4.62e-09	0.00306515	0.000664	9.6e-06	7.9e-06	0.000759	0.000176	8.83e-08	0.0156418
DO220519	PCAWG	Kidney-ChRCC	Kidney-ChRCC	2.85385	0.0180187	0.0169561	0.0369889	0.0178639	0.0835462	0.0352772	0.0526719	0.00749411	0.0184414	0.0164733	0.0152332	0.0146974	0.0141707	0.290175	0.0247694	0.0264057	0.048432	0.0105657	0.00786279	0.016746	0.0170521	0.0369925	0.0358317	0.019858	0.0210942	0.0326178	0.0260532	0.017033	0.0206781
DO220899	PCAWG	Skin-Melanoma	Skin-Melanoma	0	0	0	0	0	0	0	0	0	0	0	0	0	0	0	0	0	0	0	0	0	0	0	0	0	0	1	0	0	0
DO27128	PCAWG	Lung-SCC	Lung-AdenoCa	0	0	0	0	0	0	0	0	0	0	0	0	0	0	0	0	0	1	0	0	0	0	0	0	0	0	0	0	0	0
DO18988	PCAWG	Kidney-RCC	Kidney-RCC	0.291108	0.00394958	0.000909	0.00329924	0.00034	0.000685	0.00159318	0.000103	2.17e-05	2.02e-06	0.000595	0.00101213	0.000373	0.00053	0.000508	0.957076	0.0100673	0.0057135	0.000392	0.000148	9.57e-05	5.84e-05	0.00226636	0.00245236	0.00240704	0.000485	0.00158525	0.00139084	0.000272	0.00166936
DO49457	PCAWG	Panc-AdenoCa	Panc-AdenoCa	0.0378466	0.000799	7.41e-06	5.98e-06	1.75e-06	3.04e-06	9.94e-07	9.45e-08	1.6e-08	9.28e-10	2.96e-05	4.27e-05	0.00249047	5.15e-06	6.71e-06	4.07e-06	0.000337	4.12e-05	9e-06	9.34e-06	4.67e-06	5.06e-08	1.48e-06	0.995081	6.1e-07	1.11e-05	5.06e-07	0.00109521	3.17e-07	1.11e-05
DO45095	PCAWG	Liver-HCC	Liver-HCC	0.122518	0.00138078	0.000483	7.09e-05	2.76e-06	0.000349	0.00017	1.02e-07	9.11e-07	2.3e-09	3.76e-05	0.00299306	0.00027	0.0016857	1.17e-05	0.00014	0.982952	0.000757	5.81e-05	8.18e-05	1.91e-05	9.25e-07	0.000105	0.000235	8.3e-05	1.94e-05	0.00504334	0.00294321	1.75e-07	0.000107
DO45283	PCAWG	Biliary-AdenoCa	Liver-HCC	0.32972	0.0215464	0.000656	9.34e-05	1.56e-05	6.02e-05	3.26e-05	1.25e-06	6.38e-07	3.09e-11	3.46e-05	0.00041	0.00220477	0.0016319	6.35e-05	0.0234684	0.938337	0.000388	0.000768	7.76e-06	2.33e-06	6.47e-08	0.000205	0.000424	0.000313	0.00035	0.000145	0.00822688	8.85e-08	0.000613
DO11776	PCAWG	CNS-GBM	CNS-Medullo	2.87186	0.0099374	0.0131191	0.0433236	0.0350531	0.0215498	0.125732	0.206944	0.0305718	0.012053	0.0239889	0.00698436	0.00933924	0.0162277	0.0214455	0.0273415	0.0324246	0.0216688	0.021945	0.00652551	0.00424188	0.0288133	0.0165634	0.0300926	0.00918832	0.130214	0.0223431	0.0231805	0.0183073	0.0308805
DO36359	PCAWG	Prost-AdenoCa	Prost-AdenoCa	2.64762	0.0142464	0.0143667	0.0133282	0.0111927	0.0236562	0.0189208	0.0403782	0.0164636	0.210501	0.0171877	0.014396	0.0199726	0.0236293	0.0251089	0.0139443	0.012124	0.0167891	0.00990859	0.014098	0.0151492	0.0349282	0.0156221	0.0193479	0.0124359	0.289925	0.012488	0.0281409	0.0236875	0.0180626
DO51492	PCAWG	Panc-AdenoCa	Panc-AdenoCa	0.331472	0.0344392	0.000339	7.71e-07	6.02e-09	2.66e-06	3.32e-05	1.33e-07	2.79e-07	1.61e-10	6e-06	0.00113503	0.0280363	1.76e-05	3.21e-07	1.66e-05	0.000677	0.000656	1.87e-05	3.22e-07	3.43e-08	5.93e-09	4.47e-06	0.929729	1.3e-05	5.65e-07	1.13e-05	0.0048528	1.8e-08	8.67e-06
DO2222	PCAWG	Breast-AdenoCa	Breast-AdenoCa	0.164884	0.00033	7.67e-05	0.00224458	0.000211	0.976208	0.000288	0.000108	1.42e-06	1.88e-07	0.000299	1.36e-05	9.33e-06	0.000121	3.99e-06	0.00272648	0.00459689	0.000397	0.000104	8.52e-06	1.71e-06	7.59e-07	0.00584683	0.00229195	3.91e-06	0.000191	0.00265582	0.00111315	2.15e-06	0.000145
DO50405	PCAWG	Eso-AdenoCa	Eso-AdenoCa	0.563432	0.00384158	3.53e-05	1.25e-05	2.95e-05	6.01e-05	8.54e-06	5.34e-07	2.58e-07	1.83e-10	2.63e-05	0.000724	0.809407	0.000775	4.67e-05	2.85e-05	0.00368698	0.000225	0.000195	1.54e-05	1.75e-05	5.19e-08	0.000325	0.00394464	2.2e-05	1.12e-05	2.24e-05	0.176302	4.93e-08	0.000235
DO33208	PCAWG	Panc-AdenoCa	Panc-AdenoCa	0.222506	0.019528	0.000136	6.03e-05	8.4e-06	7.46e-06	4.48e-05	1.42e-05	2.47e-06	8.07e-08	3.32e-05	0.000617	0.00397223	0.000283	1.79e-05	6.25e-05	0.00118905	0.000485	0.000171	0.000154	4.56e-05	5.44e-07	8.5e-05	0.960277	3.9e-05	0.000131	1.66e-05	0.0123608	5.7e-05	0.000201
DO220907	PCAWG	Skin-Melanoma	Skin-Melanoma	0	0	0	0	0	0	0	0	0	0	0	0	0	0	0	0	0	0	0	0	0	0	0	0	0	0	1	0	0	0
DO2114	PCAWG	Breast-AdenoCa	Breast-AdenoCa	2.95391	0.0360807	0.0446429	0.0208211	0.0151631	0.257894	0.0285082	0.0146022	0.0127755	0.00614233	0.0180646	0.0149368	0.0172377	0.0360745	0.0152486	0.0271926	0.0322742	0.0408165	0.0140307	0.00714112	0.0136844	0.0288237	0.0558061	0.0364907	0.0284265	0.0302678	0.0485504	0.0190021	0.039263	0.0400383
DO35949	PCAWG	CNS-PiloAstro	CNS-PiloAstro	1.148	0.00254069	0.00245774	0.003712	0.00243655	0.002181	0.00608894	0.0643927	0.00425501	0.758203	0.00310775	0.00202871	0.0026456	0.0029192	0.0108403	0.00120207	0.00255133	0.00422541	0.00192112	0.00323507	0.00380681	0.0433825	0.00255615	0.00341998	0.00213027	0.00629475	0.00291844	0.00471217	0.0471552	0.00267958
DO218136	PCAWG	Stomach-AdenoCa	Eso-AdenoCa	1.46e-05	1.57e-30	0	0	0	1.4e-44	1.74e-41	0	0	0	8.64e-42	3.31e-29	0.999999	0	0	1.09e-43	5e-27	8.03e-25	1.4e-40	7.65e-37	8.9e-39	0	1.7e-35	4.91e-21	2.8e-45	5.21e-35	2.09e-29	9.9e-07	0	4.59e-37
DO46402	PCAWG	Ovary-AdenoCa	Ovary-AdenoCa	2.06e-05	1.86e-16	5.16e-18	1.27e-13	3.77e-17	7.14e-15	7.42e-17	2.14e-21	2.22e-22	8.99e-28	1.74e-18	1.45e-14	6.73e-17	2.4e-16	2.84e-20	2.48e-14	3.05e-14	6.18e-17	1.01e-15	1.81e-17	2.02e-19	7.53e-25	0.999999	1.6e-13	2.28e-18	9.44e-17	1.38e-18	4.05e-13	4.32e-21	1.42e-06
DO51176	PCAWG	Panc-Endocrine	Panc-Endocrine	1.26439	0.00300037	0.0109482	0.0150484	0.00282343	0.00638207	0.0123455	0.00651281	0.003683	0.000288	0.00321106	0.00829633	0.00677163	0.00460222	0.0255399	0.0147654	0.0496739	0.0117111	0.00277464	0.00427917	0.00446904	0.00138279	0.00495305	0.00388831	0.756922	0.00336239	0.006877	0.0151256	0.00262083	0.00774217
DO19380	PCAWG	Kidney-RCC	Kidney-RCC	0.273763	0.00648666	0.0050837	0.00140026	0.000986	0.000699	0.00155586	7.02e-05	9.79e-05	2.24e-06	0.00101705	0.00120423	0.000398	0.000503	0.000249	0.960562	0.0061686	0.00192672	0.000895	9.37e-05	6.81e-05	1.8e-05	0.00173099	0.000821	0.00335017	0.000601	0.0013817	0.00120414	9.41e-05	0.00133298
DO6378	PCAWG	Lymph-UCLL	Lymph-CLL	0.310497	0.000885	0.000183	0.00120965	0.000356	0.000309	0.000568	4.64e-05	0.00012	6.5e-05	0.000351	0.000787	0.000269	0.000648	0.0004	0.000254	0.00261403	0.00130181	0.000192	0.0456855	0.938811	0.000307	0.000145	0.000946	0.000288	0.00102501	0.000835	0.000607	0.000698	9.54e-05
DO51185	PCAWG	Panc-Endocrine	Thy-AdenoCa	2.99428	0.0220508	0.0153115	0.030274	0.0208614	0.0223461	0.024048	0.0610718	0.0182939	0.0339754	0.0178875	0.0165352	0.0208533	0.0217807	0.040709	0.0221251	0.0233491	0.0267354	0.0139411	0.0230282	0.0443424	0.0307711	0.0190582	0.0201001	0.122375	0.012055	0.0200207	0.025825	0.215013	0.0152623
DO35617	PCAWG	CNS-Medullo	CNS-Medullo	1.4603	0.00510955	0.0172104	0.0176713	0.00499359	0.00279944	0.0337017	0.716523	0.0274001	0.00298437	0.00459655	0.0115776	0.00470942	0.00638974	0.0031371	0.00914337	0.0153301	0.00671546	0.00226814	0.00418256	0.00892324	0.00777099	0.00572535	0.00689115	0.029859	0.0134066	0.00557631	0.0158952	0.00252071	0.00698818
DO6370	PCAWG	Lymph-UCLL	Lymph-CLL	0.446644	0.000327	7.46e-05	4.99e-05	3.09e-05	4.55e-05	0.000118	7.34e-06	8.01e-06	1.89e-06	3.31e-05	0.000319	9.11e-05	0.00019	8.46e-05	8.2e-05	0.000624	0.000202	2.96e-05	0.14482	0.851611	9.05e-06	2.72e-05	0.000148	5.23e-05	0.000425	0.000132	0.000325	6.4e-05	6.69e-05
DO220851	PCAWG	Skin-Melanoma	Skin-Melanoma	0	0	0	0	0	0	0	0	0	0	0	0	0	0	0	0	0	0	0	0	0	0	0	0	0	0	1	0	0	0
DO50442	PCAWG	Eso-AdenoCa	Eso-AdenoCa	4.42e-06	8.69e-24	5.28e-43	1.28e-40	9.81e-45	1.4e-45	2.1e-44	0	0	0	1.23e-40	4.71e-26	1	1.44e-39	0	0	1.32e-23	4.38e-38	1.08e-38	7.89e-36	1.4e-45	0	2.69e-37	1.47e-16	0	3.58e-37	2.08e-36	2.78e-07	0	7.1e-33
DO3804	PCAWG	Breast-AdenoCa	Breast-AdenoCa	0.451855	0.00126833	0.0041324	0.00108939	0.000853	0.929235	0.000939	7.66e-05	9.16e-05	1.13e-05	0.00285402	0.00204638	0.00150169	0.00551047	0.00199207	0.000538	0.0024229	0.00717006	0.00270135	0.000417	0.000192	0.000143	0.0057463	0.00117694	0.00073	0.00187994	0.0116376	0.00490151	7.55e-05	0.00866612
DO48742	PCAWG	Liver-HCC	Liver-HCC	3.97e-11	2.12e-12	2.64e-21	8.45e-28	8.32e-33	1.46e-29	4.13e-22	1.78e-33	8.97e-35	0	9.83e-28	3.19e-17	2.22e-24	3.95e-21	5.59e-30	3.78e-14	1	3.31e-24	6.1e-28	4.14e-23	4.44e-27	1.19e-39	8.26e-27	3.83e-21	1.04e-19	7.06e-27	2.38e-25	1.92e-22	2.58e-40	1.59e-25
DO52687	PCAWG	Lymph-BNHL	Lymph-BNHL	0.0258904	1.18e-19	5.23e-16	5.82e-16	8.76e-17	4.22e-17	4.55e-15	4.58e-17	1.13e-18	7.72e-21	2.48e-16	7.4e-15	3.18e-15	3.17e-15	3.77e-15	6.58e-16	1.62e-14	7.81e-17	6.3e-18	0.996034	0.00396606	9.47e-17	1.13e-16	3.96e-15	1.84e-14	1.12e-19	7.49e-16	1.53e-15	1.58e-20	1.88e-15
DO220900	PCAWG	Skin-Melanoma	Skin-Melanoma	2.11e-39	0	0	1.4e-45	0	0	7.57e-42	0	0	0	0	0	0	0	0	0	0	1.07e-40	0	0	0	0	0	0	0	0	1	0	0	0
DO51053	PCAWG	Prost-AdenoCa	Prost-AdenoCa	0.00752248	1.44e-05	1.85e-05	5.41e-05	2.25e-05	6.06e-05	2.74e-05	7.61e-05	6.92e-06	4.14e-06	2.94e-05	8.21e-06	1.83e-05	4.96e-06	3.52e-06	3.8e-05	4.02e-05	3.7e-05	2.48e-05	6.11e-06	7.82e-06	1.04e-05	2.47e-05	3.62e-05	5.13e-06	0.999337	1.13e-05	2.07e-05	4.14e-06	4.73e-05
DO50350	PCAWG	Eso-AdenoCa	Eso-AdenoCa	0.0434383	1.2e-05	2.42e-07	4.76e-11	1.27e-10	2.18e-09	1.6e-11	1.71e-14	8.15e-17	6.24e-20	3.03e-09	2.14e-05	0.993072	7.72e-08	3.57e-10	1.29e-11	2.36e-07	5.58e-06	7.84e-07	6.8e-10	1.24e-10	1.02e-13	1.96e-06	0.000488	3.01e-10	3.66e-08	3.81e-09	0.00639651	8.66e-15	1.18e-06
DO27775	PCAWG	Lymph-BNHL	Lymph-BNHL	0.0597292	4.18e-09	4.44e-08	1.73e-08	2.14e-08	4.22e-09	4.13e-08	3.38e-08	1.31e-08	7.83e-10	9.77e-10	7.08e-09	1.24e-08	1.59e-08	1.56e-09	2.31e-08	6.14e-08	1.37e-08	1.31e-09	0.989183	0.0108164	2.16e-09	2.28e-08	6.43e-08	1.17e-08	1.66e-08	8.79e-09	2.04e-08	5.58e-09	2.46e-08
DO51172	PCAWG	Panc-Endocrine	Panc-Endocrine	2.46037	0.0210791	0.00396977	0.0470792	0.0169138	0.011542	0.0271382	0.00848121	0.00713813	0.00284519	0.0104016	0.00860991	0.0082779	0.00816382	0.00737476	0.0656285	0.0738383	0.00725608	0.00312149	0.0226194	0.178853	0.00368152	0.00673133	0.0281431	0.328001	0.028195	0.0154335	0.0278297	0.0161335	0.00552
DO50342	PCAWG	Eso-AdenoCa	Eso-AdenoCa	4.12e-17	0	0	0	0	0	0	0	0	0	0	0	1	0	0	0	0	0	0	0	0	0	0	5.18e-44	0	0	0	2.23e-18	0	0
DO46913	PCAWG	Kidney-RCC	Kidney-RCC	0.434826	0.00718535	0.00470737	0.00155677	0.000594	0.00295208	0.000784	5.89e-05	3.28e-05	9.12e-07	0.00121358	0.0059709	0.000801	0.00452382	0.00014	0.930642	0.0167232	0.00406969	0.00313064	0.00011	8.64e-05	3.05e-06	0.00162481	0.00270946	0.00133749	0.00106026	0.000642	0.00215758	8.2e-05	0.00510023
DO39210	PCAWG	Thy-AdenoCa	Panc-Endocrine	3.14454	0.0360069	0.0477598	0.02556	0.0257358	0.0278191	0.0240907	0.0151715	0.00879649	0.0103892	0.0352443	0.0247667	0.0161448	0.0149472	0.0624621	0.0364624	0.0391272	0.0332772	0.014399	0.0179828	0.082231	0.0513756	0.0146063	0.0325205	0.113353	0.0193131	0.0140488	0.034376	0.100555	0.0214782
DO48743	PCAWG	Liver-HCC	Liver-HCC	0.000602	5.54e-05	7.95e-10	4.75e-08	2.49e-09	4.2e-09	3.8e-10	3.36e-13	7.99e-14	3.7e-16	4.97e-09	2.98e-08	2.32e-09	6.63e-10	4.85e-14	3.11e-08	0.999944	5.38e-10	1.55e-09	2.48e-09	2.88e-10	5.94e-15	2.22e-09	4.13e-08	2.72e-11	1.06e-08	6.4e-09	2.1e-08	4.47e-14	2.31e-09
DO35144	PCAWG	Panc-AdenoCa	Panc-AdenoCa	0.576811	0.0184817	0.00227324	0.000902	0.000163	0.000269	0.000334	2.41e-05	3.82e-05	1.88e-06	0.000902	0.00312063	0.0318868	0.000841	6.05e-05	0.000534	0.00346359	0.00835641	0.000688	0.000165	0.000226	3.78e-05	0.000594	0.885377	0.00071	0.00122605	0.000878	0.0371517	2.74e-05	0.0012654
DO44982	PCAWG	Liver-HCC	Liver-HCC	8.47e-05	3.99e-06	2.07e-07	1.09e-08	6.83e-12	1.98e-10	4.81e-09	1.05e-16	4.71e-14	4.51e-20	2.65e-10	8.87e-08	6.86e-09	3.66e-10	3.58e-14	1.11e-06	0.999994	2.74e-07	6.41e-10	5.35e-11	8.12e-13	2.57e-15	1.96e-09	1.72e-07	4.76e-09	2.2e-11	8.35e-08	6.24e-09	1.74e-13	3.63e-08
DO16015	PCAWG	Head-SCC	Head-SCC	2.46498	0.0551154	0.112713	0.013267	0.00798141	0.0284517	0.0102585	0.00178942	0.00144995	0.000501	0.0884439	0.00832997	0.0136261	0.34369	0.00153634	0.0397019	0.0327251	0.0494865	0.0258484	0.00292681	0.00163155	0.00128466	0.0165986	0.0632127	0.00574458	0.0138433	0.0107729	0.0198775	0.0121631	0.0170287
DO35991	PCAWG	CNS-PiloAstro	CNS-PiloAstro	2.31777	0.0068169	0.00723314	0.0198261	0.0156641	0.00836131	0.0284973	0.213542	0.0214891	0.37644	0.00649638	0.00907547	0.0109983	0.00912222	0.015526	0.00521716	0.0106988	0.0103715	0.00668024	0.0161802	0.0437891	0.0211071	0.00792769	0.0114374	0.00862712	0.0628357	0.0115943	0.0143204	0.00994999	0.0101753
DO6552	PCAWG	Lymph-UCLL	Lymph-CLL	0.0704982	3.06e-06	1.63e-07	1.09e-05	1.94e-06	1.05e-06	8.3e-07	2.4e-07	1.37e-06	2.15e-06	6.39e-07	6.82e-06	1.61e-07	2.14e-06	3.81e-06	3.66e-06	5.23e-06	1.64e-06	9.26e-08	0.0128829	0.986984	1.58e-05	3.09e-06	3.47e-06	4.78e-05	2.32e-06	3.79e-07	5.67e-06	7.84e-06	3.66e-07
DO46370	PCAWG	Ovary-AdenoCa	Ovary-AdenoCa	0.618256	5.5e-05	7.82e-05	0.00127014	2.25e-06	2.64e-06	0.000128	2.24e-06	6.41e-09	2.08e-11	2.09e-05	0.000411	2.12e-05	6.12e-06	3.76e-06	0.106919	0.000464	0.000896	1.51e-05	1.8e-06	4.82e-08	7.01e-09	0.819674	0.000445	4.73e-05	5.11e-06	0.000222	7.44e-05	6.43e-08	0.0692338
DO48889	PCAWG	CNS-Medullo	CNS-Medullo	0.277138	0.000417	0.0008	0.00377602	0.000956	0.000538	0.00654177	0.961259	0.00277047	0.000424	0.000683	0.000714	0.000633	0.00148572	0.00121533	0.00418254	0.00227714	0.00114094	0.000443	0.000202	0.0002	0.00110276	0.000552	0.000417	0.000473	0.00274376	0.00098	0.00145035	0.000178	0.00144267
DO22285	PCAWG	CNS-Oligo	CNS-GBM	1.61489	0.00251295	0.000672	0.0426086	0.00172909	0.000846	0.480119	0.10127	0.242193	0.000905	0.00134598	0.00297458	0.000521	0.00102376	0.000405	0.00865072	0.0242444	0.00330831	0.00148659	0.000997	0.00134801	0.00192481	0.00152502	0.000673	0.0529173	0.0166868	0.00381002	0.00223233	0.000676	0.000393
DO5347	PCAWG	Breast-AdenoCa	Breast-AdenoCa	0.00617362	7.42e-07	3.46e-05	0.000212	3.31e-07	0.999405	3.62e-06	2.55e-06	7.89e-07	1.33e-08	1.58e-05	2.09e-07	2.88e-07	6.44e-06	9.35e-06	1.05e-06	2.46e-06	8.71e-05	3.76e-06	5.85e-07	5.08e-08	7.26e-09	0.000141	2.77e-05	9.96e-07	1.25e-05	2.46e-05	2.83e-06	4.15e-07	3.01e-06
DO27767	PCAWG	Lymph-BNHL	Lymph-BNHL	0.0502436	4.74e-09	9.75e-08	1.62e-07	1.3e-07	4.58e-09	2.23e-07	1.08e-09	6.06e-10	1.3e-11	1.53e-07	2.71e-07	1.73e-07	1.61e-06	1e-07	1.41e-07	1.87e-06	1.02e-07	2.52e-08	0.991249	0.00874496	1.34e-09	3.3e-08	1.53e-07	1.38e-07	1.47e-09	1.59e-07	4.24e-07	5.2e-10	6.88e-08
DO496	PCAWG	Bladder-TCC	Bladder-TCC	1.83e-06	2.6e-13	1	1.11e-19	1.87e-26	1.02e-11	9.88e-25	4.92e-30	1.77e-30	5.72e-43	1.51e-12	1.92e-13	1.67e-17	1.07e-07	8.43e-26	1.08e-13	8.16e-13	2.49e-18	6.96e-14	8.55e-23	2.28e-31	5.2e-35	2.52e-16	9.52e-12	1.27e-20	2.93e-21	1.91e-17	8.85e-19	2.27e-27	8.63e-16
DO27799	PCAWG	Lymph-BNHL	Lymph-BNHL	0.375413	5.21e-05	0.000136	0.000364	0.00016	9.79e-05	0.000545	2.29e-05	2.37e-05	1.75e-06	0.000106	0.000503	0.000598	0.000597	0.000231	0.000131	0.00108132	0.000148	7.78e-05	0.900131	0.0918972	3.95e-05	0.000442	0.000515	0.000364	6.33e-05	0.000455	0.0009	1e-05	0.000307
DO49448	PCAWG	Panc-AdenoCa	Panc-AdenoCa	0.0683573	0.000656	6.27e-06	1.83e-05	8.76e-08	3.16e-07	2.04e-06	7.87e-07	2.3e-08	3.73e-09	1.52e-05	6.14e-05	0.00113092	3.1e-06	1.74e-05	2.75e-06	0.000147	2.18e-05	1.96e-06	4.96e-06	1.45e-05	3.78e-07	5.57e-06	0.989113	1.37e-07	1.78e-05	2.15e-07	0.00873701	2.22e-06	1.83e-05
DO46388	PCAWG	Ovary-AdenoCa	Ovary-AdenoCa	0.225763	0.000146	7.39e-05	0.0010094	9.92e-05	0.0335788	2.15e-05	1.19e-05	2.19e-07	5.13e-08	0.000807	8.35e-06	3.57e-05	0.000301	1.14e-05	0.00053	0.000714	0.00042	0.00105563	1.13e-05	3.2e-07	1.36e-06	0.956489	0.00140842	1.57e-06	0.000166	0.000128	0.000431	4.65e-06	0.00253444
DO50343	PCAWG	Eso-AdenoCa	ColoRect-AdenoCa	0.463245	1.18e-09	1.3e-13	3e-16	6.52e-20	5.86e-20	2.85e-17	3.25e-26	1.91e-28	5.22e-33	3.54e-17	0.827302	0.000446	6.73e-12	6.63e-26	4.74e-15	1.63e-08	9.25e-13	1.07e-12	8.51e-15	7.41e-17	5.96e-28	4.39e-14	3.04e-07	1.58e-16	5.27e-17	1.48e-13	0.172252	1.49e-23	2.08e-13
DO46344	PCAWG	Ovary-AdenoCa	Ovary-AdenoCa	0.733635	0.0012121	0.00188798	0.00863943	0.00423269	0.0386047	0.00384486	6.19e-05	3.26e-05	4.36e-06	0.00182586	0.00209241	0.00105728	0.00383643	0.00358548	0.0131428	0.00501371	0.00416196	0.00195671	0.000246	0.000388	3.48e-05	0.864949	0.00581749	0.000883	0.000446	0.00889786	0.00339213	6.06e-05	0.0196913
DO49166	PCAWG	Panc-AdenoCa	Panc-AdenoCa	0.0179576	1.8e-05	2.05e-07	9.31e-08	3.97e-08	8.65e-09	2.28e-08	2.72e-10	6.94e-10	2.71e-11	1.28e-06	9.75e-06	0.00111987	1.49e-06	3.42e-08	2.59e-08	1.02e-05	4.97e-07	2.21e-07	9.9e-07	1.76e-07	1.01e-08	6.17e-08	0.997724	3.97e-08	2.14e-07	3.12e-09	0.00111285	1.02e-08	2.29e-07
DO40948	PCAWG	Uterus-AdenoCa	Uterus-AdenoCa	0.280969	2.35e-05	0.000532	5.28e-05	5.91e-05	0.000102	4.75e-05	2.91e-07	1.38e-06	1.62e-11	4.44e-05	0.00492021	0.00121177	0.00142622	2.25e-05	9.76e-05	0.00275543	0.000144	0.000437	7.02e-06	2.59e-06	2.21e-08	0.0283127	0.000385	1.07e-05	0.000174	0.000451	0.0106546	1.27e-07	0.948124
DO48747	PCAWG	Liver-HCC	Liver-HCC	0.0922323	0.00187263	7.96e-05	2.96e-05	1.28e-06	2.28e-06	1.25e-05	3.47e-09	1.09e-07	1.49e-10	7.18e-07	0.00805559	0.000518	2.03e-05	3.17e-07	5.22e-05	0.986152	0.000114	3.22e-05	7.75e-05	1.56e-05	5.21e-09	2.7e-06	6.89e-05	0.000149	8.45e-06	0.000485	0.00221897	1.67e-07	3.03e-05
DO35152	PCAWG	Panc-AdenoCa	Panc-AdenoCa	0.013326	0.000187	5.66e-07	7.41e-06	5.07e-07	2.74e-06	5.94e-07	4.24e-08	1.74e-08	8.81e-10	5.21e-06	7.14e-06	0.000619	5.31e-07	4.23e-07	2.27e-06	3.83e-05	1.07e-05	6.57e-07	2.59e-06	2.24e-06	1.87e-07	2.74e-06	0.998481	1.73e-07	2.2e-06	4.2e-07	0.000624	3.52e-07	1.77e-06
DO23744	PCAWG	Lung-AdenoCa	Lung-AdenoCa	0	0	0	0	0	0	0	0	0	0	0	0	0	0	0	0	0	1	0	0	0	0	0	0	0	0	0	0	0	0
DO51489	PCAWG	Panc-AdenoCa	Ovary-AdenoCa	0.260182	0.000152	1.34e-05	0.00275834	0.000146	0.00289022	2.61e-06	3.13e-07	3.93e-11	7.62e-12	0.00016	1.42e-05	8.36e-06	6.11e-05	1.22e-08	5.38e-05	0.00331783	2.45e-05	2.25e-05	1.51e-05	1.65e-08	3.23e-09	0.944197	7.37e-05	1.48e-08	1.29e-05	0.000259	0.00064	7.67e-09	0.045177
DO22896	PCAWG	Liver-HCC	Liver-HCC	0.00275429	0.000277	5.29e-07	1.19e-06	8.43e-08	1.82e-08	1.12e-08	1.05e-13	1.68e-12	3.46e-17	7.79e-09	1.98e-06	4.4e-08	1.37e-06	2.74e-13	6.66e-06	0.999708	1.26e-06	1.53e-07	4.66e-09	5.24e-10	9.1e-14	4.61e-08	1.02e-07	9.35e-09	8.33e-09	3.89e-07	9.03e-07	2.24e-11	2.05e-07
DO35943	PCAWG	CNS-PiloAstro	CNS-PiloAstro	0.589839	0.00027	0.000147	0.00127104	0.00399809	0.000441	0.000503	0.144678	0.00174012	0.831378	0.000169	0.000116	4.95e-05	0.000226	0.00233808	0.000359	0.000254	0.000442	0.000102	0.000391	0.00129845	0.00187183	0.000687	0.000328	0.000417	0.00177527	0.000145	0.00241356	0.00177724	0.000414
DO38671	PCAWG	Stomach-AdenoCa	Stomach-AdenoCa	1.15275	0.000281	3.16e-09	1.75e-12	6.77e-15	1.4e-13	8.42e-11	1.53e-16	6.35e-15	1.76e-21	1.28e-09	0.0270073	0.228142	1.34e-07	1.57e-12	1.15e-08	3.31e-05	7.94e-08	6.61e-09	6.96e-09	4.98e-12	2.46e-15	2.06e-11	0.285763	9.78e-09	8.69e-12	8.69e-10	0.458774	1.17e-16	4.59e-10
DO27857	PCAWG	Lymph-BNHL	Lymph-BNHL	0.000582	2.07e-15	3.61e-15	2.59e-14	3.56e-15	7.42e-18	1.77e-14	8.03e-19	1.03e-16	1.39e-21	4.87e-17	5.86e-14	2e-15	6.58e-14	1.2e-16	4.15e-15	2.22e-14	2.17e-14	8.96e-17	0.999946	5.37e-05	7.79e-20	4.06e-15	3.61e-15	1.29e-15	1.14e-15	1.66e-14	2.61e-13	1.67e-16	4.88e-15
DO35222	PCAWG	Panc-AdenoCa	Panc-AdenoCa	1.66722	0.0393806	0.00519204	0.0158723	0.00317596	0.0246411	0.0054977	0.0013904	0.0014394	0.000643	0.0128122	0.00827539	0.0105233	0.0064394	0.0139321	0.0177714	0.0258831	0.0358581	0.00556523	0.00341613	0.0110379	0.00351814	0.00643952	0.659939	0.0176217	0.0170716	0.00689583	0.0245015	0.00550749	0.00975839
DO20082	PCAWG	Kidney-RCC	Kidney-RCC	1.67329	0.00191898	0.0141744	0.0150378	0.000906	0.0185892	0.0549135	0.000112	0.000844	2.25e-06	0.00561186	0.012502	0.00307093	0.0126905	0.00716956	0.592555	0.104436	0.00191569	0.000417	4.72e-05	3.01e-05	6.97e-05	0.0487477	0.00840906	0.0162569	0.000447	0.00909299	0.0353837	6.99e-05	0.0345788
DO3140	PCAWG	Breast-AdenoCa	Breast-AdenoCa	1.64106	0.0208413	0.0119723	0.0302165	0.00353541	0.656116	0.00473285	0.0032307	0.000224	0.000116	0.0198888	0.00830748	0.0051931	0.0267293	0.001504	0.00732942	0.0380145	0.00782097	0.0105501	0.0121717	0.0106128	0.000461	0.00726759	0.0272824	0.00296475	0.0137792	0.0140346	0.0477616	0.00134824	0.00599337
DO13348	PCAWG	CNS-GBM	CNS-GBM	0.000548	1.97e-07	4.17e-09	1.42e-06	9.07e-08	4.29e-08	0.999955	1.48e-08	2.13e-05	2.4e-09	8.67e-10	4.49e-08	2.04e-08	1.27e-09	6.76e-09	1.41e-07	8.37e-07	3.05e-07	2.45e-08	7.02e-08	4.65e-08	1.73e-09	1.12e-07	2.1e-07	3.1e-08	1.61e-08	2e-05	9.31e-08	1.64e-09	2.28e-07
DO51138	PCAWG	Prost-AdenoCa	Prost-AdenoCa	1.35e-07	2.13e-11	8.37e-12	1.35e-11	8.6e-12	1.48e-10	4.25e-11	8.52e-10	7.08e-13	2.05e-10	5.07e-12	2.49e-11	6.08e-12	4.74e-10	3.8e-12	2.67e-09	9.59e-11	1.16e-10	3.78e-10	3.5e-11	7.07e-12	3.73e-12	6.74e-11	2.02e-10	6.77e-12	1	5.81e-13	1.94e-09	5.44e-13	5.22e-11
DO28089	PCAWG	Ovary-AdenoCa	Ovary-AdenoCa	0.197777	0.000178	5.84e-05	0.00106998	0.000491	0.0228645	0.000193	3.25e-07	6.05e-07	2.97e-08	0.000216	2.99e-05	3.59e-05	2.01e-05	0.000437	0.00136777	0.000356	0.00116574	6.91e-05	6.19e-06	1.6e-06	1.7e-07	0.965503	0.000741	0.000111	2.5e-05	0.00056	0.000241	2.95e-06	0.00425432
DO220336	PCAWG	Kidney-ChRCC	Kidney-ChRCC	1.01678	0.00142849	0.00190157	0.0171194	0.00175868	0.00313893	0.00520157	0.00148124	0.00109004	0.000812	0.00321471	0.00598677	0.000915	0.00150821	0.802179	0.00809409	0.0117752	0.00239158	0.00116628	0.0039563	0.0439717	0.00151877	0.00148559	0.0093298	0.0389027	0.0164571	0.00217991	0.00500846	0.00420798	0.00181902
DO9074	PCAWG	ColoRect-AdenoCa	ColoRect-AdenoCa	9.02e-05	2.49e-08	3.06e-07	1.71e-09	1.16e-10	1.3e-10	1.16e-09	2.87e-11	2.48e-13	2.11e-17	1.13e-09	0.999994	2.76e-07	9.39e-09	5.02e-10	2e-09	2.82e-07	2.73e-08	5.42e-09	4.8e-11	8.22e-11	2.06e-13	1.46e-08	3.65e-06	6.56e-10	3.46e-10	1.05e-09	1.56e-06	3.69e-13	1.8e-07
DO11447	PCAWG	CNS-GBM	CNS-GBM	0.000152	1.62e-10	1.02e-09	1.76e-06	2.09e-08	9.53e-11	0.999989	1.63e-07	8.53e-06	3.53e-09	1.12e-10	4.26e-10	5.13e-10	1.2e-09	8.68e-09	9.9e-09	4.26e-07	5.38e-09	3.02e-09	3.36e-08	1.83e-08	2.64e-10	6.83e-09	7.98e-09	6.35e-09	5.16e-08	4.14e-07	3.93e-09	4.24e-10	3.97e-09
DO48751	PCAWG	Liver-HCC	Liver-HCC	0.000194	6.19e-06	2.51e-07	6.19e-08	5.59e-10	3.35e-10	8.45e-10	9.75e-11	3.68e-12	3.89e-19	5.42e-10	8.28e-07	2.74e-07	4.77e-07	5.99e-10	9.05e-07	0.999986	9.51e-10	1.69e-09	2.45e-10	7.54e-11	4.29e-14	1.09e-09	2.02e-09	4.24e-09	1.95e-08	7.1e-09	5.15e-06	3.21e-13	1.18e-07
DO5046	PCAWG	Breast-AdenoCa	Breast-AdenoCa	2.47892	0.0110463	0.0125701	0.0254315	0.0114403	0.377835	0.0300332	0.0300346	0.00588377	0.00429273	0.0566713	0.00543838	0.00844538	0.0117188	0.0109343	0.0210243	0.0395388	0.0175221	0.00804634	0.00678637	0.0157193	0.00762354	0.0103859	0.0342384	0.141505	0.0334377	0.0139508	0.018625	0.0210329	0.00878836
DO39306	PCAWG	Thy-AdenoCa	Thy-AdenoCa	1.33271	0.00516291	0.00877542	0.0162492	0.0128606	0.00256196	0.0214429	0.0238475	0.00605186	0.00273935	0.00467477	0.0067129	0.00434293	0.00516796	0.00396199	0.0105129	0.0107456	0.0108016	0.00652111	0.0045701	0.00839222	0.00350939	0.00808742	0.00354089	0.0168484	0.00530671	0.00914037	0.0171941	0.754041	0.00623629
DO44517	PCAWG	Kidney-RCC	Kidney-RCC	0.00263998	7.92e-07	2.79e-06	1.59e-07	4.52e-09	2.35e-07	5.84e-09	2.54e-07	7.91e-11	1.24e-14	2.09e-08	6.25e-05	6.48e-09	6.74e-07	4.39e-08	0.999754	5.54e-05	2.43e-07	2.09e-08	6.28e-08	3.65e-08	8.81e-10	0.000104	1.69e-05	6.91e-07	2.15e-07	3.16e-08	2.12e-07	8.83e-09	1.48e-06
DO8264	PCAWG	ColoRect-AdenoCa	ColoRect-AdenoCa	0	0	0	0	0	0	0	0	0	0	0	1	0	0	0	0	0	0	0	0	0	0	0	0	0	0	0	0	0	0
DO52724	PCAWG	Lymph-UCLL	Lymph-CLL	1.3122	0.00467856	0.00491475	0.00561953	0.00664404	0.00353618	0.00964309	0.000527	0.00105067	0.000159	0.00367594	0.0182808	0.0102135	0.00847822	0.00309002	0.0220555	0.0443646	0.00571591	0.00176332	0.0584812	0.731585	0.00160183	0.00532747	0.00415738	0.0211665	0.00269645	0.00753043	0.00569837	0.00151743	0.005827
DO39684	PCAWG	Thy-AdenoCa	Thy-AdenoCa	2.54983	0.0151561	0.0135529	0.0224467	0.0433408	0.00725725	0.0147857	0.00760112	0.00572772	0.0105169	0.00997658	0.0180195	0.0133362	0.0323339	0.025973	0.0454517	0.0225765	0.0198283	0.0154323	0.0181614	0.0493825	0.011678	0.0331501	0.0173706	0.0292427	0.0143766	0.0172243	0.0192862	0.41399	0.0328246
DO48753	PCAWG	Liver-HCC	Liver-HCC	0.0795395	0.0100906	1.2e-05	0.000111	1.39e-05	7.54e-06	1.42e-05	2.89e-07	8.62e-07	6.35e-08	4.21e-05	0.00026	5.62e-05	2.43e-05	4e-07	0.000893	0.987363	2.08e-05	4.99e-06	6.77e-05	0.000168	9.6e-08	6.96e-06	0.000159	9.83e-05	2.27e-05	2.01e-05	0.000526	4.02e-07	1.53e-05
DO35258	PCAWG	Panc-AdenoCa	Panc-AdenoCa	0.227811	0.0201582	0.000195	5.33e-06	5.99e-07	1.89e-05	3.1e-06	3.37e-07	2.94e-08	1.17e-09	1.82e-05	0.00394827	0.0125512	0.000124	2.97e-06	7.27e-06	0.000482	0.000616	7.54e-05	7.39e-06	2.34e-06	1.26e-07	9.48e-05	0.958631	9.6e-06	2.31e-05	1.14e-05	0.00290884	6.24e-08	0.000106
DO38229	PCAWG	Stomach-AdenoCa	Panc-AdenoCa	1.52785	0.0271827	0.00175376	0.00916577	0.00205667	0.00296369	0.00349271	0.000566	0.00025	3.92e-05	0.00912746	0.00489952	0.0555976	0.0182522	0.0020883	0.00325551	0.0225077	0.00932367	0.00123881	0.00455068	0.00138355	0.00033	0.0140918	0.585794	0.00182558	0.00252092	0.0128236	0.196138	0.000755	0.00602623
DO50439	PCAWG	Eso-AdenoCa	Eso-AdenoCa	4.85e-05	2.54e-12	2.22e-23	3.03e-27	9.58e-33	1.9e-26	3.33e-24	1.85e-39	1.17e-35	5.04e-44	3.17e-23	1.69e-18	0.999997	4.11e-22	1.12e-29	2.94e-26	1.35e-17	6.5e-20	3.89e-21	2.98e-25	1.1e-31	2.36e-33	2.97e-22	4.53e-07	2.8e-27	3.47e-28	1.83e-22	3.02e-06	3.7e-37	3.45e-19
DO220874	PCAWG	Skin-Melanoma	Skin-Melanoma	8.17e-21	2.9e-39	6.73e-44	1.65e-28	7.03e-30	3.86e-30	4.43e-22	0	1.84e-42	0	3.62e-42	7.32e-37	5.25e-38	2.15e-41	0	8.74e-39	1.03e-29	2.36e-41	5.61e-39	3.18e-38	0	0	2.26e-37	1.44e-41	0	6e-43	1	3.19e-34	0	0
DO48509	PCAWG	Kidney-RCC	Kidney-RCC	0.038271	0.000153	6.07e-05	0.000119	5.03e-06	0.000486	0.00157329	1.1e-05	4.16e-07	1.12e-07	5.82e-05	2.69e-06	2.31e-06	7.6e-06	6.33e-06	0.99546	0.000802	7.34e-05	2.83e-06	8.02e-07	7.26e-08	2.27e-07	5.99e-05	0.000269	1.25e-05	0.000678	7.12e-05	5.39e-05	1.24e-06	2.82e-05
DO51057	PCAWG	Prost-AdenoCa	Prost-AdenoCa	0.35002	0.00172129	0.00152228	0.00122008	0.000838	0.00360878	0.00169	0.000264	0.000163	1.97e-05	0.00128164	0.00189179	0.00235247	0.00144423	0.000236	0.00150703	0.00243648	0.00332577	0.00160889	0.000815	0.000731	0.000168	0.00415413	0.00767492	0.000412	0.949001	0.000751	0.0031198	9.65e-05	0.00594576
DO45097	PCAWG	Liver-HCC	Liver-HCC	2.73e-05	1.93e-06	2.94e-15	1.2e-17	4.68e-21	2.41e-19	5.52e-15	6.15e-21	5.83e-23	1.11e-28	1.25e-20	1.71e-14	1.01e-16	2.38e-16	4.51e-20	3.48e-10	0.999998	7.51e-17	3.5e-20	1.42e-16	2.33e-17	1.24e-25	2.27e-18	1.1e-13	6.92e-14	4.66e-18	5.58e-17	2.69e-15	1.62e-25	1.6e-19
DO27829	PCAWG	Lymph-BNHL	Lymph-BNHL	0.172127	9.39e-08	1.8e-10	1.6e-08	4.35e-09	1.64e-09	1.68e-08	8.11e-10	5.64e-11	7.24e-11	9.61e-09	4.03e-07	2.02e-07	2.11e-07	6.02e-09	3.09e-07	2.26e-06	1.01e-08	1.22e-09	0.958699	0.0412953	5.15e-10	6.59e-08	1.49e-07	8.43e-07	6.68e-08	9.18e-09	1.18e-06	2.51e-10	2.31e-08
DO48757	PCAWG	Liver-HCC	Liver-HCC	0.00256358	2.19e-05	6.96e-06	4.7e-06	2.04e-07	7.38e-08	4.03e-07	2.01e-08	2.33e-09	6.11e-16	4.67e-08	3.14e-05	1.26e-06	8.95e-05	3.33e-08	1.47e-05	0.999772	2.28e-07	1.26e-07	1.5e-07	3.42e-08	1.1e-11	1.68e-07	1.54e-07	4.35e-07	1.24e-07	3.3e-05	1.8e-05	2.78e-10	4.04e-06
DO30550	PCAWG	Ovary-AdenoCa	Ovary-AdenoCa	1.18109	9.33e-05	0.000679	0.00774336	0.0061575	0.0010862	0.001	4.28e-06	3.28e-06	1.49e-08	0.000377	0.00209084	0.0011186	0.000788	0.000245	0.00302177	0.00280955	0.000558	0.00390211	0.35675	0.0241003	1.02e-06	0.519182	0.000804	8.15e-05	0.000145	0.00196644	0.000831	4.54e-05	0.0644155
DO6360	PCAWG	Lymph-UCLL	Lymph-CLL	2.24434	0.0187043	0.0106805	0.0142668	0.00943556	0.006955	0.0162777	0.00775918	0.00720785	0.00285461	0.0035807	0.0291591	0.023178	0.00766023	0.0123276	0.0489205	0.0643131	0.0237224	0.00352754	0.0467565	0.482568	0.00644287	0.00663608	0.00725696	0.0563676	0.015727	0.013312	0.03327	0.00922982	0.0119027
DO12484	PCAWG	CNS-GBM	CNS-GBM	0.0146223	5.16e-06	1.04e-05	0.000406	6.65e-05	5.54e-06	0.998489	3.85e-05	0.000221	6.55e-06	8.93e-06	6.67e-06	8.9e-06	1.84e-05	1.05e-05	5.31e-05	5.77e-05	2.78e-05	1.98e-05	1.19e-05	6.25e-06	8.39e-07	2.35e-05	7.62e-06	1.06e-05	7.9e-06	0.000441	1.43e-05	2.43e-06	1.38e-05
DO221546	PCAWG	Panc-AdenoCa	Panc-AdenoCa	0.159059	0.000388	0.000168	6.54e-05	3.36e-05	0.000119	9.42e-06	1.62e-06	4.21e-07	3.59e-08	8.89e-05	0.000902	0.00561489	7.01e-05	2.93e-05	9.8e-06	0.000541	0.000176	3.04e-05	2.94e-05	2.29e-05	1.31e-05	5.02e-05	0.971741	6.36e-06	0.00031	7.08e-06	0.0195165	1.14e-05	4.43e-05
DO27067	PCAWG	Lung-SCC	Lung-AdenoCa	0	0	0	0	0	0	0	0	0	0	0	0	0	0	0	0	0	1	0	0	0	0	0	0	0	0	0	0	0	0
DO804	PCAWG	Bladder-TCC	Bladder-TCC	0.000121	3.06e-09	0.99999	1.94e-10	5.6e-17	9.15e-06	8.12e-12	5.03e-17	8.62e-23	1.05e-31	2.13e-07	2.4e-12	3.69e-13	1.09e-09	5.05e-20	2.94e-10	3.43e-08	4.72e-13	6.41e-08	3.86e-18	9.01e-24	1.07e-21	2.46e-12	2.79e-08	1.01e-18	2.2e-15	1.78e-12	2.16e-11	2.76e-21	9.17e-09
DO35721	PCAWG	CNS-Medullo	CNS-Medullo	0.0320652	1.84e-05	3.97e-05	0.000291	1.08e-05	0.000176	0.000155	0.996619	0.000728	0.000289	8.46e-05	3.24e-05	1.72e-05	7.78e-05	0.000101	0.000106	4e-05	3.25e-05	3.71e-05	2.35e-05	8.64e-06	0.000391	3.77e-05	0.000109	0.000113	0.000175	2.47e-05	0.000131	4.06e-05	8.99e-05
DO51155	PCAWG	Prost-AdenoCa	Prost-AdenoCa	0.204053	0.00082	0.00243209	0.00107847	0.000199	0.00185016	0.001016	0.000109	5.78e-05	3.55e-05	0.000522	0.00161803	0.0012147	0.00233264	0.0002	0.00220314	0.00125912	0.00136411	0.000531	0.000216	0.000175	0.000143	0.0015971	0.00155197	0.00084	0.973211	0.000829	0.00122764	8.07e-05	0.0012859
DO22932	PCAWG	Liver-HCC	Liver-HCC	0.00910197	0.000737	1.77e-05	1.02e-05	3.95e-08	6.73e-06	1.05e-06	8.05e-11	1.26e-09	6.07e-13	2.81e-06	2.23e-05	3.2e-05	1.43e-05	4.35e-07	9.92e-06	0.999002	4.49e-06	3.42e-06	6.77e-07	4.6e-07	9.51e-10	1.12e-05	7.6e-05	1.24e-06	7.92e-08	1.88e-05	1.36e-05	1.08e-08	1.42e-05
DO220875	PCAWG	Skin-Melanoma	Skin-Melanoma	0	0	0	0	0	0	0	0	0	0	0	0	0	0	0	0	0	0	0	0	0	0	0	0	0	0	1	0	0	0
DO51143	PCAWG	Prost-AdenoCa	Prost-AdenoCa	0.000186	2.6e-07	1.35e-07	7.6e-07	2.51e-07	3.47e-06	8.05e-08	1.3e-06	1.82e-08	1.46e-07	5e-07	1.31e-07	2.21e-07	1.19e-07	2.64e-07	3.64e-07	4.72e-07	2.25e-07	1.41e-07	5.47e-08	2.61e-08	2.09e-07	3.44e-07	1.01e-06	2.86e-08	0.999988	8.45e-08	9.87e-07	2.87e-08	8.44e-07
DO23687	PCAWG	Lung-AdenoCa	Panc-AdenoCa	1.60191	0.0721317	0.00688181	0.00594472	0.0013428	0.0107314	0.00195893	0.00207214	0.00156232	0.000186	0.0190561	0.0129379	0.0256836	0.00598101	0.00422498	0.00635148	0.0498895	0.0116238	0.00245496	0.00484564	0.00955208	0.00931069	0.00228578	0.647621	0.00130171	0.0122677	0.00292208	0.0505533	0.00994914	0.00837498
DO48759	PCAWG	Liver-HCC	Liver-HCC	0.00885731	0.00039	1.88e-05	8.97e-06	1.82e-07	5.36e-07	1.39e-06	2.01e-07	3.34e-08	8.58e-13	9.97e-08	0.000173	1.9e-05	2.15e-05	1.06e-06	1.92e-05	0.99909	7.87e-07	3.98e-07	3.66e-06	1.6e-06	1.42e-09	4.58e-07	1.3e-05	3.31e-05	9.01e-06	6.91e-06	0.000185	5.61e-09	2.56e-06
DO218728	PCAWG	Stomach-AdenoCa	ColoRect-AdenoCa	0.454068	0.000189	0.000604	1.66e-06	8.1e-07	3.59e-07	3.99e-06	5.05e-07	1.95e-08	3.66e-12	2.09e-06	0.874199	0.0162544	8.34e-05	8.1e-07	2.64e-05	0.0042075	5.11e-05	1.35e-06	9.57e-06	1.29e-06	1.29e-09	2.51e-05	0.000221	8.87e-06	8.52e-06	9.37e-06	0.104007	4.39e-09	8.23e-05
DO2503	PCAWG	Breast-AdenoCa	Breast-AdenoCa	3.04693	0.0229401	0.0152136	0.0291522	0.0246096	0.224252	0.0388545	0.0423597	0.0269014	0.0313375	0.0257844	0.0146582	0.0171924	0.0225921	0.0575596	0.0172114	0.0204988	0.0446772	0.0116719	0.0127152	0.0211855	0.0240407	0.0314191	0.0375271	0.0144236	0.0612319	0.0294587	0.0318619	0.0207617	0.0279083
DO48934	PCAWG	CNS-Medullo	CNS-Medullo	0.216165	0.000399	0.000205	0.00106806	0.000659	0.000654	0.00106199	0.967009	0.000998	0.0175825	0.000825	0.000132	0.000295	0.000235	0.000681	0.000416	0.000722	0.00112967	0.00016	0.000304	0.00024	0.000651	0.00034	0.000468	0.000602	0.00123468	0.000323	0.000847	0.000334	0.000424
DO52134	PCAWG	Panc-Endocrine	Panc-Endocrine	1.64759	0.0133379	0.0182462	0.0140835	0.00296485	0.00619449	0.0108751	0.00516587	0.00729369	0.00208115	0.0111774	0.0193459	0.0120952	0.0109241	0.00813343	0.0150791	0.0280123	0.0146679	0.00376225	0.00729016	0.0253977	0.0147281	0.00892126	0.014057	0.679893	0.00402458	0.0107387	0.0146016	0.00610093	0.0108067
DO52705	PCAWG	Lymph-UCLL	Lymph-CLL	0.444977	0.000444	0.000253	0.00225026	0.00135883	0.000949	0.000691	0.000279	0.000315	0.000621	0.00120037	0.000447	0.000644	0.000621	0.00190839	0.00232002	0.00235525	0.000481	0.000232	0.0087714	0.920985	0.00165772	0.000605	0.00352739	0.0385998	0.00104061	0.000772	0.00183304	0.00458794	0.000248
DO41229	PCAWG	Uterus-AdenoCa	Uterus-AdenoCa	1.42305	0.0155592	0.0159378	0.0354728	0.00210543	0.037521	0.0101185	0.0011865	0.000144	7.68e-06	0.0222799	0.00330568	0.00166429	0.0105674	0.000293	0.038622	0.0106053	0.0242879	0.00163202	0.00022	0.00018	6.03e-05	0.0266579	0.0136958	0.00185414	0.0086548	0.0055965	0.0109568	0.000308	0.700506
DO45099	PCAWG	Liver-HCC	Liver-HCC	0.00867036	0.000163	1e-05	3.84e-06	3.78e-07	9.42e-08	1e-05	4.7e-08	8.05e-08	3.4e-12	9.49e-08	2.34e-05	4.1e-06	7.84e-06	6.79e-07	0.000649	0.999049	6.84e-06	5.95e-07	6.02e-07	4.59e-07	7.58e-10	2.39e-07	3.97e-06	2.72e-06	1.55e-06	1.63e-05	4.28e-05	7.29e-09	1.05e-06
DO48760	PCAWG	Liver-HCC	Liver-HCC	0.000288	2.48e-05	4.37e-11	4.62e-10	3.19e-12	3.79e-12	7.54e-11	8.77e-16	1.99e-15	7.11e-19	2.33e-10	1.65e-08	1.46e-10	5.82e-10	7.27e-17	3.76e-09	0.999975	1.08e-11	1.28e-10	6.74e-10	7.95e-11	3.41e-17	6.81e-12	1.41e-09	1.52e-11	7.24e-12	2.72e-11	8.53e-09	9.13e-16	2.03e-11
DO35082	PCAWG	Panc-AdenoCa	Panc-AdenoCa	0.000924	3.96e-05	1.4e-17	3.75e-28	1.02e-32	2.6e-25	2.14e-25	2.48e-34	1.98e-30	9.69e-38	3.01e-21	2.28e-14	4.37e-05	6.61e-19	1.05e-27	1.08e-22	1.37e-15	1.97e-14	3.42e-19	8.06e-25	3.2e-29	6.05e-31	2.61e-22	0.999917	4.08e-25	2.22e-26	7.48e-25	1.51e-10	5e-29	3.27e-17
DO7822	PCAWG	ColoRect-AdenoCa	ColoRect-AdenoCa	0.00028	3.11e-09	1.44e-08	2.96e-13	1.75e-14	5.46e-16	7.83e-14	1.36e-18	1.47e-19	6.87e-26	7.71e-12	0.999978	1.2e-05	1.89e-09	2.33e-13	8.74e-13	1.51e-07	4.42e-09	4.02e-12	1.84e-09	4.95e-10	4.86e-19	1.24e-09	2.42e-07	4.59e-11	5.86e-13	1.72e-10	9.99e-06	5.59e-19	1.95e-10
DO50315	PCAWG	Eso-AdenoCa	Eso-AdenoCa	8.42e-09	6.75e-28	0	0	0	0	0	0	0	0	0	1.01e-32	1	0	0	0	7.93e-43	0	0	0	0	0	0	5.15e-17	0	0	0	4.58e-10	0	0
DO220484	PCAWG	Kidney-ChRCC	Kidney-ChRCC	0.0573052	2.78e-21	1.49e-05	6.46e-09	1.63e-17	1.37e-06	0.00755994	2.72e-15	1.42e-11	2.92e-20	8.47e-06	5.75e-12	5.41e-16	1.6e-08	0.990716	7.08e-11	4.81e-08	7.65e-09	5.56e-25	8.36e-22	4.15e-23	4.14e-15	1.58e-06	4.92e-13	0.0016978	1.42e-16	4.53e-10	6.02e-09	7.47e-17	1.72e-10
DO46838	PCAWG	Kidney-RCC	Kidney-RCC	0.0104139	2.09e-05	4.83e-05	5.78e-05	6.09e-06	9.04e-06	4.15e-05	2.34e-07	4.35e-07	2.03e-10	5.41e-06	4.89e-06	1.38e-05	2.29e-05	7.79e-06	0.99889	0.000713	7.52e-06	1.95e-06	7.53e-08	9.35e-08	5.01e-08	5.58e-05	3.95e-06	2.4e-05	9.35e-07	7.74e-06	4.78e-05	8.4e-08	7.95e-06
DO35574	PCAWG	CNS-Medullo	CNS-PiloAstro	2.85174	0.0127925	0.00937398	0.0159064	0.0230247	0.0280285	0.0244992	0.129	0.0350217	0.196929	0.0167992	0.00876961	0.0200202	0.013285	0.0181729	0.00858099	0.012908	0.0235848	0.00797756	0.0161037	0.0198174	0.0679303	0.00963828	0.0392304	0.015074	0.134898	0.0102914	0.03587	0.0373224	0.00915011
DO48987	PCAWG	Cervix-SCC	Head-SCC	1.59867	0.00144446	0.107596	0.00186225	0.000128	0.00101205	0.000708	2.56e-05	5.03e-06	3.73e-08	0.133873	0.0302939	0.0267469	0.567179	0.000353	0.000837	0.0479821	0.00407495	0.0109931	0.00444335	0.00121497	1.21e-05	0.00703846	0.0130834	0.0148522	0.000313	0.00608248	0.00718705	2.29e-06	0.0106574
DO35541	PCAWG	CNS-Medullo	CNS-Medullo	0.789544	0.000896	0.000697	0.00597011	0.0300401	0.000724	0.0283653	0.854438	0.00816375	0.00517137	0.000202	0.000898	7.9e-05	0.00189991	0.000534	0.013779	0.00511178	0.0010248	0.000404	0.00252284	0.00391697	0.00184239	0.00384264	0.000832	0.014593	0.00672762	0.000575	0.00399904	0.000167	0.00258483
DO48761	PCAWG	Liver-HCC	Liver-HCC	0.00530699	5.97e-05	1.51e-05	3.5e-05	2.14e-06	1.64e-07	2.18e-06	6.94e-08	4.18e-08	4.25e-13	3.09e-07	6.51e-05	3.97e-05	3.56e-05	5.37e-07	4.56e-05	0.999514	2.13e-06	3.65e-07	6.43e-07	1.32e-07	4.96e-10	1.31e-06	1.34e-06	8.87e-06	6.87e-06	1.02e-05	0.000129	5.86e-09	2.41e-05
DO51066	PCAWG	Prost-AdenoCa	Prost-AdenoCa	0.450441	0.000936	0.00625345	0.00220764	0.000878	0.00694979	0.00466084	0.00190081	0.000784	0.000161	0.00254824	0.00417098	0.00130196	0.00326972	0.00174109	0.00409313	0.00253833	0.00399067	0.00109333	0.00046	0.000537	0.000407	0.00147468	0.00153922	0.00334987	0.933012	0.00330978	0.00376539	0.000127	0.00254003
DO51518	PCAWG	Panc-AdenoCa	Panc-AdenoCa	0.115322	0.00240241	0.000467	0.000162	0.000164	0.000118	0.000157	1.95e-05	9.35e-06	1.24e-07	6.26e-05	3.22e-05	0.0035953	0.00028	6.81e-05	2.77e-05	0.00175705	0.000929	0.000122	1.09e-05	6e-06	3.07e-06	0.000214	0.983845	2.69e-05	3.95e-05	0.000172	0.00522464	2.89e-06	8.16e-05
DO33392	PCAWG	Panc-AdenoCa	Panc-AdenoCa	0.131299	0.0201076	0.0001	1.38e-06	3.31e-07	0.000119	5.4e-06	2.12e-06	1.1e-06	2.46e-08	1.02e-05	0.000169	0.00103213	3.71e-05	1.82e-06	9.53e-06	0.000353	0.00122588	2.19e-05	7.96e-06	4.32e-05	1.95e-06	3.66e-05	0.976009	2.47e-06	1.23e-05	5.25e-06	0.000571	2.04e-06	0.000111
DO33160	PCAWG	Panc-AdenoCa	Panc-AdenoCa	0.0550522	0.00185629	0.000126	9.76e-06	9.83e-07	2.06e-06	0.000107	1.68e-06	1.88e-07	2.67e-08	9.16e-06	0.00172033	0.0011905	5.11e-05	1.4e-05	4.94e-06	0.000259	0.00051	2.27e-05	2.01e-05	1.44e-05	2.41e-07	3.68e-05	0.993057	3.34e-06	1.26e-05	2.5e-05	0.000833	4.08e-07	0.00011
DO50402	PCAWG	Eso-AdenoCa	Stomach-AdenoCa	0.789427	0.00135219	9.61e-06	1.69e-06	3.43e-08	6.02e-07	2.09e-08	1.03e-11	2.81e-11	1.39e-14	0.000165	0.00586092	0.461505	4.86e-05	2.15e-09	1.23e-07	0.00047	4.89e-06	3.64e-06	1.93e-05	5.06e-07	1.47e-10	8.73e-07	0.0103888	8.38e-08	1.26e-06	1.3e-06	0.520162	2.48e-10	3.41e-06
DO50772	PCAWG	Liver-HCC	Liver-HCC	1.37e-05	2e-09	1.33e-09	5.86e-09	2.56e-10	8.85e-11	1.3e-09	4.73e-12	3.55e-13	1.29e-20	3.16e-12	7.56e-08	1.41e-08	1.26e-08	1.22e-08	5.53e-07	0.999999	4.17e-11	4.31e-11	4.07e-11	6.7e-12	3.78e-16	1.79e-09	2.15e-10	2.62e-09	1.23e-10	5.73e-10	1.66e-07	2.73e-15	6.42e-09
DO44485	PCAWG	Kidney-RCC	Kidney-RCC	0.640947	0.000718	0.0089501	0.00187906	0.000169	0.00556127	0.010421	0.000303	0.000467	2.08e-06	0.00263152	0.00276965	0.00086	0.00495436	6.66e-05	0.881842	0.0395228	0.00549346	3.69e-05	3.61e-05	2.13e-05	0.000104	0.00678877	0.000615	0.00651858	0.000195	0.000547	0.0110092	5.08e-05	0.00746676
DO52162	PCAWG	Panc-Endocrine	Panc-Endocrine	3.15895	0.0277652	0.037478	0.0499116	0.0175934	0.0509254	0.0502481	0.0731274	0.0064213	0.00673864	0.0564175	0.0303374	0.0232065	0.0774395	0.0209265	0.0196977	0.0313418	0.0399548	0.022299	0.00904776	0.00746048	0.00494795	0.0355005	0.034452	0.0952341	0.0298225	0.0507536	0.0478563	0.00861943	0.0344759
DO35148	PCAWG	Panc-AdenoCa	Panc-AdenoCa	1.12663	0.011274	0.00765619	0.00433332	0.00159947	0.0134937	0.00481161	0.00440404	0.000698	0.000501	0.00923503	0.0128916	0.0114195	0.00806574	0.0102274	0.00306756	0.00902672	0.0132709	0.00436997	0.00249671	0.00215033	0.00279096	0.0138365	0.797138	0.00297267	0.00425556	0.00719603	0.0213576	0.000967	0.014493
DO46832	PCAWG	Kidney-RCC	Kidney-RCC	0.0559117	7.91e-05	0.000313	0.000214	9.46e-05	4.85e-05	0.000131	1.57e-06	1.47e-06	1.07e-08	8.21e-05	0.000237	0.000226	0.00023	4.38e-05	0.993281	0.00233054	0.000111	7.1e-05	4.14e-06	2.35e-06	9.28e-07	0.000828	9.98e-05	9.99e-05	6.95e-05	4.09e-05	0.000945	8.51e-06	0.000406
DO10807	PCAWG	Prost-AdenoCa	Prost-AdenoCa	0.00629215	1.23e-05	1.92e-05	7.67e-06	1.73e-05	0.000138	7.42e-06	5.51e-06	2.21e-06	3.4e-07	1.68e-05	8.31e-06	1.42e-05	4.02e-06	2.09e-05	4.64e-06	2.19e-05	5.24e-05	1.45e-05	4.49e-06	2.71e-06	4.72e-06	4.21e-05	4.09e-05	8.58e-06	0.999439	1.44e-05	6.24e-05	1.21e-06	1.24e-05
DO30220	PCAWG	Ovary-AdenoCa	Ovary-AdenoCa	0.0324448	5.68e-07	5.81e-05	2.57e-05	1.16e-05	0.000233	0.000157	3.06e-09	5.19e-08	5.49e-12	3.26e-05	1.3e-05	2.5e-05	3.87e-05	3.53e-05	8.29e-05	0.000219	3.37e-06	3.5e-05	1.64e-08	8.08e-09	5.73e-09	0.996146	0.000401	7.4e-05	2.04e-06	4.6e-05	0.00046	1.67e-08	0.00189965
DO45101	PCAWG	Liver-HCC	Liver-HCC	0.000109	8.2e-06	2.76e-10	5.79e-13	4.47e-16	2.5e-12	5.21e-12	3.45e-17	6.58e-17	7.72e-23	5.11e-13	7.35e-08	5.07e-12	4.67e-10	1.17e-16	1.96e-07	0.999992	2.13e-11	3.4e-13	2.69e-10	4.18e-13	8.26e-19	2.86e-12	9.61e-10	2.62e-11	1.49e-12	4.68e-11	4.64e-11	1.7e-19	2.43e-12
DO220864	PCAWG	Skin-Melanoma	Skin-Melanoma	0.0138353	4.37e-09	9.82e-08	1.3e-06	3.52e-06	0.00180402	8.74e-07	1.21e-10	1.49e-09	1.2e-17	2.58e-08	1.4e-09	9.65e-07	3.45e-06	1.57e-09	3.36e-08	3.05e-05	2.25e-08	1.74e-08	3.8e-10	2.89e-12	1.37e-13	3.39e-06	1.18e-07	6.9e-08	5.31e-08	0.998144	7.23e-06	1.43e-12	4.76e-08
DO44889	PCAWG	Liver-HCC	Liver-HCC	0.0321597	0.00463156	1.44e-06	1.3e-05	1.46e-06	6.08e-06	3.5e-05	1.73e-07	9.66e-08	1.96e-09	5.66e-06	1.1e-05	9.29e-07	1.79e-06	9.3e-09	7.59e-05	0.995142	1.2e-06	3.11e-06	2.69e-06	1.69e-06	1.16e-08	4.2e-06	3.4e-05	3.58e-06	5.13e-06	6.3e-06	7.68e-06	1.82e-08	4.82e-06
DO220535	PCAWG	Kidney-ChRCC	Myeloid-MPN	3.32156	0.0383533	0.0353452	0.0334224	0.0280958	0.0472046	0.0303655	0.0356346	0.0213774	0.0230262	0.0283776	0.0273394	0.0249949	0.0402987	0.0403181	0.0433217	0.0313136	0.0389317	0.0179293	0.020649	0.0301926	0.0640306	0.0324818	0.047156	0.0299194	0.0395315	0.0308407	0.0326835	0.0624222	0.0244425
DO220351	PCAWG	Kidney-ChRCC	Kidney-ChRCC	2.54365	0.0129046	0.013376	0.0388454	0.0105875	0.0383656	0.0213359	0.0233566	0.00314079	0.00434127	0.0131953	0.0157484	0.00522042	0.00809125	0.34441	0.149383	0.0373707	0.0119159	0.0073815	0.00965861	0.0278999	0.00448712	0.0141553	0.0185197	0.0547901	0.0488786	0.0212653	0.0171511	0.01606	0.00816451
DO26427	PCAWG	Lung-SCC	Lung-SCC	2.17e-09	1.35e-19	4.33e-14	5.5e-15	3.53e-18	1.53e-15	2.97e-21	7.38e-30	7.27e-33	1.16e-42	4.62e-12	4.32e-24	2.58e-14	1.1e-10	2.87e-31	1.59e-22	6.22e-16	3.14e-12	1	2.13e-20	1.45e-30	8e-33	1.41e-14	3.58e-17	8.69e-28	1.92e-22	1.21e-18	3.55e-16	6.25e-28	1.74e-16
DO218088	PCAWG	Stomach-AdenoCa	Eso-AdenoCa	0.0618426	2.28e-10	5.95e-17	3.67e-17	1.21e-18	2.04e-17	1.42e-14	7.86e-21	2.82e-21	1.33e-26	2.39e-15	9.79e-09	0.988712	6.61e-15	7.24e-21	2.06e-15	4.04e-09	6.8e-11	1.41e-12	3.39e-13	1.46e-14	4.31e-21	3.44e-14	3.04e-07	2.18e-15	6e-15	3.94e-12	0.0112875	1.51e-21	8.33e-14
DO46893	PCAWG	Kidney-RCC	Kidney-RCC	0.0128146	1.37e-05	1.26e-05	1.22e-05	1.91e-06	2.15e-06	2.86e-07	1.93e-06	2.99e-09	4.62e-10	2.26e-07	0.000323	2.12e-07	2.82e-06	1.14e-05	0.998559	0.000868	6.72e-07	2.7e-07	8.15e-06	2.11e-05	7.76e-09	4.11e-05	9.93e-06	4.72e-05	5.57e-05	2.83e-06	1.6e-06	3.95e-07	2.06e-06
DO48937	PCAWG	CNS-Medullo	CNS-Medullo	0.953036	0.00395128	0.00172777	0.0105326	0.00431935	0.00592099	0.0117027	0.838041	0.0100202	0.0118813	0.00693578	0.00272337	0.00242441	0.00163129	0.00212176	0.00375822	0.00679896	0.00743234	0.00190619	0.00316715	0.00460391	0.0121479	0.00202585	0.0109145	0.0069108	0.0094928	0.00497027	0.00730593	0.00218255	0.00244847
DO50774	PCAWG	Liver-HCC	Liver-HCC	0.00641945	0.000194	4.66e-06	1.01e-05	1.29e-06	7.72e-08	5.44e-06	2.06e-09	1.17e-07	2.96e-11	2.19e-07	0.000128	6.2e-06	2.77e-06	1.52e-09	0.000118	0.999376	9.9e-05	1.95e-06	6.69e-06	8.48e-07	2.18e-09	3.21e-07	4.19e-06	1.57e-05	3.69e-06	9e-06	7.36e-06	9.39e-07	3.23e-06
DO218012	PCAWG	Head-SCC	Head-SCC	2.69994	0.0287253	0.0928801	0.0430728	0.015751	0.0197593	0.011321	0.00387709	0.00116148	0.000431	0.0567229	0.0213128	0.0391429	0.250014	0.00455381	0.0128009	0.040269	0.0187974	0.0401849	0.00895781	0.00576364	0.00184206	0.0227464	0.0176452	0.0160583	0.00606454	0.0229168	0.0372857	0.0122138	0.147728
DO220869	PCAWG	Skin-Melanoma	Skin-Melanoma	0.0490146	0.000116	2.14e-06	0.000631	0.000398	0.000102	0.000408	4.92e-05	5.67e-05	1.71e-06	0.00140014	6.74e-05	7.1e-05	4.52e-05	2.48e-05	6.93e-05	0.000372	0.000193	2.77e-05	1.19e-05	1.72e-05	3.24e-06	0.000826	1.06e-05	8.62e-05	3.52e-05	0.994371	0.000253	7.61e-05	0.000275
DO219580	PCAWG	Liver-HCC	Liver-HCC	2.88974	0.0698547	0.0233194	0.0416499	0.0120729	0.0193836	0.0511332	0.00103189	0.00405834	0.00137826	0.0239737	0.0504879	0.0202391	0.0193343	0.00660804	0.124813	0.209029	0.0549695	0.016344	0.0124144	0.0239163	0.00746059	0.0230735	0.0198827	0.0388046	0.00751201	0.027518	0.0255588	0.0308562	0.0333216
DO51127	PCAWG	Prost-AdenoCa	Prost-AdenoCa	2.28e-05	1.32e-08	7.46e-09	7.88e-08	8.76e-09	9.8e-08	8.49e-09	9.98e-08	1.05e-09	6.51e-09	3.37e-08	2.76e-08	4.26e-08	2.65e-08	1.13e-07	3.26e-07	6.78e-08	9.15e-09	1.52e-08	8.87e-09	6.77e-09	7.1e-09	2.51e-08	8.27e-08	1.16e-08	0.999999	6.59e-09	1.43e-07	1.05e-08	4.82e-08
DO4766	PCAWG	Breast-AdenoCa	Breast-AdenoCa	1.6e-05	1.5e-10	8.13e-09	1.27e-08	2.55e-12	0.999999	2.78e-13	9.27e-15	3.59e-14	3.11e-16	1.86e-10	6.43e-11	1.25e-11	1.11e-09	1.79e-10	7e-12	1.61e-09	8.95e-07	1.26e-10	1.83e-12	1.38e-13	6.96e-16	1.13e-08	2.37e-09	2e-13	3.57e-09	1e-07	5.9e-09	2.59e-14	7.63e-11
DO220844	PCAWG	Skin-Melanoma	Skin-Melanoma	0.628958	0.000904	0.00356429	0.00561583	0.00310621	0.00508466	0.0214565	0.000879	0.00153766	1.04e-06	0.00253869	0.000711	0.00278634	0.00183417	0.000238	0.00139822	0.0192573	0.0174878	0.000725	0.000728	0.000184	4.2e-05	0.00559821	0.00146288	0.00100959	0.00408812	0.890377	0.00607624	3.6e-05	0.0012722
DO48911	PCAWG	CNS-Medullo	CNS-Medullo	0.19524	8.68e-05	8.35e-05	0.00113717	9.09e-05	0.000487	0.00182375	0.968863	0.00139225	0.0018802	0.00048	9.65e-05	7.3e-05	0.000408	0.000878	0.000251	0.00035	0.000827	0.000123	8.24e-05	5.88e-05	0.000805	0.000144	0.000134	0.000109	0.0183985	0.000307	0.000329	0.000212	9.09e-05
DO219954	PCAWG	Bone-Leiomyo	Bone-Leiomyo	0.168663	0.000135	0.000478	0.976609	0.00528348	0.000305	0.00419606	1.47e-05	1.68e-05	1.38e-06	0.000392	0.000489	6.7e-05	0.00042	0.000541	0.00092	0.00189422	0.000369	0.000145	0.000108	0.000434	1.3e-05	0.00247099	5.51e-05	0.000279	9.51e-05	0.00271905	0.000299	3.67e-06	0.00124669
DO50776	PCAWG	Liver-HCC	Liver-HCC	0.00408573	0.000154	2.98e-05	6.23e-07	7.62e-10	1.58e-07	3.16e-07	9.07e-11	2.01e-10	4.54e-15	6.28e-07	0.000131	6.18e-07	9.35e-06	1.55e-09	2.12e-05	0.999609	1.71e-06	1.85e-08	4.56e-08	9.04e-09	3.51e-11	2.86e-07	3.15e-06	2.38e-07	3.47e-08	2.5e-05	3.52e-06	3.03e-11	9.58e-06
DO30970	PCAWG	Ovary-AdenoCa	Ovary-AdenoCa	1.29e-05	4.47e-12	4.78e-11	5.76e-09	4.24e-10	2.78e-07	1.42e-12	5.32e-15	4.3e-16	5.62e-22	1.16e-13	2.72e-10	2.38e-14	2.06e-11	2.84e-13	3.15e-08	1.58e-10	6.88e-10	2.07e-11	6.27e-14	6.81e-16	2.78e-17	0.999999	5.11e-10	2.16e-13	6.53e-13	2.02e-11	2.59e-11	1.84e-16	4.98e-07
DO50316	PCAWG	Eso-AdenoCa	Eso-AdenoCa	0.00678612	5.25e-13	3.54e-21	3.4e-29	9.68e-32	7.99e-29	2.46e-25	7.58e-39	7.01e-45	0	1.3e-24	7.21e-14	0.99916	1.31e-18	2.62e-25	6.57e-32	3.44e-17	5.75e-18	2.64e-18	1.32e-19	3.79e-25	2.59e-38	9.27e-21	3.68e-11	9.9e-23	6.08e-27	1.21e-22	0.00084	3.62e-40	1.07e-20
DO45103	PCAWG	Liver-HCC	Liver-HCC	0.0176703	0.00179587	7.97e-06	7.34e-06	9.61e-07	4.18e-06	1.88e-06	2.52e-08	2.19e-08	6.46e-10	1.8e-05	2.44e-05	2.51e-05	5.24e-06	9.4e-09	7.9e-05	0.997792	2.22e-06	4.25e-06	8.21e-06	3.23e-06	3.36e-09	7.55e-07	0.000104	2.48e-06	9.95e-06	4.39e-06	9.55e-05	6e-09	2.89e-06
DO50331	PCAWG	Eso-AdenoCa	Eso-AdenoCa	0.00932516	3.58e-07	1.52e-12	2.06e-15	4.3e-19	2.12e-17	7.05e-19	9.04e-26	2.91e-24	6.13e-33	1.81e-11	4.19e-08	0.998839	5.22e-13	1.5e-20	4.98e-16	2.86e-10	2.6e-14	1.17e-13	1.28e-13	6.15e-16	1.41e-22	4.32e-16	8.82e-05	4.02e-18	2.41e-16	1.74e-16	0.00107278	1.36e-22	1.57e-14
DO45064	PCAWG	Liver-HCC	Liver-HCC	0.00387988	0.000368	2.18e-06	8.42e-07	2.53e-07	5.31e-09	3.04e-07	4.14e-12	7.86e-10	3.67e-14	5.51e-08	7.65e-06	2.07e-06	1.42e-07	5.31e-11	1.16e-05	0.999587	3.01e-06	1.06e-07	2.13e-07	8.6e-09	1.96e-11	5.67e-08	3.73e-06	4.99e-06	1.88e-07	1.4e-06	5.14e-06	3e-09	1.37e-06
DO36155	PCAWG	CNS-PiloAstro	CNS-PiloAstro	0.503859	0.000167	0.000135	0.00023	0.000561	0.000971	0.0003	0.110938	0.00104667	0.867534	0.000244	0.000123	0.000121	0.00100851	0.000832	4.24e-05	0.000194	0.000829	0.00016	0.000182	0.000332	0.00444918	0.00022	0.000527	4.27e-05	0.00176904	0.000176	0.00585637	0.00056	0.000449
DO35919	PCAWG	CNS-PiloAstro	CNS-PiloAstro	2.69411	0.0143354	0.00993118	0.0192162	0.0278018	0.00826491	0.0787749	0.106796	0.0504178	0.322348	0.00892927	0.0113556	0.0143322	0.0103504	0.0114389	0.0107457	0.0211665	0.0161707	0.00949233	0.0198886	0.0423511	0.0356921	0.0152864	0.0165321	0.019043	0.0245018	0.014166	0.0192134	0.0264571	0.0150004
DO50436	PCAWG	Eso-AdenoCa	Eso-AdenoCa	0.34275	6.88e-05	1.23e-08	5.32e-11	4.19e-10	8.21e-11	2.86e-12	9.35e-14	3.85e-14	8.3e-21	5.11e-11	6.97e-07	0.892112	6.45e-08	2.6e-10	3.27e-10	3.3e-06	2.24e-08	3.5e-10	4.73e-10	4.06e-11	1.17e-15	4.4e-09	4.43e-06	1.72e-11	6.54e-10	7.63e-11	0.107811	5.7e-16	2.5e-08
DO6504	PCAWG	Lymph-UCLL	Lymph-CLL	1.88598	0.0157143	0.010184	0.0203706	0.0105937	0.00787393	0.016902	0.00220538	0.00233043	0.000971	0.00380564	0.0200347	0.0152979	0.00879481	0.0140624	0.0240484	0.043068	0.013215	0.00383121	0.0322194	0.601503	0.00284781	0.00729958	0.0145621	0.0105792	0.0471958	0.00550795	0.0209103	0.0173201	0.00675172
DO51549	PCAWG	Panc-AdenoCa	Panc-AdenoCa	0.0824452	0.00322091	6.04e-06	9.34e-06	6.25e-07	3.43e-07	1.84e-05	8.6e-08	4.89e-08	2.9e-09	4.36e-06	0.000109	0.00393094	2.76e-06	1.97e-06	1.49e-06	0.000226	9.8e-05	3.34e-06	2.28e-06	1.87e-06	3.33e-07	1.18e-06	0.987644	2.41e-06	1.31e-05	2.44e-06	0.0046892	1.68e-08	9.74e-06
DO51139	PCAWG	Prost-AdenoCa	Prost-AdenoCa	0.0348452	4.11e-05	0.000153	0.000345	9.62e-05	0.000132	0.000209	1.43e-05	7.11e-06	8.82e-07	7.29e-05	0.000219	0.000133	0.000111	8.22e-05	8.53e-05	0.000349	0.000113	0.000127	3.94e-05	3.06e-05	1.19e-05	0.000288	7.15e-05	6.94e-05	0.99636	0.000119	0.0003	6.91e-06	0.000411
DO26434	PCAWG	Lung-SCC	Lung-SCC	1.1123	1.37e-07	0.000248	7.08e-06	1.9e-05	4.45e-05	9.74e-07	6.55e-12	7.79e-12	1.2e-19	0.029772	5.27e-07	0.00591569	0.0178161	9.8e-07	1.54e-07	0.000178	0.000425	0.63488	7.82e-10	1.48e-11	4.24e-13	0.0883351	4.48e-05	1.74e-05	2.97e-09	0.000159	0.0165443	4.87e-10	0.205592
DO4359	PCAWG	Breast-AdenoCa	Breast-AdenoCa	0.527624	0.000883	0.00982891	0.00419631	0.00209118	0.913251	0.00167841	0.000254	5.06e-05	1.03e-05	0.00411525	0.00191584	0.0010399	0.00534379	0.000631	0.00162618	0.00289915	0.00651831	0.00302893	0.000194	0.000164	8.42e-05	0.0117419	0.00310056	0.000285	0.000439	0.0161806	0.00181797	0.000103	0.00652685
DO50778	PCAWG	Liver-HCC	Liver-HCC	0.0573443	0.00102269	0.00111783	5.73e-05	3.51e-05	1.94e-05	0.000106	1.36e-05	2.9e-06	3.03e-09	2.57e-06	0.00114115	0.000186	0.000195	1.54e-05	0.000792	0.993084	4.67e-05	7.7e-06	9.89e-05	3.93e-05	1.43e-07	2.42e-05	2.25e-05	8.55e-05	0.000128	0.000258	0.00135745	2.54e-06	0.000138
DO22970	PCAWG	Liver-HCC	Liver-HCC	4.51e-05	1.62e-06	1.88e-10	3.09e-12	1.16e-15	1.4e-12	1.31e-12	1.21e-15	4.13e-17	3.42e-23	3.04e-13	7.58e-08	5.83e-12	2.32e-10	9.5e-15	1.42e-06	0.999997	9.34e-11	3.54e-13	1.04e-09	1.13e-12	9.52e-19	4.96e-12	2.49e-09	4.5e-10	2.2e-12	2.48e-12	4.67e-11	3.5e-18	1.73e-12
DO50437	PCAWG	Eso-AdenoCa	Eso-AdenoCa	5.36e-06	1.56e-20	1.35e-36	5.95e-41	0	0	0	0	0	0	3.45e-35	4.68e-24	1	9.84e-32	0	0	8.83e-27	1.09e-38	8.55e-35	2.94e-33	1.12e-40	0	2.76e-41	2.18e-13	0	3.76e-41	1.12e-44	3.36e-07	0	1.62e-36
DO46771	PCAWG	Panc-Endocrine	Kidney-RCC	3.11004	0.016225	0.0175083	0.0347961	0.0188964	0.0255853	0.0564109	0.0275534	0.0134961	0.014093	0.0132922	0.0210991	0.0136224	0.0198573	0.0716429	0.114546	0.100544	0.0184452	0.0173982	0.0161437	0.0332042	0.0314619	0.0187392	0.0211253	0.10735	0.0441888	0.0299585	0.0344672	0.032623	0.0157271
DO11782	PCAWG	CNS-GBM	CNS-GBM	0.0027236	7.54e-07	1.88e-09	3.45e-06	2.69e-07	2.31e-09	0.999714	2.12e-06	0.000267	2.54e-07	2.33e-09	3.02e-07	4.82e-08	1.05e-07	1.87e-09	1.44e-07	2.34e-06	3.19e-07	1.14e-07	3.78e-06	1.59e-08	5.13e-08	3.96e-08	7.3e-08	8.3e-08	6.01e-08	4.17e-06	8.56e-08	2.11e-08	1.86e-08
DO46396	PCAWG	Ovary-AdenoCa	Ovary-AdenoCa	0.0434042	1.71e-06	1.09e-06	9.78e-06	7.09e-06	8.38e-06	8.43e-08	4.53e-07	6.36e-10	8.09e-09	3.52e-06	7.13e-07	7.68e-06	2.54e-06	4.4e-08	5.36e-07	8.59e-06	1.03e-06	4.53e-06	9.51e-07	2.35e-07	8.29e-08	0.992827	3.38e-06	7.34e-08	1.66e-05	4.5e-06	2.51e-05	7.99e-07	0.0070633
DO35569	PCAWG	CNS-Medullo	CNS-Medullo	1.58177	0.00613923	0.00687444	0.0150314	0.0104774	0.00819185	0.0308197	0.689405	0.0253217	0.0460114	0.00911089	0.00610664	0.00743805	0.00913558	0.00663095	0.0082267	0.00653686	0.00716121	0.00541284	0.00444239	0.00515493	0.0170668	0.00799259	0.00785984	0.00598109	0.0171566	0.00899715	0.00804418	0.00506215	0.00820988
DO23942	PCAWG	Lung-AdenoCa	Panc-AdenoCa	1.49275	0.0706538	0.0170381	0.00220775	0.000839	0.000304	0.00137081	7.89e-05	0.000213	5.85e-06	0.00411145	0.0122905	0.0652635	0.00289228	0.000504	0.00492211	0.0212589	0.0458089	0.00247673	0.00105502	0.000697	7.03e-05	0.00152996	0.627702	0.00108506	0.0142655	0.00240215	0.0874465	0.000139	0.0113683
DO222276	PCAWG	Stomach-AdenoCa	Stomach-AdenoCa	1.68589	0.0382195	0.00492831	0.000677	0.000186	0.00125906	0.000796	2.12e-05	9.05e-06	2.1e-07	0.000736	0.0318553	0.261282	0.00865236	0.000914	0.00036	0.0139546	0.0125185	0.00401114	0.000871	0.000329	1.58e-05	0.0117411	0.186286	0.00343177	0.000852	0.00363488	0.393873	1.51e-05	0.0185716
DO50780	PCAWG	Liver-HCC	Liver-HCC	7.62e-06	4.91e-07	3.26e-11	1.24e-10	2.81e-14	3.93e-14	1.53e-12	3.17e-21	3.73e-17	3.68e-24	3.57e-15	3.73e-11	7.44e-12	3.29e-14	1.69e-19	4.32e-10	1	8.79e-11	2.32e-14	2.55e-13	1.72e-15	4.73e-20	3.27e-13	6.26e-12	5.48e-13	3.89e-13	1.64e-10	2.53e-11	4.08e-17	2.47e-11
DO50349	PCAWG	Eso-AdenoCa	Eso-AdenoCa	0.0218815	3.1e-05	1.39e-12	1.3e-18	9.29e-23	5.73e-17	6.49e-19	2.69e-26	4.91e-25	3.02e-29	1.6e-14	4.19e-08	0.997074	6.64e-13	2.06e-20	5.53e-16	2.84e-11	4.39e-11	2.96e-13	6.25e-17	3.22e-20	1.79e-23	1.94e-15	0.00208326	1.73e-19	5.36e-19	1.65e-14	0.000812	2.24e-23	3.18e-13
DO37425	PCAWG	Skin-Melanoma	Skin-Melanoma	0	0	0	0	0	0	0	0	0	0	0	0	0	0	0	0	0	0	0	0	0	0	0	0	0	0	1	0	0	0
DO26540	PCAWG	Lung-SCC	Lung-SCC	4.07e-08	1.88e-23	3.53e-21	4.25e-28	3.13e-28	5.43e-22	1.28e-29	0	0	0	1.32e-24	1.18e-29	1.31e-21	2.23e-09	0	7.01e-30	1.5e-20	3.5e-21	1	3.75e-40	1.07e-41	0	2.22e-17	2e-23	4.67e-35	3.76e-30	5.7e-22	5.99e-20	5.18e-44	6.49e-22
DO45105	PCAWG	Liver-HCC	Liver-HCC	3.4e-06	8.01e-08	6.25e-11	3.39e-10	1.52e-12	3.21e-13	7.07e-12	4.36e-13	2.57e-14	6.82e-23	3.7e-14	2.42e-08	6.66e-09	2.55e-10	3.73e-12	8.27e-09	1	2.54e-12	3.53e-13	4.96e-12	1.18e-12	1.47e-17	3.61e-12	9.78e-12	2.43e-11	6.43e-12	2.48e-11	7.11e-08	6.91e-17	2.86e-10
DO11794	PCAWG	CNS-GBM	CNS-GBM	5.51e-05	7.72e-09	8.12e-11	9.85e-08	2.18e-08	3.19e-10	0.999996	2.86e-10	2.21e-06	8.43e-11	3.39e-11	1.36e-08	4.18e-09	2.34e-09	8.37e-11	1.03e-08	8.69e-08	1.36e-08	4.3e-09	3.01e-08	2.14e-08	9.09e-11	7.65e-10	3.24e-09	8.99e-10	7.23e-10	1.27e-06	3.48e-09	4.84e-10	1.55e-09
DO48935	PCAWG	CNS-Medullo	CNS-Medullo	0.15622	0.000109	0.000175	0.000924	0.00035	0.000813	0.00034	0.979218	0.00296903	0.00342418	0.000568	0.00013	5.59e-05	0.000222	0.000252	0.000239	0.000131	0.000271	0.000156	0.000178	1.54e-05	0.00200507	0.000489	0.000404	0.000306	0.00385949	0.000309	0.000976	5.81e-05	0.00105168
DO51541	PCAWG	Panc-AdenoCa	Panc-AdenoCa	0.732308	0.0657864	0.00021	7.88e-05	0.00111753	2.48e-05	0.000395	2.18e-06	1.61e-06	2.47e-09	4.17e-05	3.56e-05	0.0736972	0.00015	3.81e-05	4.64e-06	0.000836	0.00255736	0.000447	6.25e-05	1.5e-06	2.05e-06	0.000626	0.808944	8.4e-06	0.000202	0.000103	0.0442769	4.68e-06	0.000346
DO35874	PCAWG	CNS-PiloAstro	CNS-PiloAstro	0.889253	0.000497	0.000328	0.00159348	0.005181	0.00125247	0.000572	0.229219	0.00152301	0.712485	0.000806	0.000324	0.000252	0.00227358	0.00806771	0.00323844	0.000882	0.00171585	0.000551	0.000941	0.000384	0.00139159	0.000954	0.000935	0.000518	0.0201055	0.000548	0.00251345	0.000213	0.000733
DO45285	PCAWG	Biliary-AdenoCa	Biliary-AdenoCa	3.18179	0.0994673	0.0179394	0.0402927	0.0209944	0.0820002	0.0491333	0.0128098	0.0163861	0.00544047	0.02644	0.00615796	0.0334776	0.0308935	0.0217063	0.0565726	0.0657716	0.05542	0.0192087	0.0121171	0.0360462	0.0169983	0.0301066	0.0248487	0.0341298	0.0147449	0.0481044	0.0408138	0.0384208	0.0435573
DO11382	PCAWG	CNS-GBM	CNS-GBM	0.000319	2.45e-07	1.51e-08	1.41e-06	2.83e-07	1.82e-08	0.999976	1.25e-07	1.6e-05	1.42e-07	1.23e-09	5.58e-08	1.65e-08	1.96e-08	5.21e-08	3.53e-07	5.11e-07	2.61e-07	2.43e-07	7.91e-07	1.62e-06	1.18e-08	1.55e-07	1.48e-07	2.79e-08	3.67e-08	1.05e-06	3.14e-08	5.51e-07	1.36e-07
DO7024	PCAWG	Lymph-MCLL	Lymph-CLL	0.565882	2.58e-07	9.22e-08	2.1e-07	2.05e-07	4.89e-08	6.76e-07	3.17e-08	3.17e-07	2.64e-08	1.54e-08	2.76e-07	3.64e-07	5.78e-07	9.31e-08	2.19e-07	3.7e-07	9.06e-07	4.32e-08	0.253144	0.746848	1.77e-08	2.91e-07	5.01e-07	6.16e-08	3.72e-07	2.27e-07	1.19e-06	2.1e-07	1.43e-07
DO51052	PCAWG	Prost-AdenoCa	Prost-AdenoCa	0.0772166	0.00018	0.000689	0.000409	0.000138	0.00033	0.000277	0.00156004	2.55e-05	4.9e-06	0.000102	0.000298	0.000273	0.000301	0.000121	0.000363	0.00116959	0.000413	0.000139	0.000127	3.27e-05	5.14e-05	0.000184	0.000197	0.000125	0.990987	0.000141	0.000886	2.16e-05	0.000453
DO220883	PCAWG	Skin-Melanoma	Skin-Melanoma	8.44e-22	8.19e-39	1.08e-28	1.14e-25	2.23e-23	3.03e-31	7.21e-24	0	0	0	2.83e-32	5.02e-32	1.8e-35	1.5e-30	4.57e-36	3.01e-37	8.03e-27	1.62e-23	5.64e-34	7e-41	1.82e-42	0	4.69e-32	4.37e-37	1.05e-41	1.72e-42	1	5.55e-33	0	2.28e-28
DO18839	PCAWG	Kidney-RCC	Kidney-RCC	0.0465327	0.000139	0.000142	0.000267	2.26e-05	0.000166	8.69e-06	1.37e-05	6.64e-08	1.07e-08	3.23e-06	0.000449	4.91e-06	5.75e-05	2.7e-05	0.994149	0.00298383	4.2e-05	3.41e-05	1.29e-05	1.97e-05	1.85e-07	0.00036	7.24e-05	7.28e-05	0.00089	1.42e-05	1.87e-05	4.89e-06	2.46e-05
DO51527	PCAWG	Panc-AdenoCa	Panc-AdenoCa	0.0190554	0.00138501	1.39e-05	1.06e-06	1.38e-08	2.63e-07	7e-07	2.04e-09	6.01e-10	9.62e-12	2.65e-06	6.68e-05	0.000314	3.76e-06	1.4e-06	1.33e-07	1.4e-05	0.000315	2.88e-06	2.51e-07	1.16e-07	3.07e-08	1.03e-05	0.997719	1.62e-06	2.64e-07	9.99e-07	0.000142	5.79e-10	3.42e-06
DO51532	PCAWG	Panc-AdenoCa	Panc-AdenoCa	0.0645407	0.001407	1.97e-05	4.09e-05	2.81e-06	1.64e-05	1.5e-05	1.67e-06	1.18e-06	8.39e-08	0.00021	3.64e-05	0.00348162	3.1e-05	1.17e-05	4.72e-06	0.000186	5.65e-05	5.18e-05	1.08e-05	7.42e-06	8.2e-06	1.92e-05	0.991211	7.06e-07	0.000128	1e-06	0.00266406	5.87e-06	0.00037
DO10813	PCAWG	Prost-AdenoCa	Prost-AdenoCa	0.0793814	0.000122	0.000149	0.000342	0.000115	0.000937	0.000229	0.00225736	6.91e-05	0.000206	0.000752	0.000124	0.000159	0.000139	0.000467	0.000396	0.000338	0.000222	0.000115	0.000105	9.24e-05	0.000254	8.27e-05	0.000499	0.000233	0.990708	0.000148	0.000306	0.000213	0.000222
DO50395	PCAWG	Eso-AdenoCa	Eso-AdenoCa	1.14538	0.00595574	0.000243	0.00153927	0.000928	0.00068	0.000289	9.49e-06	1.73e-05	1.37e-06	0.000807	0.000536	0.558011	0.0012665	0.00028	0.000138	0.0064158	0.00183415	0.00547024	0.00137039	0.000549	1.5e-05	0.00240714	0.0994537	7.37e-05	0.000575	0.00275948	0.302883	8.07e-06	0.0054838
DO50783	PCAWG	Liver-HCC	Liver-HCC	0.001739	1.18e-05	2.73e-06	3.45e-06	4.64e-07	1.43e-07	6.11e-07	1.39e-08	2.63e-08	4.04e-14	4.52e-08	6.13e-06	1.25e-05	1.78e-05	2.23e-07	8.03e-06	0.999853	5.04e-07	1.28e-07	2.63e-07	7.83e-08	3.69e-11	3.46e-07	1.71e-07	1.12e-06	8.3e-07	1.53e-05	6.1e-05	1.02e-09	3.29e-06
DO50392	PCAWG	Eso-AdenoCa	Stomach-AdenoCa	0.64993	1.21e-07	3.25e-12	5.57e-15	5.86e-21	6.64e-15	1.71e-17	3.24e-24	1.49e-22	5.14e-27	6.83e-14	3.74e-05	0.317922	2.41e-11	5.22e-17	1.71e-14	3.11e-09	2.85e-09	4.59e-13	6.06e-14	9.01e-17	1.99e-20	3.48e-14	0.00393916	3.54e-16	6.61e-16	5.65e-12	0.678101	1.57e-21	1.13e-13
DO28024	PCAWG	Ovary-AdenoCa	Ovary-AdenoCa	0.00146045	2.34e-12	1.9e-12	2.38e-08	1.99e-12	2.82e-09	2.42e-14	3.25e-15	1.1e-17	4.3e-22	7.29e-13	1.92e-11	2.28e-14	1.15e-11	5.37e-17	4.44e-10	2.04e-11	7.34e-12	2.34e-10	1.56e-13	4.63e-16	5.79e-19	0.999851	4.65e-10	2.7e-15	4.21e-13	1.82e-13	3.16e-11	2.51e-16	0.000149
DO46576	PCAWG	Ovary-AdenoCa	Ovary-AdenoCa	0.104396	1.35e-05	5.42e-05	0.000547	0.000362	0.00202201	5.38e-06	9.02e-06	8.1e-08	2.82e-07	5.14e-05	3.01e-06	3.13e-05	1.55e-05	5.21e-06	3e-05	0.000201	0.000147	0.00023	1.23e-05	1.01e-06	9.58e-07	0.983438	0.000126	8.46e-07	0.000194	0.000563	0.000235	5.37e-06	0.0116962
DO22490	PCAWG	CNS-Oligo	CNS-Medullo	1.96819	0.00257455	0.00527476	0.0110414	0.0041979	0.00825362	0.106634	0.364823	0.30826	0.0292826	0.00693438	0.00613482	0.00471158	0.00627153	0.00229213	0.0044094	0.00984332	0.010671	0.00271705	0.00439572	0.00336619	0.0140859	0.0030227	0.00831129	0.0260273	0.00638487	0.0159862	0.00832849	0.00976502	0.00599964
DO220352	PCAWG	Kidney-ChRCC	Kidney-ChRCC	3.09341	0.0305544	0.0134838	0.0323129	0.0235045	0.0422198	0.0176234	0.0179423	0.0126269	0.00885281	0.0178154	0.0428902	0.0274333	0.0208497	0.161565	0.0835035	0.0443625	0.0496922	0.0156398	0.0178885	0.0245542	0.0110663	0.0163607	0.0577	0.0574222	0.0485451	0.0256479	0.0512671	0.00854135	0.0181348
DO52152	PCAWG	Panc-Endocrine	Panc-Endocrine	2.64955	0.0105053	0.0159784	0.0280206	0.0091685	0.0281434	0.021875	0.0173345	0.0167402	0.0051567	0.015926	0.0190411	0.0162546	0.0183168	0.0232174	0.047897	0.0282389	0.0200514	0.00969222	0.00975913	0.011947	0.0742487	0.0374006	0.0152063	0.375711	0.0238791	0.0229943	0.0294143	0.0243003	0.0235809
DO51177	PCAWG	Panc-Endocrine	Panc-Endocrine	1.19579	0.0124574	0.00255372	0.0229573	0.00765175	0.00248693	0.0128528	0.00593651	0.0178972	0.00453835	0.00445888	0.00220129	0.00169696	0.00200912	0.0011578	0.0213206	0.0443832	0.0055016	0.00098	0.00383247	0.00794687	0.00675116	0.00331518	0.00400925	0.771678	0.00683014	0.00179557	0.00518306	0.0126806	0.00293612
DO47234	PCAWG	Kidney-RCC	Kidney-RCC	0.0306279	0.000241	2.93e-05	0.000168	3.09e-05	4.37e-05	0.000177	3.64e-05	2.48e-06	3.75e-07	3.6e-05	5.07e-05	1.13e-05	1.17e-05	0.000191	0.996636	0.000511	3.79e-05	9.04e-06	9.85e-06	1.48e-05	2.32e-06	1.5e-05	0.000171	0.000198	0.001076	1.42e-05	7.8e-05	0.000162	3.46e-05
DO47162	PCAWG	Kidney-RCC	Kidney-RCC	0.00163246	5.26e-07	2.3e-06	1.58e-06	9.37e-07	1.49e-05	1.7e-07	7.92e-08	1.41e-09	4.63e-12	5.87e-08	5.08e-06	8.01e-10	1.85e-06	9.43e-08	0.999861	2.83e-05	2.06e-07	1.33e-07	5.79e-08	1.39e-06	1.1e-09	5.23e-05	8.48e-06	3.24e-07	1.98e-05	2.4e-07	1.65e-08	3.02e-08	2.46e-07
DO45057	PCAWG	Liver-HCC	Liver-HCC	0.000253	2.1e-05	1.2e-10	2.48e-08	1.7e-09	2.27e-10	4.97e-10	2.15e-16	7.97e-13	1.3e-19	1.11e-10	5.09e-08	5.94e-09	2.03e-09	2.54e-15	1.91e-09	0.999979	6.78e-08	1.62e-09	5.14e-10	1.05e-12	2.79e-15	7.1e-09	7.6e-10	5.07e-10	2.06e-09	1.09e-07	4.91e-08	2.56e-14	6.44e-09
DO25797	PCAWG	Lung-AdenoCa	Lung-AdenoCa	0	0	0	0	0	0	0	0	0	0	0	0	0	0	0	0	0	1	0	0	0	0	0	0	0	0	0	0	0	0
DO35729	PCAWG	CNS-Medullo	CNS-Medullo	0.31748	0.000126675	0.000174	0.000172	0.000192	0.000716	0.000244	0.927652	0.000729	0.0625531	0.000264	0.000153	7.08e-05	0.000436	0.000994	0.000145	8.38e-05	0.000556	0.000151	0.000191	1.43e-05	0.000732	0.000252	0.000344	0.000393	0.00110018	0.000162	0.000888	4.34e-05	0.000467
DO50785	PCAWG	Liver-HCC	Liver-HCC	0.0770599	0.00407842	1.07e-05	0.000386	0.000119	0.000824	3.25e-06	1.22e-07	3.37e-08	8.7e-10	3.3e-05	1.9e-05	6.77e-05	0.000167	1.76e-08	8.13e-05	0.989755	1.08e-05	0.000133	6.66e-06	8.49e-07	5.36e-09	0.00039	0.000839	1.34e-07	4.05e-05	0.000989	0.00188698	8.06e-09	0.000159
DO36171	PCAWG	CNS-PiloAstro	CNS-PiloAstro	2.5608	0.0322279	0.0050278	0.0108029	0.0404189	0.0112022	0.0133385	0.066941	0.0155724	0.233239	0.00709843	0.00757218	0.00796713	0.0173191	0.0146737	0.0680873	0.0154407	0.010161	0.00951858	0.0120776	0.010467	0.0166161	0.010359	0.00836295	0.00841427	0.217113	0.0124699	0.108539	0.0016425	0.00733057
DO34736	PCAWG	Panc-AdenoCa	Panc-AdenoCa	0.318499	0.0091442	0.000525	3.7e-05	2.97e-05	0.00789879	0.000154	8.84e-08	6.94e-07	2.75e-11	0.000115	5.6e-05	0.00613044	0.000863	5.22e-06	0.000186	0.0055836	0.000511	0.000444	2.55e-06	2.15e-07	4.21e-08	0.00143525	0.943428	2.78e-05	4.78e-05	0.000121	0.0231276	1.73e-07	0.000126
DO52690	PCAWG	Lymph-BNHL	Lymph-BNHL	0.003588	7.48e-14	5.98e-16	7.55e-14	8e-15	3.71e-15	2.31e-15	1.07e-16	8.69e-17	3.5e-17	2.74e-13	1.61e-14	3.54e-14	2.83e-13	8.87e-15	9.32e-14	7.8e-12	7.62e-15	1.47e-14	0.999592	0.000407	2.11e-16	4.53e-14	9.77e-14	1.03e-14	5.56e-15	4.98e-14	2.61e-12	6.1e-17	5.38e-15
DO50374	PCAWG	Eso-AdenoCa	Eso-AdenoCa	3.73e-09	1.33e-22	5.61e-44	0	0	0	0	0	0	0	5.91e-40	4.47e-28	1	1.08e-39	0	0	6.27e-32	1.68e-44	4.34e-44	5.04e-37	1.4e-45	0	0	2.71e-13	0	0	0	2.03e-10	0	5.47e-44
DO22860	PCAWG	Liver-HCC	Kidney-RCC	0.575952	0.0504947	2.39e-05	3.52e-06	0.000227	0.000303	0.000314	6.8e-08	1.41e-09	2.17e-10	5.76e-07	0.000199	7.86e-06	0.000124	0.000546	0.86927	0.0333842	0.000269	8.08e-06	2.21e-06	0.000128	1.5e-08	0.00975758	0.0327762	3.18e-05	0.00140278	4.06e-05	0.000676	4.61e-06	4.45e-06
DO36083	PCAWG	CNS-PiloAstro	CNS-PiloAstro	0.605838	0.00116421	0.00104617	0.00138635	0.00282273	0.00188052	0.0038212	0.037674	0.00378421	0.892928	0.00126618	0.00130296	0.00333444	0.00148931	0.00246378	0.000725	0.00113377	0.00146671	0.000767	0.00178304	0.00141582	0.00534781	0.00109109	0.0025106	0.000807	0.019637	0.00150111	0.0025355	0.000871	0.00204334
DO48581	PCAWG	Panc-Endocrine	Panc-Endocrine	0.231347	8.34e-05	0.000784	0.00276043	0.000767	0.000919	0.00507072	0.000145	0.000589	1.03e-05	0.000125	0.000707	0.000165	0.000219	0.00365481	0.00541682	0.00340072	0.00114598	6.37e-05	0.000566	0.000598	0.000134	0.000194	0.000338	0.96742	0.000472	0.00140885	0.00194874	0.000522	0.000372
DO10839	PCAWG	Eso-AdenoCa	Eso-AdenoCa	0.00238089	1.94e-07	6.26e-16	8.23e-21	4.03e-18	1.43e-20	2.27e-20	1.66e-25	2.25e-27	1.7e-38	7.22e-21	1.11e-13	0.999743	5.55e-15	4.07e-18	2.03e-20	1.33e-11	1.67e-13	1.47e-16	2.4e-19	3.29e-21	4.09e-27	8.77e-18	6.11e-10	4.59e-21	8.14e-17	8.96e-20	0.000257	9.99e-28	4.99e-15
DO33376	PCAWG	Panc-AdenoCa	Panc-AdenoCa	0.30931	0.00704497	0.00123863	0.000685	6.23e-05	0.000142	0.000483	8.22e-06	3.35e-05	5.21e-06	0.00159341	0.0042022	0.00769458	0.000886	3.87e-05	0.000342	0.00308398	0.00124793	0.000682	6.42e-05	2.86e-05	1.35e-05	0.000648	0.950256	0.000298	5.4e-05	0.000462	0.0156621	6.74e-05	0.00297245
DO9700	PCAWG	ColoRect-AdenoCa	ColoRect-AdenoCa	0.000142	2.65e-08	1.41e-07	1.15e-12	6.14e-15	2.85e-13	5.27e-13	2.78e-18	4.4e-18	1.07e-23	2.66e-10	0.99999	3.78e-06	1.3e-07	1.82e-13	7.29e-10	3.21e-06	3.23e-09	1.89e-11	1.24e-10	2.99e-11	2.95e-18	5.77e-09	1.72e-07	9.51e-13	1.64e-12	2.77e-09	2.81e-06	1.69e-17	2.79e-09
DO46568	PCAWG	Ovary-AdenoCa	Ovary-AdenoCa	0.0736045	9.93e-06	2.37e-05	0.00124835	0.000463	0.000482	2.83e-06	2.06e-06	1.54e-08	4.77e-08	3.92e-05	1.79e-06	3.18e-05	2.88e-05	1.51e-06	1.62e-05	8.65e-05	4.69e-05	7.13e-05	1.46e-05	7.11e-07	4.48e-07	0.989354	4.15e-05	6.29e-07	6.72e-05	0.000736	0.000409	2.53e-06	0.0068186
DO50787	PCAWG	Liver-HCC	Liver-HCC	0.00796471	4.45e-05	2.4e-05	5.32e-05	7.78e-07	8.11e-08	3.4e-06	7.77e-07	4.31e-07	2.96e-12	5.44e-07	0.000215	2.57e-05	4.38e-05	3.66e-06	0.000108	0.999243	1.56e-05	9.91e-07	4.6e-06	5.13e-06	3.34e-09	6.18e-07	2.05e-07	3.73e-05	2.11e-05	2.54e-05	0.000102	2.96e-08	2e-05
DO45107	PCAWG	Liver-HCC	Liver-HCC	0.00150198	0.000151	1.11e-09	3.02e-08	2.34e-10	2.66e-10	7.52e-09	2.87e-13	3.1e-13	8.5e-16	3.05e-09	8.99e-07	3.63e-09	1.13e-08	3.81e-14	1.24e-07	0.999847	6.5e-11	1.95e-10	2.26e-08	1.52e-08	7.17e-15	5.62e-11	1.12e-08	2.01e-09	1.57e-09	3.84e-09	1.22e-07	2.28e-14	2.99e-10
DO33042	PCAWG	Panc-AdenoCa	Panc-AdenoCa	0.293869	0.00477731	0.000983	3.12e-05	8.04e-07	0.00133382	1.26e-05	3.02e-07	5.66e-08	2.8e-10	0.000223	0.00519128	0.00230968	0.00454246	6.19e-05	1.65e-05	0.00354972	0.00225898	0.000229	1.73e-05	2.18e-06	5.78e-08	0.000555	0.95152	2.63e-05	1.51e-05	0.00302211	0.0188722	2.27e-08	0.000448
DO10817	PCAWG	Prost-AdenoCa	Prost-AdenoCa	0.236114	0.000241	0.000238	0.00240419	0.00168892	0.000645	0.00058	0.00649081	0.000281	0.00115561	0.000746	0.000267	0.00061	0.000512	0.00461119	0.00103506	0.000539	0.000496	0.00037	0.000261	0.000225	0.00188159	0.00109059	0.00133785	0.00109746	0.967574	0.000303	0.00161159	0.000626	0.00108018
DO219972	PCAWG	Bone-Leiomyo	Bone-Leiomyo	6.75e-06	1.02e-13	1.3e-12	1	3.19e-07	5.73e-12	4.71e-08	8.17e-12	9.42e-12	1.25e-13	2.95e-13	1.06e-11	3.36e-14	1.42e-11	9.64e-12	4.91e-11	8.93e-11	1.3e-10	3.64e-10	3.94e-08	1.17e-10	2.26e-14	1.99e-10	1.44e-12	8.37e-09	1.92e-12	3.66e-10	7.15e-11	9.5e-13	1.57e-10
DO50789	PCAWG	Liver-HCC	Liver-HCC	0.00138775	0.00014	5.44e-11	5.48e-09	1.49e-10	1.17e-10	1.79e-09	6.09e-14	5.38e-13	2.59e-16	9.78e-10	5.21e-08	6.02e-09	9.72e-10	1.59e-14	2.66e-08	0.99986	2.14e-10	6.78e-10	6.46e-09	4.76e-10	2.23e-15	3.24e-11	2.03e-08	1.03e-10	2.18e-09	5.03e-09	1.5e-07	1.07e-14	4.19e-10
DO22356	PCAWG	CNS-Oligo	CNS-GBM	0.00306124	3.98e-07	3.33e-06	9.13e-06	7.4e-06	1.04e-07	0.999735	2.31e-05	7.88e-05	1.88e-06	4.15e-06	3.89e-06	2.37e-06	1.94e-05	5.45e-07	5.28e-06	1.57e-05	3.78e-06	1.54e-06	3.96e-06	8.65e-07	9.81e-08	4.07e-07	5.96e-06	3.79e-06	4.2e-07	6.27e-05	3.89e-06	2.1e-07	2.3e-06
DO50372	PCAWG	Eso-AdenoCa	Eso-AdenoCa	0.265788	1.59e-06	5.55e-10	8.34e-16	8.69e-16	9.79e-11	9.41e-16	1.81e-22	3.86e-25	2.79e-31	2.77e-11	3.78e-07	0.925274	3.25e-09	8.34e-14	1.38e-16	1.3e-09	1.4e-08	1.07e-07	3.37e-13	2.26e-15	2.72e-21	2.97e-09	6.4e-06	2.05e-14	9.25e-14	8.75e-11	0.0747177	1.76e-22	2.83e-09
DO38571	PCAWG	Stomach-AdenoCa	Stomach-AdenoCa	0.632787	1.1e-14	4.93e-30	1.08e-39	0	6.9e-37	1.23e-37	0	0	0	3.44e-33	3.71e-17	0.328044	2.29e-30	6.55e-42	1.15e-36	3.25e-21	7.03e-24	2.7e-32	5.3e-34	1.3e-42	0	2.26e-27	1.53e-07	1.07e-37	9.46e-40	3.49e-27	0.671956	0	1.09e-26
DO219960	PCAWG	Bone-Leiomyo	Bone-Leiomyo	0.163026	0.000221	0.000757	0.979206	0.00092	0.000725	0.00107981	0.000869	0.000453	0.000202	0.00127667	7.44e-05	0.000268	0.000273	0.000316	0.00081	0.000552	0.000351	0.000119	0.000786	0.000771	0.003129	0.000451	0.000267	0.000352	0.000672	0.00227668	0.00224412	0.000387	0.000191
DO6430	PCAWG	Lymph-UCLL	Lymph-CLL	0.921277	0.00056	0.00143405	0.0018789	0.00220862	0.00100649	0.00185891	0.000825	0.000982	0.00145717	0.00197293	0.00351546	0.0017729	0.00177144	0.00185707	0.00252352	0.00425073	0.00134071	0.000573	0.290944	0.662794	0.00187756	0.00112842	0.00247968	0.00243806	0.000612	0.00142851	0.00169833	0.000974	0.0018359
DO27851	PCAWG	Lymph-BNHL	Lymph-BNHL	8.23e-07	7.32e-34	8.87e-34	2.51e-33	1.07e-36	1.2e-41	1.65e-34	1.45e-41	7.64e-40	0	2.91e-38	6.15e-30	8.29e-37	5.71e-27	8.81e-41	4.25e-32	4.12e-28	8.77e-31	4.84e-37	1	4.95e-08	0	2.35e-34	2.01e-34	2.77e-37	5.34e-35	5.38e-32	5.76e-31	3.02e-38	9.42e-33
DO48891	PCAWG	CNS-Medullo	CNS-Medullo	0.275249	0.000365	0.000771	0.00125057	0.00028	0.00176484	0.0101072	0.96015	0.00254469	0.00337481	0.000704	0.000421	0.000422	0.00111148	0.0010506	0.000391	0.000519	0.00119329	0.000293	0.000183	0.000119	0.000869	0.000792	0.00279828	0.000325	0.00545535	0.00135364	0.000576	0.000103	0.000712
DO45109	PCAWG	Liver-HCC	Liver-HCC	0.00176198	0.000177	1.18e-09	2.03e-10	1.46e-12	1.3e-11	7.68e-10	4.3e-13	6.33e-14	1.54e-16	1.52e-11	1.04e-07	9.55e-10	1.75e-09	4.86e-12	3.99e-06	0.999819	3.02e-10	1.35e-11	2.1e-08	1.98e-09	5.19e-14	8.5e-11	1.75e-08	8.54e-08	3.12e-11	8.94e-10	4.14e-09	3.9e-14	4.11e-11
DO33984	PCAWG	Panc-AdenoCa	Panc-AdenoCa	1.10523	0.0387372	0.00162867	0.00361274	0.00224189	0.00244976	0.00113102	0.000653	0.000307	6.05e-05	0.00873117	0.0240922	0.0400263	0.00169209	0.00235328	0.00258315	0.0152312	0.00582888	0.00165561	0.00263283	0.00176168	0.00119107	0.000984	0.757578	0.00102799	0.00210099	0.00138841	0.0734402	0.000251	0.00462799
DO14250	PCAWG	Head-SCC	Head-SCC	0.0564714	1.4e-45	2.94e-42	0	0	6.73e-44	0	0	0	0	1.07e-40	3.36e-44	5.14e-38	0.989898	0	0	1.66e-31	2.8e-45	0.0101024	2.37e-40	0	0	0	9.15e-42	0	0	0	3.96e-35	0	0
DO50791	PCAWG	Liver-HCC	Liver-HCC	0.0989293	0.00112889	0.00115533	0.00185703	7.68e-05	3.06e-05	0.000276	5.49e-06	6.22e-06	1.03e-09	1.48e-05	0.00172603	0.000342	0.000526	1.23e-05	0.000977	0.987337	7.77e-05	1.32e-05	1.42e-05	4.45e-06	3.26e-07	0.000195	9.74e-05	5.4e-05	0.000105	0.00076	0.00225706	6.28e-07	0.000949
DO50355	PCAWG	Eso-AdenoCa	Eso-AdenoCa	0.000299	1.63e-38	0	0	0	0	0	0	0	0	0	6.05e-40	0.999974	0	0	0	0	0	0	0	0	0	0	1.45e-17	0	0	0	2.59e-05	0	0
DO10829	PCAWG	Prost-AdenoCa	Prost-AdenoCa	0.240956	0.000624	0.00035	0.00201551	0.00039	0.00162825	0.000551	0.00667709	0.000424	0.000884	0.000815	0.000891	0.000684	0.000786	0.001917	0.000913	0.00118164	0.0011611	0.000348	0.000724	0.00121974	0.000556	0.000932	0.0021041	0.000452	0.967584	0.000942	0.00164156	0.000496	0.00110742
DO52652	PCAWG	Lymph-BNHL	Lymph-BNHL	0.000852	4.74e-24	2.63e-27	4.14e-25	4.87e-28	3.23e-27	7.6e-26	7.63e-30	1.52e-28	7.66e-30	3.3e-25	3.01e-24	1.28e-25	1.69e-23	5.11e-27	2.97e-23	8.41e-20	1.22e-26	2.45e-27	0.999918	8.19e-05	2.05e-28	8.43e-26	3.71e-23	2.43e-24	3.35e-27	1.6e-25	2.26e-21	1.08e-29	2.29e-26
DO51131	PCAWG	Prost-AdenoCa	Prost-AdenoCa	1.12698	0.00450073	0.00416606	0.00713618	0.00637618	0.0099097	0.00734773	0.0387988	0.0046424	0.00527165	0.00619529	0.00562421	0.00381189	0.00371036	0.0124287	0.00371521	0.00567942	0.0113178	0.00388855	0.00292286	0.00393738	0.00299297	0.00489605	0.0109384	0.00272815	0.79737	0.00587637	0.0101703	0.00418227	0.00946439
DO52701	PCAWG	Lymph-MCLL	Lymph-CLL	0.681676	1.91e-23	2.62e-28	1e-24	8.12e-28	2.62e-25	1.48e-25	1.92e-28	2.28e-30	7.77e-28	1.01e-24	1.71e-21	1.71e-21	6.58e-22	4.94e-28	5.68e-22	1.85e-20	2.48e-23	5.14e-27	0.424412	0.575588	7.01e-27	1.41e-22	1.5e-21	3.25e-23	4.88e-23	2.36e-26	2.32e-20	8.08e-29	5.18e-24
DO27859	PCAWG	Lymph-BNHL	Lymph-BNHL	0.0463765	3.77e-12	2.36e-13	9.37e-12	2.59e-12	3.03e-13	3.46e-13	1.93e-14	1.37e-14	5.52e-15	4.96e-12	4.16e-12	3.11e-12	4.25e-11	2.17e-13	1.71e-11	4.76e-10	1.92e-12	2.2e-12	0.992045	0.0079548	5.14e-14	1.78e-12	4.05e-12	2.54e-12	1.37e-13	8.92e-12	1.83e-10	2.21e-15	6.2e-13
DO51495	PCAWG	Panc-AdenoCa	Panc-AdenoCa	0.014345	0.00131893	1.72e-06	1.48e-08	2.4e-12	1.71e-05	1.08e-11	2.58e-11	6.21e-14	1.43e-17	2.51e-08	0.000227	2.21e-06	1.83e-06	3.9e-11	3.35e-05	1.93e-05	7.2e-05	2.09e-07	1.25e-09	9.38e-12	2.57e-12	3.19e-05	0.998264	2.59e-10	1.39e-09	1.49e-08	6.76e-06	4.69e-13	3.09e-06
DO52719	PCAWG	Lymph-UCLL	Lymph-CLL	0.105164	6.21e-08	4.81e-09	4.24e-07	2.6e-07	1.28e-08	9.84e-08	1.05e-08	1.06e-08	4.42e-08	4.7e-08	9e-07	4.54e-08	8.44e-07	6.2e-08	5.54e-06	2.45e-06	2.58e-07	2.09e-08	0.0217715	0.978206	1.83e-07	2.54e-06	4.74e-07	1.96e-06	2.99e-06	4.11e-08	2.36e-06	2.14e-07	1.11e-07
DO39841	PCAWG	Thy-AdenoCa	Thy-AdenoCa	3.07472	0.0244466	0.0307898	0.0238604	0.0210711	0.0264094	0.027218	0.0126476	0.0117908	0.0211828	0.0239995	0.0248431	0.0277155	0.0451951	0.0254261	0.014398	0.0275757	0.0353605	0.0237545	0.0166661	0.0291182	0.0463317	0.0297288	0.0330328	0.0358057	0.0270642	0.0357499	0.0358218	0.227169	0.0358269
DO37439	PCAWG	Skin-Melanoma	Skin-Melanoma	0	0	0	0	0	0	0	0	0	0	0	0	0	0	0	0	0	0	0	0	0	0	0	0	0	0	1	0	0	0
DO35543	PCAWG	CNS-Medullo	CNS-Medullo	0.636398	0.00384818	0.0012066	0.0161087	0.00339608	0.00265609	0.0118921	0.898774	0.00488868	0.00329582	0.00304895	0.000823	0.00105125	0.00202971	0.00168752	0.00489029	0.00363406	0.00251243	0.000743	0.00183894	0.0066835	0.00464701	0.00218496	0.00150534	0.0019696	0.00314389	0.00319113	0.00330515	0.00268811	0.00235522
DO6394	PCAWG	Lymph-UCLL	Lymph-CLL	0.110482	6.36e-05	4.26e-05	0.000318	8.16e-05	0.000101	6.77e-05	3.34e-05	1.26e-05	5.64e-05	0.000245	8.48e-05	0.000103	0.00018	0.000258	5.79e-05	0.000365	0.000137	4.46e-05	0.0144736	0.981912	7.61e-05	4.74e-05	0.00024	0.000229	9.38e-05	7.42e-05	0.000285	0.000281	3.76e-05
DO51251	PCAWG	Skin-Melanoma	Skin-Melanoma	0.0306987	0.000211	0.000113	0.000383	0.00104665	7.68e-05	0.000624	3.27e-06	9.38e-06	2.86e-08	3.17e-05	1.13e-05	5.17e-05	1.65e-05	7.05e-07	7.2e-05	0.000258	0.00016	9.56e-06	7.12e-06	2.81e-06	4.01e-07	4.93e-05	2.49e-05	7.32e-05	1.02e-05	0.996582	9.68e-05	2.15e-06	7.24e-05
DO45111	PCAWG	Liver-HCC	Liver-HCC	1.41e-05	9.45e-07	1.95e-12	4.32e-12	8.93e-15	7.53e-17	1.39e-13	6.83e-21	1.78e-19	7.53e-26	1.77e-16	1.15e-09	1.09e-12	4.97e-12	6.71e-21	1.02e-10	0.999999	7.08e-12	1.5e-13	9.98e-13	3.62e-14	5.03e-22	1.45e-15	1.14e-12	3.15e-13	1.18e-15	8.5e-12	2.1e-12	2.46e-17	5.39e-14
DO35138	PCAWG	Panc-AdenoCa	Panc-AdenoCa	1.01829	0.0121746	0.004712	0.00874389	0.00673057	0.00181643	0.00573135	0.000988	0.00127639	0.000679	0.00764657	0.00606319	0.0314996	0.00197488	0.00729077	0.00616388	0.00554448	0.0126326	0.00181529	0.00216227	0.00240738	0.00155531	0.00397148	0.812046	0.00386752	0.00513131	0.00398597	0.0354522	0.000889	0.00504818
DO49466	PCAWG	Panc-AdenoCa	Panc-AdenoCa	0.00297842	0.000207	1.41e-06	8.25e-11	7.06e-14	2.73e-08	4.86e-10	1.63e-11	6.29e-12	4.9e-15	2.55e-09	1.5e-05	6.07e-05	6.91e-08	3.8e-10	1.39e-08	1.45e-06	4.64e-06	1.45e-08	5.2e-10	6e-11	2.77e-12	5.12e-09	0.999704	3.08e-10	3.57e-09	7.81e-10	5.77e-06	1.59e-12	9.8e-08
DO19733	PCAWG	Kidney-RCC	Kidney-RCC	0.43398	0.00343357	0.00179398	0.00187032	0.000985	0.00227034	0.00246528	0.000178	0.000399	1.28e-05	0.00045	0.0012394	0.00250445	0.00117478	0.00263046	0.925823	0.0332176	0.00180917	0.0001	0.000266	0.000156	6.3e-05	0.00265254	0.000882	0.00264525	0.0015462	0.00161873	0.00656394	0.000165	0.00108364
DO9226	PCAWG	ColoRect-AdenoCa	ColoRect-AdenoCa	4.65e-06	3.29e-11	1.92e-10	8.59e-16	3.71e-18	1.38e-18	1.77e-14	2.88e-22	8.5e-23	1.1e-30	3.96e-14	1	2.19e-07	1.69e-11	4.44e-17	9.31e-16	9.35e-09	3.95e-12	8.73e-15	4.69e-12	7.97e-14	1.8e-23	3.72e-13	1.46e-08	1.35e-12	4.89e-15	3.94e-13	3.76e-08	2.91e-23	2.94e-13
DO49424	PCAWG	Panc-AdenoCa	Stomach-AdenoCa	1.36527	0.0504721	0.00460734	0.000395	8.38e-05	0.000176	0.00145474	0.000131	1.57e-05	1.23e-08	0.000354	0.0294729	0.0812431	0.00230809	2.08e-05	9.29e-05	0.00890881	0.00707267	0.00312235	0.00013	4.18e-05	1.04e-06	0.00100349	0.359423	0.000165	0.000829	0.00066	0.447239	9.29e-06	0.000568
DO220118	PCAWG	Bone-Leiomyo	CNS-Medullo	2.72122	0.0130294	0.0100734	0.13376	0.0161622	0.0505569	0.0738055	0.290603	0.0318074	0.00539815	0.0128711	0.00884881	0.00798763	0.0116402	0.0159393	0.0234093	0.0444938	0.0334563	0.0106894	0.00811291	0.0127504	0.0327353	0.0230291	0.00891064	0.0221062	0.0139135	0.0304966	0.0138942	0.0161972	0.0233223
DO51085	PCAWG	Prost-AdenoCa	Prost-AdenoCa	0.000369	1.99e-07	2.8e-07	8.32e-07	2.42e-07	4.73e-06	2.28e-07	3.28e-06	4.17e-08	2.44e-07	7.92e-07	1.26e-06	7.16e-07	1.16e-07	9.12e-07	1.28e-06	1.85e-06	3.98e-07	1.42e-07	3.26e-07	8.59e-07	1.65e-07	2.2e-07	9.94e-07	5.54e-07	0.999974	4.93e-07	3.36e-06	1.21e-07	1.06e-06
DO22884	PCAWG	Liver-HCC	Biliary-AdenoCa	1.36714	0.585662	0.0137883	0.00343272	0.000164	0.00354162	0.000948	5.12e-05	2.91e-05	1.87e-07	0.000416	0.00842725	0.0101183	0.00124623	0.00143553	0.0389679	0.225916	0.0122773	0.00106842	0.000148	7.7e-05	1.26e-05	0.00215887	0.0657623	0.0105025	0.000426	0.0016085	0.00908552	2.39e-05	0.00270427
DO639	PCAWG	Bladder-TCC	Breast-AdenoCa	0.536463	1.72e-08	0.226877	2.73e-13	2e-19	0.773031	5.9e-22	2.08e-20	1.82e-28	1.26e-44	6.2e-10	8.63e-07	3.44e-18	1.48e-06	1.42e-24	1.32e-05	6.09e-07	8.51e-13	1.91e-12	8.12e-17	1.86e-28	4.72e-31	1.09e-06	7.53e-05	8.76e-20	4.8e-14	3.09e-14	7.23e-16	4.2e-30	4.82e-11
DO1392	PCAWG	Breast-AdenoCa	Breast-AdenoCa	0.80655	7.59e-05	0.0045299	0.000126	0.000221	0.72243	0.000642	4.58e-07	4.15e-06	1.18e-08	0.00128682	1.45e-05	0.00112238	0.00292539	0.000251	0.00184317	0.00700005	0.00155419	0.00233493	1.41e-06	4.49e-07	1.15e-06	0.236747	0.00150335	0.000293	1.25e-05	0.00478354	0.00683832	1.49e-06	0.00345666
DO37474	PCAWG	Skin-Melanoma	Skin-Melanoma	2.59e-15	0	1.82e-33	1.62e-39	0	3.75e-19	8.69e-34	0	0	0	0	0	0	0	0	0	2.28e-32	0	0	0	0	0	1.4e-16	0	0	0	1	0	0	0
DO52504	PCAWG	Prost-AdenoCa	Prost-AdenoCa	0.139917	0.00143444	0.000452	0.000392	0.000307	0.00178452	0.000431	0.000422	8.57e-05	7.94e-05	0.000376	0.000379	0.0016478	0.000414	0.000705	0.000276	0.000838	0.000966	0.00032	0.000218	8.57e-05	0.00011	0.000776	0.0013734	0.000211	0.98255	0.000276	0.00211795	9.46e-05	0.000879
DO12034	PCAWG	CNS-GBM	CNS-GBM	0.00246964	1.47e-06	1.55e-06	2.5e-05	5.06e-06	1.46e-06	0.999786	5.93e-07	2.02e-05	4.68e-09	3.59e-07	7.92e-06	1.17e-06	1.81e-06	1.07e-07	2.74e-05	1.06e-05	3.44e-06	2.77e-06	1.69e-06	3e-07	8.26e-09	1.15e-06	3.76e-06	1.87e-06	4.43e-07	8.83e-05	2.91e-06	2.66e-08	2.44e-06
DO27809	PCAWG	Lymph-BNHL	Lymph-BNHL	0.00568889	2.34e-16	7.24e-16	6.45e-16	4.27e-17	2.89e-19	3.47e-16	3.1e-20	3.27e-18	8.22e-23	5.44e-19	1.65e-15	2.58e-16	7e-17	1.06e-17	7.67e-16	5.3e-15	1.48e-14	1.87e-18	0.999313	0.000687	7.14e-21	3.14e-16	2.14e-16	2.14e-17	3.28e-17	2.58e-15	2.34e-15	7.54e-18	4.85e-16
DO50796	PCAWG	Liver-HCC	Liver-HCC	1.78733	0.1517	0.0130295	0.0149819	0.00128535	0.0288039	0.011669	3.76e-05	0.000257	3.14e-06	0.00232687	0.012355	0.0130007	0.0211957	0.00179409	0.0389546	0.555063	0.00928084	0.00549525	0.00174553	0.00278066	0.00018	0.0137345	0.0061674	0.0140929	0.00154321	0.0366975	0.0219347	0.000203	0.0196861
DO5249	PCAWG	Breast-AdenoCa	Breast-AdenoCa	2.32635	0.0176852	0.0355811	0.0389879	0.00587407	0.428924	0.0252012	0.00321156	0.000857	0.000243	0.0772526	0.0051869	0.00410655	0.0254927	0.00811722	0.0355126	0.0538525	0.0313509	0.0184266	0.00292918	0.000773	0.00101064	0.0237712	0.0722128	0.00661651	0.00907434	0.013704	0.0207016	0.0131698	0.0201738
DO46354	PCAWG	Ovary-AdenoCa	Ovary-AdenoCa	0.073682	6.92e-05	3e-05	0.000288	0.00138784	0.00366194	1.52e-05	1.47e-05	4.34e-08	5.1e-08	0.000281	2.75e-06	2.69e-05	0.000122	6.42e-06	0.000164	0.0004	1.42e-05	0.000152	2.5e-06	8.45e-08	1.65e-06	0.990335	0.00138192	1.22e-06	2.47e-05	4.09e-05	0.000365	3.04e-06	0.00120653
DO45113	PCAWG	Liver-HCC	Liver-HCC	0.084306	0.0128028	1.37e-05	0.000168	3.16e-05	1.51e-05	5.13e-05	3.97e-07	1.07e-06	3.01e-08	3.79e-05	0.000131	3.26e-05	8.69e-05	1.12e-07	0.000166	0.985647	2.14e-05	2.03e-05	0.000139	8.38e-05	7.58e-08	2.04e-05	0.00021	1.45e-05	8.31e-05	3.34e-05	0.000147	3.15e-07	4.09e-05
DO50447	PCAWG	Eso-AdenoCa	Eso-AdenoCa	1.62e-14	3.45e-37	0	0	0	0	0	0	0	0	0	3.08e-44	1	0	0	0	0	0	0	0	0	0	0	2.78e-20	0	0	0	8.81e-16	0	0
DO50320	PCAWG	Eso-AdenoCa	Eso-AdenoCa	6.01e-08	1.85e-14	7.68e-30	1.77e-43	6.38e-41	3.31e-34	2.42e-35	0	0	0	1.74e-34	6.69e-24	1	2.39e-28	6.99e-36	9.48e-42	4.28e-26	2.47e-23	2.09e-24	2.2e-30	7.58e-37	0	1.13e-25	1.04e-12	4.33e-35	3.51e-30	2e-33	3.31e-09	0	2.25e-29
DO36386	PCAWG	ColoRect-AdenoCa	ColoRect-AdenoCa	0.00313211	1.11e-07	6.86e-07	3.84e-11	1.54e-12	5.02e-12	4.94e-11	5.44e-15	7.8e-16	2.71e-20	3.02e-10	0.999674	5.3e-05	9.09e-07	4.81e-12	5.96e-11	1.56e-06	2.89e-08	2.3e-09	1.49e-07	9.5e-09	6.05e-16	6.85e-09	3.89e-06	1.3e-09	2.24e-09	1.23e-08	0.000266	4.72e-16	1.12e-08
DO48040	PCAWG	Stomach-AdenoCa	Stomach-AdenoCa	0.797277	0.000237	0.000176	9.49e-08	7.52e-07	1.12e-06	5.41e-07	2.26e-11	2.96e-11	2.11e-18	4.45e-07	0.00334465	0.0251731	9.37e-05	5.95e-08	1.82e-07	0.000503	1.05e-05	4.17e-07	2.65e-09	4.97e-10	1.54e-13	6.45e-05	0.371224	6.99e-05	6.59e-09	5.27e-05	0.598997	8.78e-12	5.12e-05
DO51078	PCAWG	Prost-AdenoCa	Prost-AdenoCa	0.115731	0.000152	0.000398	0.00187538	0.000961	0.000879	0.000259	5.15e-06	2.43e-05	6.94e-08	5.98e-05	0.000522	0.000282	0.000419	6.29e-05	0.00403424	0.00158558	0.000105	0.000127	3.18e-05	4.27e-06	1.06e-05	0.000509	0.00011	0.000124	0.984933	0.000244	0.00135079	5.51e-06	0.000928
DO31150	PCAWG	Ovary-AdenoCa	Ovary-AdenoCa	0.0174562	4.29e-06	2.93e-07	3.58e-06	3.39e-06	0.0022311	1.16e-06	3.57e-07	4.57e-11	9.18e-12	5.69e-06	1.55e-08	9.02e-08	9.71e-08	2.69e-09	9.52e-07	1.34e-05	3.31e-07	1.89e-06	5.11e-09	4.39e-11	3.79e-09	0.997631	3.83e-05	1.26e-09	7.11e-08	1.94e-06	7.71e-06	8.44e-09	5.4e-05
DO50798	PCAWG	Liver-HCC	Liver-HCC	9.3e-08	5.16e-09	1.15e-19	1.56e-21	3.31e-25	6.9e-23	9.02e-20	2.3e-26	4.54e-30	1.69e-37	1.58e-25	1.25e-16	3.89e-21	1.79e-20	9.55e-25	7.38e-12	1	4.39e-20	1.68e-24	1.8e-18	2.6e-22	5.48e-32	2.81e-20	2.91e-17	5.74e-18	2.69e-22	5.65e-20	3.31e-19	1.69e-31	7.98e-23
DO51472	PCAWG	Panc-AdenoCa	Panc-AdenoCa	1.29564	0.014833	0.0122096	0.0053659	0.000962	0.000732	0.107817	1.88e-05	2.63e-05	1.39e-06	0.0019903	0.0209032	0.0294462	0.0177059	0.000475	0.00104523	0.00699577	0.0252204	0.00692431	0.00074	0.000376	2.7e-05	0.0128452	0.699885	0.000156	0.000466	0.00418826	0.0237584	0.000104	0.00478134
DO20867	PCAWG	Kidney-RCC	Kidney-RCC	1.62305	0.000524	0.0430501	0.0252792	0.00729841	0.0316404	0.060967	0.000271	0.00177253	6.01e-06	0.00717979	0.00962141	0.00155617	0.0178978	0.000616	0.624244	0.0344348	0.0040982	6.53e-05	9.87e-05	4.01e-05	0.00023	0.0616491	0.0024727	0.0203903	0.00282582	0.00599717	0.0166279	0.000186	0.0189604
DO45073	PCAWG	Liver-HCC	Liver-HCC	0.0160033	0.00054	8.11e-05	8.85e-06	2.03e-08	8.72e-07	8.42e-06	6.89e-09	6.37e-09	3.35e-12	4.89e-06	0.000804	5.13e-05	7.5e-05	1.31e-07	2.49e-05	0.998218	9.14e-06	3.85e-07	3.41e-06	3.06e-06	1.6e-09	2.03e-06	5.42e-05	3.39e-05	4.13e-07	4.11e-05	2.16e-05	1.01e-09	1.43e-05
DO35733	PCAWG	CNS-Medullo	CNS-Medullo	0.452358	0.00105692	0.00124092	0.00138102	0.000766	0.00185504	0.0019933	0.923009	0.00235623	0.0355461	0.00185597	0.000757	0.000889	0.00190713	0.001626	0.000578	0.00166846	0.00183225	0.000551	0.000984	0.000918	0.00295536	0.000565	0.0015437	0.000787	0.00683055	0.000747	0.00176583	0.000943	0.00109139
DO26459	PCAWG	Lung-SCC	Lung-SCC	2.54e-07	1.88e-21	9.03e-16	1.1e-15	2.34e-17	1.27e-14	5.27e-23	5.58e-28	1.53e-30	4.68e-38	7.19e-13	2.7e-23	1.04e-16	1.45e-08	1.08e-29	3.21e-22	2.23e-17	3.68e-15	1	1.98e-20	8e-29	3.25e-29	1.11e-13	7.47e-18	1.84e-27	1.56e-20	6.87e-23	2.83e-17	1.22e-24	4.86e-16
DO51114	PCAWG	Prost-AdenoCa	Prost-AdenoCa	5.13e-05	3.81e-08	3.26e-08	2.8e-07	6.27e-08	9.67e-08	1.15e-07	1.71e-07	9.83e-09	1.69e-08	1.02e-07	4.02e-08	2.56e-07	8.67e-08	9.08e-08	1.77e-07	2.52e-07	1.38e-07	7.31e-08	5.12e-08	6.02e-08	4.25e-08	1.29e-07	1.51e-07	5.3e-08	0.999997	6.57e-08	2.62e-07	3.31e-08	1.9e-07
DO49009	PCAWG	Cervix-SCC	Cervix-SCC	0.899046	0.000237	0.0506502	7.13e-06	1.53e-07	0.27025	8.72e-05	3.04e-07	4.64e-10	2.83e-11	0.653783	1.88e-08	1.35e-07	0.0170737	8.09e-08	8.28e-05	0.000168	1.7e-05	0.00636816	2.86e-08	1.43e-11	6.17e-08	0.000236	0.000919	4.2e-08	9.23e-07	6.19e-06	1.17e-06	1.44e-07	0.000111
DO36003	PCAWG	CNS-PiloAstro	CNS-PiloAstro	0.695846	0.00263508	0.000942	0.00333831	0.00145658	0.00306019	0.00469474	0.0127346	0.0150684	0.884997	0.00197819	0.00129937	0.00184629	0.001678	0.00135772	0.00293453	0.00331029	0.00392381	0.00127788	0.00285071	0.00361214	0.0040437	0.00330854	0.00254154	0.00143846	0.0204157	0.00179454	0.00282275	0.00297059	0.00566826
DO6438	PCAWG	Lymph-MCLL	Lymph-CLL	0.477115	6.27e-13	4.32e-11	2.05e-10	1.63e-10	3.23e-12	3.47e-10	1.7e-11	3.57e-12	1.52e-12	5.78e-11	8.62e-10	4.75e-10	4.42e-10	1.98e-10	1.07e-10	1.82e-09	1.08e-10	6.05e-12	0.183805	0.816195	3.18e-11	2.65e-11	6.38e-10	1.42e-09	2.25e-12	1.29e-10	3.26e-10	1.06e-11	1.19e-10
DO50799	PCAWG	Liver-HCC	Liver-HCC	0.00902512	0.00109598	2.94e-07	4.27e-07	7.85e-09	1.78e-09	2.71e-07	3.8e-12	2.6e-10	7.22e-15	2.92e-08	8.69e-06	4.21e-06	1.02e-07	1.62e-11	7.2e-07	0.99887	5.6e-06	1.25e-07	2.82e-07	2.57e-08	1.11e-11	7.25e-08	1.96e-06	1.33e-06	1.53e-08	1.41e-06	7.22e-06	2.84e-10	1.53e-06
DO1301	PCAWG	Breast-AdenoCa	Breast-AdenoCa	1.88304	0.00244481	0.0134498	0.00591181	0.00824417	0.57539	0.00972203	0.000932	0.00142712	0.000107	0.0544605	0.00188424	0.0132154	0.0410206	0.00710059	0.0119955	0.026676	0.020823	0.0283665	0.00256298	0.00189403	0.000735	0.0602203	0.012696	0.00642169	0.0141209	0.0117594	0.0363844	0.00216813	0.0278669
DO51075	PCAWG	Prost-AdenoCa	Prost-AdenoCa	3.54e-08	3.65e-13	5.72e-14	4.37e-11	5.59e-12	2.43e-12	6.56e-12	6.17e-11	1.47e-13	1.32e-10	7.07e-14	2.32e-13	2.82e-13	9.02e-12	6.1e-12	1.7e-10	4.95e-12	1.2e-10	1.32e-11	1.34e-11	9.22e-12	9.83e-14	1.66e-10	3.23e-12	4.15e-10	1	1.04e-12	7.23e-10	1.42e-13	1.94e-11
DO35126	PCAWG	Panc-AdenoCa	Panc-AdenoCa	0.098944	0.00884708	2.68e-05	5.26e-05	3.22e-06	4.01e-06	1.48e-05	7e-07	4.55e-07	7.84e-08	6.58e-05	0.000217	0.0012308	3.16e-05	2.08e-06	1.86e-05	0.000308	0.000513	1.52e-05	9.5e-06	2.26e-06	2.43e-06	7.42e-06	0.984699	2.46e-05	2.29e-05	6.62e-05	0.00373158	1.32e-06	8.18e-05
DO48545	PCAWG	Panc-Endocrine	Panc-Endocrine	2.7328	0.0244138	0.0148861	0.031305	0.0100537	0.00936648	0.026888	0.0403889	0.00932884	0.00563977	0.00880759	0.0259135	0.0109657	0.00960121	0.0537293	0.147676	0.0347376	0.0243578	0.0054701	0.0187163	0.0242325	0.0116754	0.0339353	0.0376833	0.284759	0.00957121	0.0104287	0.0299794	0.0111555	0.0343341
DO45115	PCAWG	Liver-HCC	Liver-HCC	4.45e-07	6.2e-09	4.25e-10	2.43e-11	1.16e-12	4.39e-13	2.31e-12	1.85e-14	1.1e-15	3.51e-25	2.79e-14	1.1e-09	1.76e-09	9.78e-10	9.38e-12	1.75e-09	1	7.4e-13	7.12e-12	1.88e-13	3.35e-14	1.6e-19	3.12e-11	2.01e-12	4.67e-12	2.26e-12	1.47e-12	1.2e-08	6.99e-18	5.66e-10
DO26553	PCAWG	Lung-SCC	Lung-SCC	5.27e-10	2.97e-27	1.95e-21	4.66e-19	2.76e-22	1.02e-16	2.56e-29	3.25e-35	9.54e-40	0	6.61e-17	1.45e-31	1.78e-22	2.86e-11	1.24e-38	5.21e-28	7.56e-21	1.41e-18	1	7.03e-27	1.62e-37	3.08e-38	1.53e-14	8.16e-22	1.24e-35	1.34e-26	1.88e-28	1.22e-21	7.79e-32	4.93e-19
DO477	PCAWG	Bladder-TCC	Bladder-TCC	0.000248	9.38e-15	0.999979	1.59e-08	1.81e-12	6.45e-10	2.41e-08	2.39e-14	1.35e-15	3.9e-29	4.4e-09	8.99e-09	2.18e-13	1.11e-07	1.11e-18	2.09e-07	1.02e-06	6.33e-11	2.28e-16	2.38e-21	1.29e-23	1.2e-18	6.41e-10	5.12e-13	2.94e-09	4.71e-17	9.01e-10	1.15e-07	2.22e-20	1.89e-05
DO50800	PCAWG	Liver-HCC	Liver-HCC	1.95e-05	1.2e-06	1.03e-11	1.53e-13	1.26e-15	1.39e-13	7.96e-12	5.28e-17	4.01e-16	3.45e-22	3.63e-14	3.84e-08	9.29e-13	1.86e-11	2.82e-16	7.24e-08	0.999999	1.52e-11	1.72e-13	9.88e-12	9.81e-13	2.21e-18	1.94e-12	1.23e-10	7.73e-12	9.26e-13	4.12e-13	8.67e-11	6.91e-20	1.84e-12
DO29760	PCAWG	Ovary-AdenoCa	Ovary-AdenoCa	0.236237	0.000299	0.000309	0.00119114	5.3e-05	0.000487	0.000299	4.54e-07	1.43e-06	8.47e-09	8.78e-05	0.000204	0.000192	0.000293	7.83e-05	0.000404	0.000703	0.000122	0.00213334	2.18e-05	7.38e-06	2.65e-06	0.951239	0.000239	9.52e-06	4.31e-05	0.000445	0.000251	1.42e-05	0.0408679
DO37527	PCAWG	Skin-Melanoma	Skin-Melanoma	0.0401982	2.84e-08	3.73e-08	1.11e-05	7.13e-07	0.00661309	4.24e-06	4.03e-10	2.14e-10	3.68e-13	5.8e-07	2.13e-08	4.58e-08	1.27e-05	1.04e-11	7.88e-09	1.1e-06	1.2e-07	9.84e-08	7.49e-07	4.45e-09	3.21e-11	1.27e-07	2.97e-07	2e-11	8.04e-09	0.993355	4.14e-07	4.49e-11	3.25e-08
DO46873	PCAWG	Kidney-RCC	Kidney-RCC	0.0846131	8.25e-05	0.00022	0.00023	1.19e-05	2.16e-05	4.52e-05	5.32e-06	1.09e-07	3.59e-10	9.21e-06	0.00156547	1.61e-05	0.000208	1.52e-05	0.987673	0.00752967	0.000141	6.79e-05	4.35e-05	1.09e-05	3e-08	0.00135136	0.000223	0.000372	2.23e-05	2.41e-05	2.66e-05	2.25e-06	8.13e-05
DO35618	PCAWG	CNS-Medullo	CNS-Medullo	0.469642	0.00156944	0.000897	0.0030328	0.000717	0.00189803	0.00225388	0.928079	0.00277969	0.0178438	0.003255	0.000866	0.000976	0.00204058	0.00337459	0.00153325	0.00206354	0.00404754	0.000601	0.00116283	0.00140368	0.002704	0.00132102	0.00132675	0.00194122	0.00538214	0.00110562	0.00270807	0.00138895	0.00172807
DO561	PCAWG	Bladder-TCC	Bladder-TCC	0.149072	0.000209	0.977668	1.09e-05	2.28e-08	0.00116837	2.68e-05	1.61e-09	4.23e-11	9.21e-16	0.00805158	0.00287243	7.81e-06	0.00167369	7.95e-09	4.36e-05	0.00441113	0.000439	5.81e-06	1.22e-09	6.8e-11	8.54e-09	9.95e-06	0.000188	2.42e-05	4.63e-07	0.00148263	2.9e-05	3.14e-10	0.00167818
DO45117	PCAWG	Liver-HCC	Liver-HCC	0.000997	8.68e-05	3.74e-07	5.04e-07	5.07e-08	2.05e-09	6.98e-08	1.22e-13	2.82e-11	2.27e-16	3.98e-09	1.57e-06	4.38e-08	6.45e-09	6.34e-12	1.96e-06	0.999907	5.4e-07	1.22e-08	4.86e-08	5.91e-09	1.51e-13	5.08e-09	1.1e-07	2.22e-07	3.63e-07	5.32e-07	1.08e-07	1.03e-10	1.14e-08
DO51068	PCAWG	Prost-AdenoCa	Prost-AdenoCa	0.551378	0.00413657	0.00531977	0.0028641	0.00131213	0.00747505	0.00805656	0.00192136	0.00103438	0.00112941	0.00179485	0.00258893	0.00443496	0.00288526	0.00548891	0.00144839	0.00382585	0.0032558	0.00226974	0.00155686	0.00134602	0.00160924	0.00207702	0.0041587	0.00146625	0.916323	0.00236287	0.00405108	0.000382	0.00342479
DO27747	PCAWG	Lung-SCC	Lung-SCC	1.26e-14	0	2.14e-37	1.4e-45	0	6.48e-42	0	0	0	0	1.04e-41	0	0	6.86e-16	0	0	0	5.82e-28	1	0	0	0	0	8.04e-40	0	0	0	0	0	7.93e-42
DO43610	PCAWG	Uterus-AdenoCa	Uterus-AdenoCa	0.0341227	4.32e-06	6.09e-06	2.23e-08	1.46e-08	0.000221	2.75e-10	2.08e-18	4.19e-16	9.13e-22	1.45e-05	9.08e-09	3.67e-10	5.57e-07	3.35e-13	7.11e-08	1.16e-06	6.96e-07	1.35e-08	5.6e-13	2.45e-14	1.99e-19	0.00503727	1.73e-07	1.49e-09	6.15e-11	2.78e-07	5.48e-07	1.85e-13	0.994713
DO52672	PCAWG	Lymph-BNHL	Lymph-BNHL	3.58e-09	0	0	0	0	0	0	0	0	0	0	0	0	0	0	0	0	0	0	1	1.95e-10	0	0	0	0	0	0	0	0	0
DO22866	PCAWG	Liver-HCC	Liver-HCC	0.0125314	0.000129	1.14e-05	6.17e-06	1.44e-08	9.09e-07	4.23e-06	1.88e-10	6.1e-10	1.61e-13	2.47e-07	0.00126725	1.12e-05	5.38e-06	5.79e-08	1.63e-05	0.998482	4.36e-06	1.43e-07	2.62e-06	2.71e-06	5.75e-10	1.38e-06	1.93e-05	1.8e-06	1.22e-07	1.91e-05	8.6e-06	4.1e-10	6.47e-06
DO22854	PCAWG	Liver-HCC	Liver-HCC	1.94e-06	1.14e-07	3.14e-13	1.66e-13	7.13e-16	1.84e-15	1.51e-13	1.86e-19	1.48e-18	9.37e-23	5.18e-13	2.1e-11	1.18e-13	4.22e-14	9.05e-20	1.69e-11	1	2.27e-14	9.8e-14	2.52e-13	1.25e-13	8.72e-21	1.82e-15	1.64e-11	2.09e-13	4.16e-14	3.45e-15	1.06e-11	8.08e-20	2.05e-14
DO35236	PCAWG	Panc-AdenoCa	Panc-AdenoCa	0.0481047	0.000113	1.3e-07	8.84e-08	4.81e-10	9.85e-09	8.71e-10	2.98e-12	8.87e-13	1.25e-15	3.9e-06	4.33e-06	0.00362246	5.02e-06	1.66e-10	9.9e-08	1.41e-05	2.45e-07	3.8e-07	2.89e-07	3.93e-09	3.85e-11	7.67e-09	0.992851	6.15e-10	1.25e-09	4.28e-10	0.00338498	5.22e-10	2.14e-08
DO25010	PCAWG	Lung-AdenoCa	Lung-AdenoCa	2.46e-09	1.58e-14	1.54e-22	1.56e-23	2.56e-26	1.65e-25	1.16e-20	1e-40	5.45e-36	0	2.88e-25	4.71e-19	7.04e-16	4.41e-22	5.99e-38	5.33e-20	1.41e-14	1	1.34e-10	2.79e-23	3.13e-25	5.86e-40	3.2e-20	5.55e-19	6.76e-23	3.16e-24	1.82e-17	1.89e-16	1.22e-32	8.25e-20
DO46561	PCAWG	Ovary-AdenoCa	Ovary-AdenoCa	0.329862	0.000446	0.000906	0.0107888	0.000768	0.00758571	0.00295619	6.33e-05	2.1e-05	9.43e-07	0.00183623	0.000278	0.000228	0.00259319	0.000335	0.00398659	0.00119013	0.000866	0.00338804	5.24e-05	1.39e-05	4.35e-05	0.949003	0.00106646	0.000155	0.000138	0.00372259	0.000758	7.23e-05	0.00673837
DO5312	PCAWG	Breast-AdenoCa	Breast-AdenoCa	1.23508	0.00198996	0.0259744	0.0128297	0.00767994	0.750389	0.00466091	0.00120361	0.000242	1.38e-06	0.0204418	0.00292308	0.00372061	0.0140575	0.000299	0.00898703	0.0348713	0.00306388	0.00425919	0.000114	6.07e-05	9.54e-05	0.0433138	0.00578837	0.00606433	0.00618812	0.0116704	0.0206945	0.00014	0.00827627
DO44832	PCAWG	Liver-HCC	Liver-HCC	2.32e-09	8.48e-12	3.84e-15	4.11e-14	5.21e-22	1.38e-15	1.74e-13	2.79e-27	3.57e-25	1.17e-36	8.74e-18	8.66e-13	6.27e-16	2.83e-15	4.87e-17	1.11e-10	1	2.17e-13	6.09e-20	1.25e-18	2.56e-19	1.5e-25	1.68e-16	1.44e-12	1.49e-13	1.41e-23	3.39e-12	1.34e-13	4.29e-29	1.16e-15
DO218034	PCAWG	Head-SCC	Head-SCC	3.28366	0.0176045	0.0234835	0.0274102	0.0270726	0.0516672	0.025479	0.0217167	0.0174372	0.0276623	0.0600209	0.0124038	0.0307498	0.079898	0.032292	0.0293787	0.050002	0.0468912	0.0375764	0.0324005	0.0494326	0.0146264	0.0296337	0.0290217	0.0280212	0.0359843	0.0279715	0.042882	0.0442881	0.0469922
DO14678	PCAWG	Head-SCC	Head-SCC	2.33e-06	1.04e-15	3.76e-08	2.04e-15	5.35e-20	2.45e-10	4.7e-22	1.46e-30	3.42e-29	1.71e-41	1.55e-08	1.13e-13	1.15e-14	1	4.21e-22	6.25e-17	2.48e-12	6.08e-13	7.99e-08	1.52e-14	9.85e-24	3.5e-31	5.96e-11	6.28e-13	2.55e-20	8.07e-20	5.86e-14	5.49e-14	7.17e-26	9.24e-13
DO51470	PCAWG	Panc-AdenoCa	Panc-AdenoCa	0.0147048	0.00128994	3.78e-06	2.28e-08	1.56e-09	1.05e-06	4.12e-07	1.67e-08	3e-09	7.46e-11	2.11e-07	5.67e-06	0.000262	7.05e-07	4.83e-07	2.85e-07	6.19e-06	9.69e-05	1.75e-07	4.4e-08	6.69e-08	6.08e-09	3.79e-07	0.998222	1.17e-07	4.02e-07	2.95e-07	9.68e-05	2.97e-09	1.2e-05
DO35967	PCAWG	CNS-PiloAstro	CNS-Medullo	2.3751	0.00880695	0.0092906	0.0157433	0.0370434	0.0149534	0.0226323	0.385728	0.0178987	0.194904	0.00947069	0.00897859	0.0130835	0.0123614	0.0113208	0.0133301	0.0100968	0.00959556	0.0079034	0.0119788	0.014955	0.0427968	0.011466	0.0142077	0.00881592	0.0390829	0.0127764	0.0150623	0.00940579	0.0163111
DO32237	PCAWG	Ovary-AdenoCa	Ovary-AdenoCa	0.264461	5.48e-06	0.000226	0.000372	0.000116	0.0230676	0.00184954	6.07e-07	4.03e-06	1.92e-09	7.13e-05	8.79e-06	0.000153	0.000288	0.000113	0.00630046	0.00233477	3.8e-05	0.000121	2.06e-06	2.71e-07	4.18e-07	0.953705	0.00141413	0.000232	5.87e-06	0.000149	0.0021039	6.48e-07	0.00731624
DO50802	PCAWG	Liver-HCC	Liver-HCC	0.00038	1.81e-05	2.65e-07	2.12e-07	8.4e-09	4.34e-10	3.83e-09	8.66e-11	5.71e-11	1.75e-17	7.45e-10	6.6e-07	9.05e-07	3.1e-07	4.21e-09	4.32e-06	0.99997	1.01e-08	9.4e-10	5.07e-09	6.52e-09	1.7e-13	6.08e-09	8.47e-09	2.24e-08	4.39e-08	1.12e-07	5.04e-06	8.23e-12	2.96e-08
DO220334	PCAWG	Kidney-ChRCC	Kidney-ChRCC	2.81169	0.0159217	0.0111084	0.0529346	0.02434	0.0916757	0.0301837	0.010304	0.00552941	0.00990616	0.0288067	0.0177772	0.0112704	0.00944862	0.298423	0.031713	0.0316001	0.0307661	0.00741591	0.0177955	0.0364904	0.0522061	0.0231401	0.0188658	0.0193776	0.0280349	0.0213989	0.0233217	0.0227054	0.0175385
DO2694	PCAWG	Breast-AdenoCa	Lung-AdenoCa	1.5454	0.0100217	0.000658	0.00112308	0.000288	0.158944	0.00017	1.46e-08	2.13e-07	3.6e-10	0.000273	0.0359325	0.0251068	9.35e-05	1.28e-06	0.00327386	0.0920274	0.568435	0.0105283	0.000549	2.87e-05	5.01e-08	0.0245048	0.00543227	0.00321191	0.005167	0.00389965	0.0390032	4.22e-07	0.0113268
DO39084	PCAWG	Thy-AdenoCa	Thy-AdenoCa	2.73385	0.0137823	0.0106846	0.0250215	0.0203633	0.0336134	0.0185131	0.00815499	0.0223462	0.0260561	0.0108641	0.00974821	0.0110594	0.00812365	0.0641799	0.0238375	0.0226642	0.0250865	0.00793502	0.0149925	0.123094	0.0253698	0.0120224	0.0189051	0.0427583	0.0396345	0.0169967	0.0260635	0.306812	0.0113172
DO46793	PCAWG	Prost-AdenoCa	Prost-AdenoCa	1.06287	0.00558062	0.00536669	0.00518699	0.00632495	0.00539821	0.00433877	0.00163726	0.00308837	0.00116748	0.00607414	0.00750445	0.0076763	0.00460402	0.0158861	0.0134219	0.0130273	0.00588979	0.0048856	0.00667016	0.00953852	0.00523761	0.00929792	0.00556247	0.00414105	0.817059	0.00535209	0.0106475	0.00379006	0.00564535
DO50314	PCAWG	Eso-AdenoCa	Eso-AdenoCa	0.331632	7.72e-05	6.43e-06	1.11e-09	4.95e-12	6.28e-10	1.3e-10	5.15e-17	1.29e-17	5.99e-23	1.46e-07	0.0174815	0.917752	0.000179	7.16e-11	2.38e-09	6.1e-06	1.42e-05	2.93e-06	1.06e-08	1.86e-09	1.48e-16	2.69e-06	0.000448	8.63e-11	3.43e-10	1.6e-07	0.0640272	3.41e-14	2.54e-06
DO45119	PCAWG	Liver-HCC	Liver-HCC	6.74e-07	1.77e-09	1.41e-10	3.03e-12	3.15e-14	6.09e-15	2.58e-12	2.84e-16	7.84e-18	1.08e-28	1.51e-15	1.07e-11	2.6e-09	1.16e-10	1.02e-11	2.48e-10	1	9.1e-13	4.4e-15	7.61e-15	1.35e-16	1.61e-21	7.2e-12	1.86e-12	2.57e-12	2.38e-14	8.3e-11	3.44e-08	6.21e-21	7.45e-11
DO22953	PCAWG	Liver-HCC	Liver-HCC	1.7e-05	2.5e-07	2.92e-09	4e-09	1.35e-10	3.58e-11	7.21e-10	1.07e-12	1.22e-13	3.32e-22	3.72e-12	3.21e-09	1.03e-08	3.43e-09	2.57e-10	2e-07	0.999999	6.63e-11	4.67e-11	4.06e-11	1.99e-12	3.75e-17	2.84e-10	5.11e-10	6.65e-11	1.13e-09	4.98e-10	5.94e-07	6.89e-16	1.8e-09
DO6934	PCAWG	Lymph-UCLL	Liver-HCC	2.26093	0.0130939	0.0216683	0.0294636	0.00390961	0.0036514	0.0133113	0.00130196	0.00173201	3.12e-05	0.00229104	0.0368936	0.0164353	0.0212986	0.00572849	0.0417065	0.291093	0.0132537	0.000876	0.0358417	0.284345	0.00057	0.00490208	0.00559606	0.00822654	0.033045	0.0232777	0.0748919	0.00252174	0.0090424
DO555	PCAWG	Bladder-TCC	Bladder-TCC	0.00743097	1.24e-05	0.999177	2.73e-08	7.22e-10	6.13e-07	1.12e-09	1.37e-13	9.08e-15	6.9e-21	0.000463	8.25e-07	4.42e-06	1.81e-06	1.65e-10	2.83e-06	7.67e-06	4.64e-07	3.89e-06	4.29e-10	4.43e-12	1.06e-14	1.25e-08	0.000322	4.49e-10	1.07e-08	2.13e-10	3.17e-06	4.73e-11	9.59e-08
DO44465	PCAWG	Kidney-RCC	Kidney-RCC	0.129416	0.00058	0.000448	0.000782	9.66e-05	0.000343	0.00245798	0.000173	4.33e-05	9.68e-06	0.00026	0.00025	8.01e-05	0.000126	0.00104055	0.983287	0.00349225	0.000255	5.31e-05	0.000171	6.76e-05	2.41e-05	0.000463	0.00164381	0.000586	0.00192847	0.000222	0.000619	0.000112	0.000385
DO23023	PCAWG	Liver-HCC	Liver-HCC	7.67e-05	5.83e-06	6.32e-12	2e-16	1.39e-19	6e-16	2.67e-16	1.87e-19	3.2e-20	2.15e-27	1.78e-15	2.54e-09	4.87e-13	8.96e-12	2.69e-17	3.69e-08	0.999994	5.81e-15	3.45e-16	1.22e-12	4.57e-15	1.18e-21	2.2e-15	4.46e-10	1.13e-12	3.15e-15	1.47e-15	4.22e-13	1.57e-22	2.94e-15
DO22117	PCAWG	CNS-Oligo	CNS-Oligo	2.36756	0.0045529	0.00478208	0.00956585	0.00317937	0.0123511	0.114392	0.230306	0.266184	0.0586917	0.00475944	0.00892978	0.00404348	0.00531499	0.0111984	0.0051362	0.0240246	0.0122388	0.00176951	0.0115407	0.0138937	0.0221805	0.00440538	0.00805773	0.100165	0.0142491	0.0120398	0.0152343	0.0108645	0.00594805
DO50803	PCAWG	Liver-HCC	Liver-HCC	0.000312	8.52e-09	3.42e-07	8.08e-08	1.48e-11	1.86e-11	8.82e-10	1.33e-12	3.57e-14	2.63e-21	1.18e-11	2.38e-05	1.33e-08	6.17e-09	6.44e-11	6.16e-07	0.999974	1.93e-10	1.64e-12	9.54e-13	1.32e-13	2.98e-14	8.32e-10	4.68e-11	1.47e-09	7.68e-09	3.42e-09	1.11e-06	2.89e-14	6.45e-08
DO50412	PCAWG	Eso-AdenoCa	Eso-AdenoCa	0.00529312	2.61e-06	1.37e-12	5.4e-18	1.05e-14	1e-16	7.78e-18	8.26e-21	5.78e-22	2.54e-31	1.23e-15	9.16e-12	0.99937	3.49e-11	1.17e-16	5.66e-18	2.21e-10	2.07e-11	1.26e-12	9.59e-15	3.18e-16	6.9e-24	1.27e-13	1.92e-08	1.5e-16	2.68e-15	1.13e-15	0.000628	9.03e-23	1.72e-12
DO51178	PCAWG	Panc-Endocrine	Panc-Endocrine	0.858266	0.00483197	0.00507304	0.00881262	0.00490393	0.000846	0.00487836	0.00984062	0.00537457	0.00114244	0.00222566	0.00522808	0.00139591	0.00279047	0.00852287	0.0365146	0.00975293	0.00152072	0.00172515	0.00601194	0.0100992	0.000805	0.000908	0.00255394	0.848673	0.0059574	0.0010517	0.00496127	0.00196042	0.00163845
DO51106	PCAWG	Prost-AdenoCa	Prost-AdenoCa	1.11999	0.00367414	0.0032041	0.0119708	0.00746905	0.011792	0.0182075	0.0104724	0.00236798	0.000814	0.00528976	0.00913942	0.00838646	0.00229207	0.00137577	0.00760912	0.00848789	0.00937613	0.00297301	0.00253836	0.00481977	0.00389396	0.0225568	0.0048796	0.002454	0.798745	0.0161273	0.00863631	0.000638	0.00980938
DO26692	PCAWG	Lung-SCC	Lung-SCC	0.000389	5.59e-18	1.5e-16	4.07e-20	4.11e-20	2.15e-20	2.47e-25	2.54e-35	1.73e-36	4.2e-45	2.95e-15	3.71e-23	5.2e-17	3.45e-05	8.99e-35	1.38e-25	2.74e-17	1.61e-17	0.999966	2.71e-19	1.74e-27	1.35e-33	2.03e-19	3.07e-16	1.78e-30	1.74e-25	1.34e-29	5.64e-18	9.14e-27	2.46e-21
DO48946	PCAWG	CNS-Medullo	CNS-Medullo	1.00687	0.00211316	0.00389405	0.00606118	0.00169122	0.0046485	0.0135388	0.789715	0.00672266	0.0938745	0.00247353	0.00238094	0.00274143	0.00424093	0.0027084	0.00179104	0.00227571	0.0026218	0.00103992	0.00151539	0.00133931	0.00802961	0.00235599	0.00538244	0.00156921	0.0201109	0.00397922	0.00463998	0.0024065	0.00413929
DO44919	PCAWG	Liver-HCC	Liver-HCC	5.65e-07	3.33e-08	7.02e-19	3.43e-20	7.11e-26	4.13e-21	2.09e-20	4.02e-28	3.8e-29	1.27e-35	6.68e-24	4.36e-15	5.14e-18	1.59e-18	5.4e-25	7.08e-13	1	3.28e-18	5.8e-22	8.29e-18	9.76e-21	1.58e-31	4.31e-21	2.34e-15	6.92e-19	3.69e-21	4.95e-19	1.31e-16	6.86e-32	1.68e-20
DO35704	PCAWG	CNS-Medullo	CNS-Medullo	1.50939	0.00721105	0.00985327	0.0107173	0.00481578	0.0100075	0.0184087	0.718415	0.0116987	0.024352	0.0095405	0.00926348	0.00848028	0.0129266	0.00681415	0.00501723	0.0100791	0.0126988	0.00552767	0.00625594	0.00472281	0.0111709	0.00838612	0.0130188	0.00804537	0.0135631	0.0110523	0.0110865	0.00399345	0.0128775
DO44092	PCAWG	ColoRect-AdenoCa	ColoRect-AdenoCa	3.6e-07	1.87e-10	9.52e-11	5.32e-14	6.48e-16	3.65e-17	4.65e-13	2.1e-19	1.18e-20	1.03e-24	1.28e-14	1	1.16e-09	4.29e-13	9.03e-17	7.74e-13	4.72e-09	4.42e-11	2.27e-13	1.08e-11	3.94e-14	1.3e-20	1.83e-15	5.78e-10	4.65e-13	2.09e-15	1.4e-12	1.35e-08	8.93e-19	5.09e-13
DO43859	PCAWG	Uterus-AdenoCa	Uterus-AdenoCa	1.75856	0.00683813	0.00846744	0.00720302	0.00303322	0.00479877	0.0043103	0.000713	0.000114	1.03e-06	0.00501523	0.00507506	0.0221061	0.0067378	0.000784	0.0543748	0.0256735	0.0197348	0.0114371	0.000615	9.84e-05	0.000111	0.127995	0.0324096	0.0154192	0.0161944	0.010771	0.0427513	7.16e-05	0.567146
DO47165	PCAWG	Kidney-RCC	Kidney-RCC	0.139303	0.000773	0.00064	0.000319	0.000222	8.17e-05	0.000459	8.04e-06	2.51e-05	1.33e-07	0.000128	0.00107298	0.000276	0.00139666	0.000152	0.98023	0.0093347	0.00122631	0.000127	2.85e-05	2.99e-05	8.25e-06	0.000371	0.00023	0.000348	7.69e-05	0.000236	0.00145265	6.87e-05	0.000678
DO50804	PCAWG	Liver-HCC	Liver-HCC	6.33e-09	3.44e-10	2.13e-23	3.57e-28	2.66e-34	1.7e-26	8.9e-27	1.76e-35	6.06e-38	0	6.85e-30	2.89e-19	6.64e-25	1.33e-22	1.36e-33	2.06e-16	1	1.24e-25	1.62e-29	2.11e-23	5.78e-29	2.96e-40	2.51e-27	4.96e-21	8.72e-26	3.07e-27	1.12e-25	5.9e-24	5.07e-43	3.08e-27
DO222275	PCAWG	Stomach-AdenoCa	Kidney-RCC	3.17151	0.0254328	0.0114132	0.0260665	0.022534	0.0492338	0.0217375	0.0273932	0.0248225	0.0763564	0.0268966	0.00930772	0.0248396	0.0215896	0.0544093	0.10924	0.0243577	0.0397745	0.0118117	0.0146663	0.0580932	0.0715031	0.0154441	0.0282844	0.0188416	0.0685403	0.0149912	0.0289638	0.051832	0.0216239
DO35907	PCAWG	CNS-PiloAstro	CNS-Medullo	0.700524	2.06e-06	5.93e-07	4.45e-06	4.92e-06	2.3e-05	3.02e-06	0.527756	1.87e-05	0.471188	7.03e-06	1.7e-07	1.27e-06	1.86e-06	1.51e-05	6.24e-07	3.02e-06	1.06e-05	6.03e-07	1.49e-06	1.59e-06	0.000412	2.1e-06	3.8e-06	9.04e-07	0.000506	9.05e-07	1.77e-05	9.44e-06	4.22e-06
DO46889	PCAWG	Kidney-RCC	Kidney-RCC	0.326786	0.00135682	0.00203714	0.00317833	0.000311	0.00324236	0.000881	2.95e-05	2.6e-05	5.29e-06	0.00114337	0.00269011	0.000657	0.00348972	0.000151	0.948712	0.0196822	0.00123775	0.00043	0.00037	0.000311	5.9e-05	0.00147996	0.000869	0.00110405	0.000581	0.00233464	0.000945	6.37e-05	0.0026227
DO36123	PCAWG	CNS-PiloAstro	CNS-PiloAstro	0.398908	0.000254	0.000269	0.000529	0.000127	0.000917	0.000547	0.0719271	0.00128848	0.91033	0.000831	7.79e-05	0.000202	0.000727	0.000944	0.000254	0.000422	0.00102624	0.000234	0.000258	0.000236	0.000858	0.00036	0.000557	0.000192	0.00276002	0.000207	0.00213627	0.000866	0.000662
DO7358	PCAWG	Lymph-UCLL	Lymph-CLL	0.448105	0.000445	0.000287	0.00288384	0.00340908	0.00348299	0.00164052	0.00107501	0.00121365	0.00556097	0.00202761	0.00028	0.000649	0.000693	0.00268182	0.000463	0.000881	0.00117329	0.000204	0.0199243	0.929182	0.00486179	0.000923	0.00546743	0.00196603	0.000754	0.0010649	0.00221297	0.0042444	0.000348
DO25622	PCAWG	Lung-AdenoCa	Eso-AdenoCa	0.0502046	4.28e-16	5.32e-21	2.24e-22	1.99e-29	4.5e-27	1.64e-27	0	0	0	4.97e-21	1.51e-20	0.991244	6.7e-21	1.4e-45	2.62e-30	3.87e-16	0.00875597	4.97e-16	3.26e-22	1.07e-34	1.19e-42	1.68e-26	1.33e-12	6.35e-40	4.79e-28	1.42e-18	6.41e-08	3.66e-43	9.26e-23
DO48906	PCAWG	CNS-Medullo	CNS-Medullo	0.799204	0.00100728	0.00352584	0.00624477	0.000809	0.00176197	0.0865351	0.831933	0.00430695	0.000235	0.00189785	0.00225427	0.000811	0.00557962	0.000282	0.0171098	0.00423718	0.00201032	0.000507	0.00068	0.000297	0.000941	0.00223913	0.0021717	0.00271357	0.00748463	0.00580517	0.0026732	0.00012	0.00382711
DO12070	PCAWG	CNS-GBM	CNS-GBM	0.00033	4.4e-09	3.35e-09	4.08e-06	1.98e-06	1.16e-07	0.999975	3.03e-07	1.01e-05	1.77e-09	1.3e-08	1.68e-09	1.44e-08	1.59e-09	1.59e-08	1.45e-08	7.86e-07	1.19e-06	2.43e-07	1.48e-08	1.85e-10	6.02e-10	1.65e-07	4.11e-06	5.05e-08	1.24e-07	1.1e-06	1e-07	2.73e-09	1.92e-08
DO35994	PCAWG	CNS-PiloAstro	CNS-PiloAstro	0.899317	0.00212773	0.00132375	0.00572208	0.00114318	0.00195799	0.0118011	0.0412872	0.017297	0.830221	0.00164839	0.00143155	0.0011186	0.00201713	0.00314237	0.00106402	0.00302615	0.00310657	0.00124668	0.00249653	0.00434667	0.0194276	0.00105756	0.00121736	0.00148668	0.00554386	0.00322417	0.00237699	0.0259697	0.00217029
DO27849	PCAWG	Lymph-BNHL	Lymph-BNHL	0.0219453	6.69e-15	1.06e-14	4.78e-14	2.23e-14	3.65e-16	7.85e-14	4.14e-17	3.7e-15	7.89e-19	9.93e-17	1.62e-14	5.12e-15	1.07e-14	3.16e-16	2.83e-14	7.97e-14	2.87e-13	2.99e-16	0.996736	0.00326416	1.37e-17	2.53e-14	1.21e-14	1.61e-15	2e-14	8.01e-14	6.39e-14	4.4e-16	8.5e-15
DO51521	PCAWG	Panc-AdenoCa	Bone-Osteosarc	0.27065	6.02e-06	8.45e-07	0.000118	0.941429	5.38e-06	7.61e-07	2e-06	2.11e-07	0.000695	1.26e-06	3.77e-07	4.03e-07	6.26e-07	0.000745	0.000815	2.4e-06	7.85e-06	7.39e-07	2.3e-06	0.00415075	0.000237	9.07e-06	1.37e-06	0.000329	0.00447812	2.24e-06	0.0468496	0.000109	3.25e-07
DO48948	PCAWG	CNS-Medullo	CNS-Medullo	2.90663	0.0206101	0.018962	0.0343161	0.0328578	0.0114115	0.0563189	0.263222	0.0200603	0.0103248	0.0136929	0.0270288	0.0111845	0.0144565	0.0176822	0.0692904	0.0364766	0.0452016	0.00706661	0.0207567	0.048557	0.010549	0.0118405	0.0240155	0.0597895	0.015004	0.0199681	0.0216121	0.0342917	0.0234521
DO50805	PCAWG	Liver-HCC	Liver-HCC	5.09e-06	3.16e-07	2.13e-14	6.06e-13	1.08e-15	1.46e-14	4.07e-15	2.95e-20	6.13e-21	2.77e-25	2.01e-13	1.97e-11	2.75e-12	4.36e-12	8.67e-21	8.78e-12	1	1.46e-15	9.08e-14	1.2e-12	4.84e-15	1.43e-22	8.21e-15	7.98e-11	6.96e-17	7.19e-14	4.87e-13	7.24e-10	5.56e-22	7.48e-14
DO51534	PCAWG	Panc-AdenoCa	Panc-AdenoCa	0.14632	0.00235167	0.000152	0.000225	8.11e-05	2.42e-05	0.000178	1.71e-05	8.33e-06	3.45e-06	9.02e-05	0.000826	0.00473004	0.000321	0.000126	7.61e-05	0.00059	0.00157223	3.46e-05	5.76e-05	5.41e-05	2.44e-05	0.000185	0.978433	0.000157	0.000103	0.000357	0.00873166	1.29e-05	0.000477
DO51476	PCAWG	Panc-AdenoCa	Panc-AdenoCa	1.73629	0.0976975	0.0201636	0.00499369	0.000177	0.027321	8.55e-05	2.21e-07	1.26e-08	2.44e-12	0.00844702	0.0485193	0.118912	0.000338	1e-06	0.00135716	0.0661601	0.00125843	0.00370467	2.83e-05	1.36e-07	3.6e-09	0.00375799	0.483538	1.67e-06	4.69e-05	0.000289	0.108277	6.97e-09	0.00492456
DO52684	PCAWG	Lymph-BNHL	Lymph-BNHL	0.0249691	2.25e-19	9.71e-20	1.02e-18	1.86e-24	4.77e-29	4.35e-22	8.01e-33	1.54e-29	7.01e-39	1.08e-24	9.26e-13	3.73e-18	7.98e-14	8.82e-31	4.93e-19	2.29e-13	3.05e-17	6.14e-22	0.9962	0.00379997	2.98e-32	2.81e-21	1.14e-18	9.23e-25	6.3e-22	3.86e-17	2.02e-14	1.03e-26	4.7e-18
DO10811	PCAWG	Prost-AdenoCa	Prost-AdenoCa	0.450944	0.00246154	0.00110405	0.002348	0.00413669	0.0149383	0.00184825	0.000925	0.000499	0.000131	0.00110516	0.00142181	0.00204147	0.000658	0.00467412	0.00187924	0.00221332	0.00353727	0.000949	0.000735	0.000462	0.000445	0.00709227	0.00141643	0.00125023	0.930676	0.0023698	0.00386293	0.000322	0.00449685
DO46759	PCAWG	Panc-Endocrine	Panc-Endocrine	0.209629	0.000168	0.000102	0.00114324	2.15e-05	4.08e-05	0.000657	0.000425	3.58e-05	1.39e-05	0.000157	0.000268	5.79e-05	6.55e-05	0.00967852	0.012063	0.00378453	3.61e-05	1.43e-05	0.000185	0.000523	6e-05	3.07e-05	0.00229716	0.966577	0.000495	4.45e-05	0.000603	0.000382	6.98e-05
DO6354	PCAWG	Lymph-UCLL	Lymph-CLL	1.16445	0.0015385	0.0021469	0.00391122	0.00272965	0.00141016	0.0020616	0.00281047	0.00141355	0.00126709	0.00338877	0.0140023	0.00230172	0.0028791	0.00577056	0.00709523	0.00908082	0.00647868	0.000648	0.0405394	0.774628	0.0125721	0.00423264	0.0149014	0.0259597	0.027942	0.00185103	0.016924	0.00803909	0.00147649
DO50806	PCAWG	Liver-HCC	Liver-HCC	5.79e-05	4.34e-06	1.03e-12	3.22e-10	3.26e-12	5.65e-10	1.16e-12	5.92e-16	3.7e-17	1.58e-20	4.62e-10	2.75e-11	2.76e-11	1.46e-11	6.64e-18	5.73e-10	0.999996	1.68e-12	9e-11	8.87e-12	5.67e-14	2.33e-19	6.38e-11	1.47e-09	3.16e-14	1.05e-11	2.33e-10	2.27e-10	2.4e-18	2.43e-11
DO52698	PCAWG	Lymph-UCLL	Lymph-CLL	1.8378	0.0225021	0.00482272	0.0175324	0.016575	0.00272639	0.014907	0.00778246	0.00865335	0.00284614	0.0108066	0.00951879	0.0106702	0.00906839	0.00425015	0.0130953	0.0486616	0.0269663	0.00594613	0.0506889	0.61591	0.0144883	0.00341683	0.00714531	0.0164486	0.019829	0.0106896	0.00922528	0.0105071	0.00431962
DO6549	PCAWG	Lymph-UCLL	Lymph-CLL	1.6943	0.00752559	0.00804818	0.0213754	0.0164276	0.00323356	0.00669978	0.00556779	0.00327546	0.00126125	0.00403888	0.0348573	0.013301	0.0117434	0.00632929	0.0112278	0.0433121	0.00830461	0.00274658	0.055053	0.645545	0.0042414	0.0036647	0.00624352	0.0177056	0.00905855	0.00854867	0.0271912	0.00777397	0.00569854
DO48103	PCAWG	Thy-AdenoCa	Thy-AdenoCa	0.336429	0.000774	0.000943	0.00293429	0.000682	0.00179725	0.000796	0.00472601	0.000214	0.00113389	0.00201795	0.000245	0.000247	0.00132893	0.00177817	0.00166763	0.000883	0.0019858	0.00045	0.000297	0.00619078	0.0020836	0.00400316	0.00236231	0.00232005	0.00166008	0.000616	0.00325257	0.952181	0.000429
DO49478	PCAWG	Panc-AdenoCa	Panc-AdenoCa	0.00148087	7.12e-05	1.04e-08	1.5e-12	5.84e-15	1.66e-11	8.82e-11	2.32e-13	9.83e-14	9.67e-17	6.16e-11	9.18e-07	6.5e-05	2.27e-09	6e-12	1.11e-09	1.27e-08	5.87e-08	6.25e-10	4.5e-12	3.14e-12	1.08e-13	6.07e-12	0.999861	2.16e-11	2.98e-11	2.57e-10	1.59e-06	2.55e-14	1.85e-10
DO45121	PCAWG	Liver-HCC	Liver-HCC	0.0249116	0.00338692	2.86e-06	8.03e-07	7.37e-09	1.4e-06	3.78e-08	3.43e-10	6.95e-11	4.62e-13	9.56e-09	2.19e-05	2.6e-07	2.16e-06	2.77e-09	0.000145	0.996399	1.32e-06	1.38e-07	1.88e-06	2.96e-07	1.28e-10	8.73e-07	3.1e-05	1.47e-06	2.52e-07	6.16e-07	1.62e-06	4.54e-11	2.41e-07
DO27120	PCAWG	Lung-SCC	Lung-SCC	1.78e-15	2.33e-34	4.77e-20	1.23e-27	2e-25	5.58e-28	9.16e-29	5.61e-45	1.4e-45	0	6.79e-21	7.78e-37	1.22e-26	9.67e-17	3.74e-42	2.23e-27	2.65e-23	6.14e-24	1	9.86e-40	2.24e-44	0	1.2e-20	2e-27	8.7e-34	4.83e-32	2.6e-29	9.66e-24	2.52e-44	3.97e-24
DO26563	PCAWG	Lung-SCC	Lung-SCC	6.73e-09	2.27e-21	2.79e-14	1.17e-16	3.39e-19	3.43e-16	1.17e-22	9.71e-31	2.48e-33	1.43e-43	2.81e-12	9.89e-25	7.18e-19	3.63e-10	9.86e-32	1.58e-21	1.69e-17	2.77e-15	1	3.82e-24	4.87e-34	3.2e-33	1.03e-13	1.03e-17	9.26e-30	4.17e-23	2.66e-25	1.17e-19	1.27e-27	2.63e-15
DO22998	PCAWG	Liver-HCC	Liver-HCC	0.65723	0.0495556	0.00152612	0.00854585	0.00170222	0.00128103	0.00222007	0.000144	0.000254	3.37e-05	0.00316976	0.00415035	0.00241653	0.000987	0.000177	0.0163651	0.876584	0.0008	0.000884	0.001187	0.00282206	5.58e-05	0.00087	0.00653869	0.00255669	0.00386362	0.00231596	0.00727388	0.000288	0.001431
DO35559	PCAWG	CNS-Medullo	CNS-Medullo	1.47703	0.00426348	0.00580002	0.00935549	0.00646973	0.00835581	0.0108171	0.70424	0.0125333	0.0307346	0.00915044	0.00450094	0.00525895	0.0109068	0.0073085	0.00646644	0.00787996	0.00933901	0.00374829	0.0049683	0.00454786	0.0730329	0.00584315	0.00431301	0.00748292	0.0107534	0.00754838	0.00871971	0.0102519	0.00540956
DO51543	PCAWG	Panc-AdenoCa	Panc-AdenoCa	0.489516	0.0356378	0.00131359	4.09e-05	4.66e-05	2.5e-05	0.000498	8.31e-05	7.61e-06	1.07e-07	5.8e-05	0.0020246	0.00892705	0.00100561	4.65e-05	0.000215	0.00670015	0.00199597	0.000206	5.47e-05	2.11e-05	2.61e-06	0.000211	0.896324	8.22e-05	0.000345	0.000169	0.0438178	6.8e-06	0.000133
DO51103	PCAWG	Prost-AdenoCa	Prost-AdenoCa	0.382891	0.00117233	0.00277783	0.002392	0.0012145	0.00347854	0.0109065	0.000848	0.00229866	2.56e-05	0.000611	0.00160429	0.00256642	0.00234744	0.000292	0.00212585	0.00498326	0.000995	0.00120429	0.0013856	0.000141	0.000332	0.00133795	0.00077	0.000527	0.943042	0.00179182	0.00628069	0.000136	0.00241133
DO219951	PCAWG	Bone-Leiomyo	Bone-Leiomyo	0.63557	0.000345	0.000579	0.79652	0.000607	0.00149357	0.00211283	7.31e-08	1.14e-07	1.51e-10	6.51e-06	5.16e-07	8.07e-08	8.73e-06	6.34e-06	0.00227911	0.000986	0.00282164	1.48e-05	5.36e-08	1.32e-07	4.01e-09	0.175876	0.000681	0.000445	7.94e-07	0.0138745	8.87e-06	2.69e-06	0.00132924
DO50807	PCAWG	Liver-HCC	Liver-HCC	9.54e-07	5.66e-08	1.22e-13	4.13e-15	9.56e-19	1.01e-15	7.54e-15	4.65e-19	1.31e-20	4.19e-28	4.12e-17	8.33e-12	2.97e-15	1.34e-13	1.78e-17	1e-09	1	6.66e-15	1.68e-16	3.06e-13	1.24e-16	9.56e-24	1.32e-13	2.31e-12	2.93e-13	1.45e-16	7.41e-15	1.31e-13	1.61e-22	1.26e-14
DO49090	PCAWG	Panc-AdenoCa	Panc-AdenoCa	0.152623	0.00606578	0.000724	0.00021	0.000163	0.000235	0.000118	3.19e-05	6.52e-06	3.37e-06	0.000455	0.000459	0.00114944	0.000266	0.00098	6.72e-05	0.000485	0.00484185	0.000266	2.31e-05	2.73e-05	6.97e-05	0.000487	0.97852	0.000225	0.000166	0.000216	0.00329891	7.53e-06	0.000432
DO219106	PCAWG	ColoRect-AdenoCa	ColoRect-AdenoCa	6.23e-06	9.91e-12	8.48e-13	5.27e-17	1.08e-17	3.16e-18	2.58e-16	2.71e-21	5.19e-23	1.49e-27	1.12e-14	1	2.07e-08	1.21e-12	1.59e-18	3.86e-15	3.44e-10	4.62e-13	3.6e-14	1.22e-13	1.19e-15	2.41e-22	9.05e-16	5.61e-10	1.01e-14	4.92e-16	1.8e-13	3.72e-07	8.84e-19	2.49e-12
DO44883	PCAWG	Liver-HCC	Liver-HCC	0.00366728	0.000179	1.42e-05	2.2e-07	2.66e-09	6.89e-07	3.04e-07	4.48e-13	4.2e-12	1.46e-17	2.91e-08	8.92e-05	3.58e-06	8.84e-06	4.66e-09	1.79e-06	0.999645	1.61e-06	1.01e-08	2.82e-07	1.12e-07	4.54e-12	1.24e-07	5.5e-07	5.67e-08	6.32e-09	5.11e-05	3.07e-06	3.69e-13	1.82e-07
DO51130	PCAWG	Prost-AdenoCa	Prost-AdenoCa	0.000962	4.15e-08	3.73e-07	3.74e-07	9.2e-09	2.03e-05	1.26e-07	3.66e-05	3.44e-08	1.48e-06	3.06e-08	3.94e-08	5.88e-09	1.11e-07	3.07e-07	1.03e-06	1.32e-07	9.84e-06	1.54e-07	9.2e-08	8.04e-08	1.08e-07	4.37e-06	2.23e-06	4.58e-08	0.99992	3.52e-08	1.1e-06	1.85e-09	7.71e-07
DO35551	PCAWG	CNS-Medullo	CNS-Medullo	0.191577	0.000152	0.000152	0.000832	0.00145242	0.000705	0.000282	0.971646	0.000385	0.0132163	0.00028	0.000235	7.65e-05	0.00035	0.00113209	0.000387	0.000127	0.000309	0.000143	0.000315	3.7e-05	0.00196666	0.000943	0.000373	0.000198	0.000991	0.000206	0.00256259	5.89e-05	0.000485
DO27763	PCAWG	Lymph-BNHL	Lymph-BNHL	0.00061	1.18e-13	1.96e-15	2.82e-13	1.5e-14	6.72e-14	6.86e-14	1.62e-14	7.49e-16	3.52e-15	1.36e-13	5.23e-12	1.93e-12	2.97e-12	5.57e-15	1.16e-12	8.64e-12	4.96e-13	3.67e-15	0.999943	5.66e-05	3.61e-13	6.17e-12	1.38e-12	4.6e-12	6.6e-13	7.33e-14	1.72e-11	3.53e-15	7.45e-14
DO52144	PCAWG	Panc-Endocrine	Panc-Endocrine	0.0608045	0.000172	0.000122	0.000243	9.03e-05	9.27e-05	0.000272	8.99e-05	2.78e-05	7.49e-06	0.000103	0.000141	7.24e-05	7.46e-05	0.000222	0.00184619	0.000903	0.000391	4.66e-05	0.000589	0.000409	4.38e-05	0.000138	0.000115	0.992998	4.61e-05	0.000145	0.000216	0.000153	0.000232
DO4036	PCAWG	Breast-AdenoCa	Breast-AdenoCa	0.0753287	6.1e-05	0.000855	0.000264	4.06e-05	0.991072	0.000417	8.24e-05	1.54e-05	1.92e-06	0.000343	0.000359	8.87e-05	0.00066	3.07e-05	0.000373	0.000225	0.000663	0.000162	1.66e-05	1.28e-05	1.13e-05	0.00121119	0.000234	8.43e-05	8.48e-05	0.00142619	0.000307	1.72e-05	0.00088
DO220140	PCAWG	Bone-Leiomyo	Panc-Endocrine	1.91993	0.000723	0.00197421	0.29184	0.161408	0.0124077	0.046531	0.0155122	0.000417	0.000285	0.00902244	0.000819	0.000373	0.0185289	0.00501086	0.019173	0.0213441	0.00272415	0.0032432	0.00256428	0.00454673	0.000865	0.00304825	0.00865042	0.334212	0.0115622	0.00979594	0.00436841	0.0082202	0.000829
DO48896	PCAWG	CNS-Medullo	CNS-Medullo	1.99284	0.00361934	0.00507393	0.0130486	0.00370641	0.01709	0.0236646	0.379935	0.0248684	0.323624	0.00747362	0.00564263	0.00429207	0.010677	0.0153676	0.00274388	0.0097361	0.00942513	0.00262687	0.0051114	0.00655262	0.0391795	0.0057771	0.00879265	0.0062574	0.0294537	0.00769017	0.00919862	0.0132825	0.00608922
DO35539	PCAWG	CNS-Medullo	CNS-Medullo	1.63718	0.00487571	0.00598894	0.00939142	0.0100909	0.00984186	0.019587	0.669853	0.0180637	0.0267899	0.006893	0.0063336	0.0093303	0.0100806	0.0071546	0.00512103	0.00788835	0.00537416	0.00349426	0.00713609	0.0104721	0.0683313	0.00798803	0.00767642	0.014744	0.00874723	0.00947643	0.0121256	0.00874175	0.00840896
DO27803	PCAWG	Lymph-BNHL	Lymph-BNHL	3.8e-12	5.02e-40	0	3.48e-42	1.4e-45	7.02e-43	1.56e-42	0	0	0	1.02e-39	4.22e-34	3.66e-37	1.82e-36	3.92e-44	1.48e-36	8.04e-34	6.94e-41	2.8e-45	1	2.06e-13	2.8e-45	7.31e-39	1.4e-37	1.63e-36	1.78e-38	3.44e-42	3.39e-35	0	2.03e-41
DO12352	PCAWG	CNS-GBM	CNS-GBM	0.531788	3.61e-06	3.87e-06	0.000117	1.83e-07	9.89e-06	0.781148	0.000453	0.218072	3.62e-07	5.67e-08	2.48e-06	2.62e-07	6.38e-07	4.58e-08	8.5e-06	5.01e-05	1.45e-05	1.4e-06	8.42e-07	6.28e-08	1.23e-07	3.82e-07	8.28e-06	1.84e-05	4.09e-06	7.86e-05	3.08e-06	1.56e-08	5.83e-07
DO35538	PCAWG	CNS-Medullo	CNS-Medullo	0.295717	0.000108	0.000182	0.000275	0.00022	0.000379	0.000447	0.943671	0.00210364	0.0394661	0.000514	0.000213	7.41e-05	0.000557	0.000856	0.000242	0.000159	0.000422	0.000258	0.000217	3.45e-05	0.00225372	0.000319	0.000308	0.000137	0.00278384	0.000178	0.00323179	0.000111	0.00028
DO50808	PCAWG	Liver-HCC	Liver-HCC	0.000706	5.45e-05	1.62e-07	9.78e-08	8.63e-09	2.35e-09	4.86e-08	9.04e-10	2.88e-10	6.34e-16	1.59e-09	1.06e-06	2.32e-07	1.23e-06	9.99e-09	1.43e-06	0.999937	2.01e-08	9.76e-09	1.19e-08	2.16e-09	1.28e-12	4.17e-09	3.13e-08	1.61e-08	4.76e-08	2.31e-07	3.29e-06	9.98e-12	8.71e-08
DO32976	PCAWG	Panc-AdenoCa	Panc-AdenoCa	1.64226	0.0552864	0.0262922	0.00337199	0.000757	0.00169991	0.0022566	0.000605	6.44e-05	1.99e-05	0.012411	0.0405029	0.0605333	0.0141651	0.000956	0.00424392	0.0292619	0.0381849	0.0045436	0.00151778	0.00112282	0.000428	0.00686309	0.615958	0.00111882	0.00554558	0.00623211	0.0524867	0.000112	0.0134594
DO218282	PCAWG	Stomach-AdenoCa	Stomach-AdenoCa	0.694361	0.00368041	0.000177	4.11e-05	1.43e-06	1.46e-05	6.74e-06	1.44e-08	4.79e-08	6.72e-11	0.0002	0.0012102	0.249155	0.000286	1.2e-07	1.25e-05	0.00328853	6.59e-05	4.76e-05	8.91e-05	2.09e-05	6.48e-08	1.38e-05	0.0139476	2.51e-06	1.45e-05	4.91e-05	0.727653	3.67e-08	2.08e-05
DO52668	PCAWG	Lymph-BNHL	Lymph-BNHL	0.0183347	8.76e-06	2.46e-05	2.24e-05	2.62e-05	3.99e-06	3.14e-05	2.5e-05	1.21e-05	2.05e-06	4.3e-06	1.32e-05	1.39e-05	2.1e-05	4.57e-06	1.33e-05	2.39e-05	3.26e-05	5.63e-06	0.997791	0.00173461	4.14e-06	1.83e-05	2.78e-05	1.43e-05	1.62e-05	1.74e-05	3.61e-05	1.07e-05	4.06e-05
DO35715	PCAWG	CNS-Medullo	CNS-Medullo	0.894589	0.00281775	0.00188393	0.0204997	0.0137099	0.00369748	0.0154545	0.843913	0.00549272	0.00458154	0.00460971	0.000896	0.00130338	0.000769	0.00151077	0.0107366	0.00755181	0.00750686	0.00119008	0.00121831	0.00319721	0.00447381	0.00551607	0.00441607	0.018927	0.00398635	0.0019032	0.00358275	0.00186217	0.0027919
DO51149	PCAWG	Prost-AdenoCa	CNS-PiloAstro	2.38211	0.0129724	0.00746433	0.0113862	0.00640166	0.00763957	0.0147138	0.0345247	0.0101312	0.331446	0.00839569	0.00811732	0.00680818	0.0106834	0.023015	0.0186273	0.0121036	0.010606	0.00556705	0.00983774	0.0233895	0.0443791	0.00978697	0.00940981	0.00898187	0.134012	0.00704374	0.013358	0.189669	0.00952931
DO52692	PCAWG	Lymph-BNHL	Lymph-BNHL	1.77e-05	0	0	0	0	0	0	0	0	0	0	1.4e-45	0	0	0	0	1.39e-42	0	0	0.999999	1.21e-06	0	0	0	0	0	0	0	0	0
DO52693	PCAWG	Lymph-BNHL	Lymph-BNHL	0.0180631	7.67e-26	1.31e-23	6.08e-24	1.65e-24	6.69e-27	2.13e-23	5.02e-24	1.32e-25	5.65e-30	1.62e-28	1.52e-25	3.97e-24	7.33e-24	3.84e-27	6.87e-24	1.5e-22	6.83e-24	2.26e-26	0.997402	0.00259844	6.03e-29	1.31e-24	6.23e-24	5.93e-26	3.06e-25	1.55e-24	6.06e-23	3.69e-26	4e-24
DO220866	PCAWG	Skin-Melanoma	Skin-Melanoma	8.46e-16	1.78e-22	1.3e-26	1.36e-18	4.39e-17	9.82e-23	2.38e-20	2.71e-35	2.62e-29	1.06e-40	3.12e-23	3.54e-23	5.6e-20	6.3e-27	4.88e-31	6.56e-25	4.31e-20	1.74e-19	3.05e-23	1.12e-26	4.9e-31	1.78e-33	2.37e-19	4.69e-23	3.8e-24	1.26e-29	1	7.98e-21	3.63e-32	1.22e-19
DO2719	PCAWG	Breast-AdenoCa	Breast-AdenoCa	0.443548	0.000501	0.00450729	0.0018294	0.00100617	0.925166	0.00248067	0.000537	0.000208	2.79e-05	0.00139806	0.000588	0.000845	0.00847597	0.00117156	0.000493	0.00153602	0.00503668	0.00204809	0.000131	9.44e-05	0.000121	0.00681954	0.00149918	0.000164	0.00062	0.0273978	0.00235733	3.39e-05	0.00290666
DO46346	PCAWG	Ovary-AdenoCa	Ovary-AdenoCa	0.791442	0.00118493	0.00384127	0.00389773	0.000921	0.0234389	0.000612	1.69e-05	3.51e-05	1.03e-06	0.00685252	0.00164032	0.00135633	0.0103206	0.00135543	0.00233159	0.00614072	0.00331321	0.018087	0.000438	0.000279	4.27e-05	0.841944	0.00244188	0.000432	0.00132096	0.00816389	0.00207185	2.81e-05	0.0574896
DO51104	PCAWG	Prost-AdenoCa	Prost-AdenoCa	0.163656	0.00101199	0.00127846	0.000398	0.00048	0.000309	0.00139178	0.000152	0.000189	0.000117	0.000848	0.00174082	0.000701	0.00096	0.000474	0.000454	0.00117895	0.00116794	0.000384	0.000279	0.000362	0.000166	0.00101844	0.00144926	0.000214	0.979408	0.000555	0.00132757	7.95e-05	0.00190399
DO220362	PCAWG	Kidney-ChRCC	Kidney-RCC	3.26071	0.011467	0.0266184	0.0466703	0.0231458	0.0617431	0.0393505	0.0729859	0.0196801	0.0230711	0.0245978	0.0262669	0.0200928	0.03253	0.0588307	0.079451	0.0358098	0.037339	0.0179061	0.0126391	0.0231503	0.0191959	0.0424945	0.0410828	0.0335567	0.0216216	0.0325639	0.0380714	0.0395114	0.0385562
DO50809	PCAWG	Liver-HCC	Liver-HCC	0.111134	0.000988	0.00071	0.00127508	9.9e-05	2.74e-05	0.000415	7.36e-06	9.43e-06	3.36e-09	7.31e-06	0.000369	0.000562	0.000462	6.39e-05	0.00114519	0.985298	0.000388	1.95e-05	0.00013	4.82e-05	1.85e-07	0.000328	9.8e-05	0.000177	9.55e-05	0.000997	0.00531147	1.8e-06	0.000968
DO218351	PCAWG	Biliary-AdenoCa	Panc-AdenoCa	0.152014	0.00845845	0.000155	0.000101	1.23e-05	2.84e-05	1.11e-05	5.37e-07	1.66e-07	8.63e-09	0.000298	0.000679	0.00523489	4.85e-05	1.68e-05	5.12e-05	0.00224081	0.000229	9.08e-05	0.00012	8.68e-05	4.05e-06	5.39e-06	0.976268	7.8e-06	5.46e-05	7.7e-06	0.00574298	2.63e-05	2.04e-05
DO45085	PCAWG	Liver-HCC	Liver-HCC	0.00301031	0.000251	3.05e-06	1.07e-06	1.02e-09	8.57e-08	3.43e-06	6.6e-11	1.13e-09	3.38e-14	1.95e-08	1.93e-05	1.8e-06	2.16e-06	2.47e-09	1.94e-06	0.999697	1.77e-06	2.15e-08	1.04e-07	6.37e-08	6.93e-11	6.06e-08	5.37e-06	1.72e-07	3.12e-08	7.49e-06	1.76e-06	3.44e-11	2.32e-06
DO48930	PCAWG	CNS-Medullo	CNS-Medullo	0.49342	0.00091	0.00117845	0.00815555	0.00416607	0.00164194	0.0169322	0.923505	0.00472476	0.00103466	0.00126654	0.00146307	0.0010521	0.0018979	0.00141922	0.00271643	0.0028375	0.00185053	0.00049	0.000975	0.00129656	0.0016424	0.00138405	0.00126223	0.00486564	0.00240332	0.00321768	0.0027467	0.000472	0.00249185
DO45123	PCAWG	Liver-HCC	Liver-HCC	6e-05	4.5e-06	3.14e-16	6.17e-18	4.9e-21	3.81e-18	1.49e-15	5.18e-21	2.14e-22	1.66e-27	4.96e-20	5.58e-13	3.37e-15	8.65e-16	1.38e-19	8.77e-11	0.999995	3.04e-17	5.13e-20	9.35e-15	7.34e-17	1.07e-24	8.46e-17	1.97e-12	1.11e-14	7.47e-17	5.42e-17	9.6e-14	2.39e-25	1.74e-16
DO50811	PCAWG	Liver-HCC	Liver-HCC	0.0021857	6.28e-05	1.5e-05	4.66e-07	1.21e-09	2.74e-07	5.01e-06	1.56e-11	7.13e-10	5.14e-15	7.84e-08	6.28e-05	3.68e-06	4.59e-06	1.36e-08	4.17e-06	0.999808	5.13e-06	4.64e-08	3.98e-07	1.16e-07	4.74e-11	1.08e-07	3.38e-06	3.1e-07	1.4e-08	1.86e-05	3.03e-06	1.55e-11	1.82e-06
DO47132	PCAWG	Kidney-RCC	Kidney-RCC	1.04138	0.00290666	0.00331864	0.00926888	0.00258708	0.00313953	0.000739	0.00394589	0.000292	0.000124	0.000954	0.0128017	0.000813	0.00765423	0.0167014	0.805551	0.0127684	0.00510157	0.00271523	0.00400031	0.00607581	0.00065	0.0191718	0.0191096	0.0268081	0.0230082	0.0024806	0.00283596	0.000993	0.00348397
DO45083	PCAWG	Liver-HCC	Liver-HCC	3.52e-05	2.5e-06	2.42e-12	2.29e-10	2.2e-14	1.21e-13	7.78e-12	3.15e-16	1.59e-16	3.72e-22	1.57e-11	2.57e-09	4.76e-11	1.34e-12	8.42e-17	1.02e-08	0.999997	5.47e-13	2.41e-13	4.84e-12	2.24e-12	8.3e-20	2.69e-13	1.5e-09	2.11e-11	1.61e-12	7.7e-12	8.22e-09	2.24e-18	1.05e-12
DO15815	PCAWG	Head-SCC	Head-SCC	0.00849368	1.4e-10	3.02e-08	3.84e-13	8.06e-14	1.58e-15	4.9e-17	5.16e-30	4.04e-25	6.81e-37	9.03e-09	7.82e-10	1.61e-08	0.998915	4.5e-27	2.61e-12	1.09e-08	1.76e-12	0.00108524	2.44e-15	4.53e-16	1.15e-25	1.21e-14	5.26e-11	5.6e-15	3.33e-16	6.64e-11	1.11e-09	5.09e-22	1.77e-13
DO46498	PCAWG	Ovary-AdenoCa	Ovary-AdenoCa	0.123548	1.33e-07	1.26e-05	1.25e-05	4.61e-09	7.56e-06	1.48e-09	9e-13	1.46e-11	2.03e-18	3.28e-06	1.36e-07	1.85e-08	0.00285885	2.79e-12	4.29e-06	3.01e-06	7.25e-07	0.00314358	5.12e-08	1.34e-09	4.33e-15	0.977913	1.88e-06	6.8e-08	6.64e-09	1.84e-07	1.33e-06	1.01e-10	0.0160372
DO26599	PCAWG	Lung-SCC	Lung-SCC	2.07e-17	0	4.42e-40	0	0	0	0	0	0	0	1.97e-38	0	0	1.12e-18	0	0	0	3.98e-34	1	0	0	0	0	1.08e-43	0	0	0	0	0	0
DO47243	PCAWG	Kidney-RCC	Kidney-RCC	0.0812	0.000356	0.000337	0.000214	0.000298	0.000103	0.000351	2.46e-05	1.3e-05	2.02e-07	0.000225	0.0003	0.000124	0.000643	8.93e-05	0.989706	0.00445917	0.000282	9.04e-05	2.56e-05	3.05e-05	5.97e-06	0.000629	0.000133	0.000543	0.000115	8.51e-05	0.000578	2.07e-05	0.00022
DO37607	PCAWG	Skin-Melanoma	Skin-Melanoma	2.02e-41	0	0	2.8e-45	0	7.1e-43	0	0	0	0	0	0	0	3.24e-43	0	0	0	5.32e-44	0	0	0	0	0	7.01e-45	0	0	1	0	0	0
DO46953	PCAWG	Kidney-RCC	Kidney-RCC	0.0859278	0.000246	0.000778	0.000349	2.14e-05	0.000154	0.000243	3.04e-05	8.3e-06	4.72e-07	0.000198	0.00071	6.32e-05	0.000898	0.00019	0.989335	0.00328907	0.000269	4.79e-05	2e-05	1.36e-05	8.09e-06	0.000486	0.000592	0.000563	5.22e-05	0.000293	0.000232	8.26e-06	0.000902
DO45071	PCAWG	Liver-HCC	Liver-HCC	0.0027686	8.71e-05	4.14e-06	2.76e-06	5.43e-08	2.84e-08	3.73e-07	6.48e-09	1.69e-09	3.38e-15	8.58e-08	3.64e-06	2.25e-06	2.92e-06	7.35e-08	0.000144	0.999736	1.24e-07	1.35e-07	1.09e-07	1.46e-08	1.99e-11	7.97e-07	2.24e-06	8.23e-07	2.06e-08	6.33e-07	8.43e-06	2.71e-10	3.15e-06
DO218417	PCAWG	Biliary-AdenoCa	Panc-AdenoCa	1.36289	0.211025	0.00498457	0.000276	0.000423	0.00201549	0.000883	5.22e-05	3.55e-05	3.39e-07	0.00103036	0.00321631	0.0580641	0.00656124	0.000247	0.000189	0.0149488	0.00157696	0.00447792	0.000115	4.06e-05	2.02e-05	0.00140459	0.536821	0.000349	0.000248	0.00151753	0.146607	0.000121	0.00274877
DO50813	PCAWG	Liver-HCC	Liver-HCC	1.29e-05	8.67e-07	1.2e-16	1.13e-19	1.71e-24	6.96e-21	1.01e-19	2.09e-25	2.51e-27	2.13e-33	1.42e-21	1.22e-11	4.04e-16	3.32e-17	1.09e-21	1.31e-10	0.999999	7e-19	9.62e-22	1.53e-15	7.58e-19	2.18e-28	8.39e-20	2.72e-13	2.4e-15	1.19e-19	2.35e-19	1.56e-15	7.99e-29	6.01e-19
DO48518	PCAWG	Liver-HCC	Liver-HCC	0.0173569	0.00221308	5.17e-06	1.76e-06	2.67e-07	7.95e-07	3.54e-07	7.18e-10	1.45e-09	9.9e-12	5.41e-06	9.27e-06	4.05e-06	1.21e-06	2.86e-09	5.42e-05	0.997651	7.24e-07	6.17e-07	2.64e-06	8.62e-07	1.2e-10	8.53e-07	2.59e-05	5.32e-07	7.77e-07	1.24e-06	1.78e-05	3.92e-10	1.68e-06
DO52706	PCAWG	Lymph-UCLL	Lymph-CLL	0.115675	2.19e-10	2.86e-12	1.96e-09	3.42e-10	9.18e-11	3.96e-10	3.64e-11	3.96e-11	8.67e-12	3.18e-10	2.43e-09	9.39e-10	2.71e-09	4.31e-10	7.34e-09	1.34e-08	1.01e-09	2.69e-11	0.0246641	0.975336	6.42e-10	6.01e-09	1.15e-08	2.04e-08	4.78e-09	1.04e-10	1.31e-08	1.09e-09	5.28e-10
DO16248	PCAWG	Kidney-RCC	Kidney-RCC	0.000748	1.99e-07	1.67e-06	2.75e-08	7.13e-10	1.76e-06	3.66e-10	3.96e-08	2.92e-13	8.51e-15	6.62e-09	3.88e-06	2.46e-10	1.95e-06	2.21e-07	0.999941	1.39e-05	5.39e-08	2.12e-08	2.65e-08	4.97e-09	2.84e-11	5.22e-06	7.44e-06	2.28e-06	2.07e-05	1.03e-09	2.63e-09	1.96e-10	2.09e-08
DO7112	PCAWG	Lymph-MCLL	Lymph-CLL	0.676625	0.000533	0.000126	0.000946	0.000106	1.04e-05	0.000201	1.85e-05	7.22e-05	3.57e-06	4.09e-05	0.00554388	0.000258	0.00330555	1.33e-05	0.00385103	0.00622404	0.00132007	0.000184	0.196956	0.775916	1.92e-05	2.92e-05	0.000258	0.000653	0.000565	0.000574	0.00208338	0.000119	6.97e-05
DO34288	PCAWG	Panc-AdenoCa	Panc-AdenoCa	1.89005	0.0275607	0.0694431	0.0165113	0.000142	0.00138476	0.00517872	8.04e-05	2.9e-05	1.58e-06	0.00442042	0.061214	0.0356432	0.0436788	0.00134482	0.00146041	0.0387776	0.0369052	0.00332584	0.000824	0.000595	6.23e-05	0.0168319	0.528358	0.00147179	0.000821	0.00970014	0.0557312	2.53e-05	0.0384778
DO52131	PCAWG	Panc-Endocrine	Panc-Endocrine	2.20453	0.0116188	0.00942978	0.0194284	0.00930312	0.00229868	0.0276055	0.0252402	0.00500027	0.000444	0.00235492	0.0300518	0.0137536	0.0102427	0.00534631	0.0715528	0.132318	0.00522301	0.00700925	0.0183286	0.0333665	0.00146688	0.0140677	0.0109167	0.447036	0.0232766	0.00784379	0.0464574	0.00197561	0.00704327
DO45125	PCAWG	Liver-HCC	Liver-HCC	0.294265	0.0357507	0.000488	0.00031	1.73e-05	1.24e-05	0.000263	1.14e-06	3.88e-06	2.03e-08	7.35e-05	0.00920004	0.000459	5.04e-05	2.85e-05	0.00405654	0.943499	0.000914	6.03e-05	0.000153	0.000101	8.18e-07	4.27e-05	0.00129956	0.00055	3.7e-05	0.000928	0.00137492	3.55e-06	0.000321
DO49419	PCAWG	Panc-AdenoCa	Panc-AdenoCa	8.23e-07	2.79e-08	1.35e-12	1.19e-15	2.42e-19	7.77e-09	4.51e-16	4.96e-16	1.77e-20	1.05e-27	1.93e-15	7.49e-09	7.81e-11	7.63e-12	8.67e-17	2.27e-10	2.2e-09	1.71e-10	1.54e-13	2.62e-15	4.86e-17	7.47e-19	1.2e-09	1	2.17e-15	8.77e-14	6.37e-14	1.29e-10	4.36e-22	1.29e-11
DO220903	PCAWG	Skin-Melanoma	Skin-Melanoma	0	0	0	0	0	0	0	0	0	0	0	0	0	0	0	0	0	0	0	0	0	0	0	0	0	0	1	0	0	0
DO35616	PCAWG	CNS-Medullo	CNS-Medullo	0.236577	0.000585	0.000554	0.00178726	0.000586	0.00215235	0.00140666	0.968211	0.000807	0.000995	0.00189279	0.000352	0.000312	0.000585	0.00104792	0.0043333	0.000987	0.000496	0.000344	0.000298	0.000236	0.00120071	0.000489	0.00099	0.00375224	0.0029981	0.000332	0.000831	0.000757	0.000683
DO15870	PCAWG	Head-SCC	Breast-AdenoCa	6.9e-07	1.49e-16	3.21e-08	4.72e-22	9.31e-29	1	1.25e-15	1.11e-24	2.63e-34	1.27e-37	8.12e-09	8.79e-31	4.25e-29	2.58e-19	1.34e-23	1.65e-14	4.43e-16	2.86e-18	1.68e-18	2.21e-32	7.29e-44	1.86e-29	4.96e-16	3.2e-13	6.23e-34	1.06e-21	1.31e-19	1.59e-21	4.61e-25	9.97e-17
DO52516	PCAWG	Prost-AdenoCa	Prost-AdenoCa	0.0143781	4.3e-05	1.69e-05	1.82e-05	1.58e-05	0.00018	1.2e-05	4.38e-07	1.36e-06	1.94e-08	9.04e-06	3.81e-05	9.08e-05	5.59e-06	5.64e-05	7.78e-06	3.39e-05	8.79e-05	5.52e-05	7.15e-06	6.12e-06	4.69e-07	0.000349	5.32e-05	6.79e-06	0.998577	0.000102	0.000181	6.92e-07	4.31e-05
DO46380	PCAWG	Ovary-AdenoCa	Ovary-AdenoCa	0.242287	0.000321	0.00131423	0.000915	0.000599	0.0115046	0.000859	4.51e-05	7.58e-06	7.32e-08	0.000285	5.69e-05	8.25e-05	0.000225	0.00029	0.00290886	0.00115708	0.00314131	0.000169	3.43e-05	6.08e-06	1.43e-06	0.962522	0.000761	0.000116	0.000373	0.00235443	0.000905	4.94e-06	0.0090395
DO35755	PCAWG	CNS-Medullo	CNS-Medullo	2.51075	0.0164604	0.013087	0.0223167	0.0298416	0.0191885	0.0310668	0.440567	0.0300384	0.036191	0.0134285	0.0123034	0.0155958	0.0178994	0.0120838	0.0124531	0.0164621	0.0158244	0.0104053	0.0146282	0.0253903	0.0367026	0.0134595	0.0198766	0.0198568	0.0357236	0.0171579	0.0174529	0.0209043	0.0136344
DO47004	PCAWG	Kidney-RCC	Kidney-RCC	0.00676802	6.55e-05	1.89e-06	2.65e-05	1.49e-06	3.27e-06	5.59e-06	3.62e-07	3.92e-08	3.66e-10	4.88e-06	3.7e-06	7.35e-07	2.91e-06	3.56e-06	0.999289	0.000503	2.23e-06	1.39e-06	3.44e-07	9.61e-08	1.24e-08	3.17e-06	3.28e-05	6.37e-06	2.49e-05	2.44e-06	1.26e-05	1.61e-07	1.48e-06
DO220153	PCAWG	Bone-Leiomyo	Bone-Leiomyo	2.78499	0.0204536	0.0286699	0.203637	0.0257121	0.0565186	0.085447	0.00129607	0.00165717	0.000224	0.0688803	0.0134586	0.00649532	0.0257443	0.0265984	0.0294722	0.0431971	0.0927583	0.0186156	0.00610562	0.00481077	0.00211366	0.0389902	0.0265428	0.042423	0.00128595	0.102005	0.0116679	0.00332926	0.0118903
DO220868	PCAWG	Skin-Melanoma	Skin-Melanoma	2.97e-05	8.5e-08	3.38e-09	8.18e-07	6.99e-09	5.65e-07	1.85e-08	8.49e-11	1.03e-11	1.58e-14	2.94e-09	9.24e-09	3.17e-10	7.92e-08	5.4e-09	8.72e-08	3.35e-08	5.49e-08	1.65e-09	3.6e-08	2.29e-10	1.36e-12	2.24e-09	8.16e-08	8.88e-11	9.43e-10	0.999998	1.96e-09	9.6e-13	2.97e-09
DO34809	PCAWG	Panc-AdenoCa	Panc-AdenoCa	0.606819	0.000354	2.81e-15	1.65e-15	6.29e-15	5.12e-16	4.12e-14	1.11e-18	7.85e-19	2.26e-28	5.34e-17	2.57e-14	0.261605	7.6e-13	1.27e-16	8.68e-16	5.5e-08	1.44e-08	4.74e-11	1.27e-13	3.59e-17	3.03e-20	8.9e-14	0.733226	1.38e-15	1.11e-15	6.06e-14	0.00481465	2.45e-19	3.58e-12
DO50334	PCAWG	Eso-AdenoCa	ColoRect-AdenoCa	0.992295	0.000593	0.000224	4.35e-06	3.43e-07	1.58e-09	5.16e-07	3.4e-13	2.47e-11	1.39e-16	4.29e-05	0.644587	0.234072	1.69e-05	3.07e-10	4.48e-06	0.000809	0.0339526	2.44e-05	2.15e-05	2.29e-07	2.49e-13	1.24e-06	0.00675743	2.13e-05	5.28e-08	0.00118337	0.077591	7.23e-10	9.2e-05
DO24497	PCAWG	Lung-AdenoCa	Lung-AdenoCa	2.06426	0.00351997	0.00770817	0.00790128	0.00814835	0.022194	0.00993715	0.000181	0.000274	1.21e-06	0.0128855	0.00242271	0.00358361	0.0266962	0.00105035	0.122674	0.0486264	0.322734	0.271915	0.000717	0.000526	5.69e-05	0.0209625	0.0151399	0.00315811	0.0022119	0.0491996	0.0238709	0.000382	0.0113226
DO36065	PCAWG	CNS-PiloAstro	CNS-PiloAstro	1.31498	0.00148339	0.00218904	0.00316906	0.00267744	0.00439991	0.00731782	0.42655	0.00888254	0.459728	0.00354091	0.00218461	0.00328057	0.00365661	0.0053056	0.00161706	0.00190733	0.00335811	0.00156172	0.00253287	0.00255179	0.0194117	0.00354022	0.00346081	0.00201476	0.00491435	0.00306298	0.00340712	0.00912137	0.00317239
DO49427	PCAWG	Panc-AdenoCa	Panc-AdenoCa	0.521426	0.0167589	0.00222259	0.00191248	0.000295	0.00065	0.00118169	0.000949	0.000196	2.77e-05	0.000874	0.00244894	0.00679184	0.000902	0.000407	0.000467	0.00690016	0.0100609	0.00102217	0.000727	0.000408	0.000188	0.000811	0.908229	0.00111241	0.00226311	0.000598	0.0289716	0.000285	0.00234006
DO37946	PCAWG	Skin-Melanoma	Skin-Melanoma	0	0	0	0	0	0	0	0	0	0	0	0	0	0	0	0	0	0	0	0	0	0	0	0	0	0	1	0	0	0
DO45127	PCAWG	Liver-HCC	Liver-HCC	8.64e-10	4.55e-11	2.63e-20	1.97e-26	5.9e-32	1.8e-26	5.09e-24	1.56e-33	1.03e-38	0	3.63e-25	7.47e-15	2.83e-21	1.45e-19	1.09e-31	1.44e-12	1	6.47e-23	1.39e-23	1.09e-19	1.15e-25	7.37e-39	2.4e-24	8.71e-20	3.96e-20	9.98e-27	7.85e-21	1.88e-19	1.79e-40	1.58e-22
DO50444	PCAWG	Eso-AdenoCa	Eso-AdenoCa	0.0179127	3.37e-10	2.82e-20	4.06e-28	7.33e-30	2.09e-26	3.18e-25	3.49e-35	7.13e-40	0	1.85e-25	4.24e-10	0.997427	5.38e-17	8.29e-25	2.31e-29	9.29e-15	5.17e-16	8.99e-18	1.71e-16	3.12e-19	4.79e-34	6.09e-18	4.85e-10	6.86e-21	2.67e-21	1.28e-23	0.00257316	1.6e-36	3.41e-20
DO36048	PCAWG	CNS-PiloAstro	CNS-PiloAstro	0.281421	0.000345	0.000238	0.000427	0.000227	0.00043	0.000924	0.0309224	0.00147152	0.950704	0.000354	0.000227	0.000291	0.000657	0.00121926	0.000129	0.000376	0.000562	0.000183	0.000405	0.000927	0.00391311	0.000201	0.000371	0.000193	0.000962	0.000247	0.000517	0.00228285	0.000294
DO33552	PCAWG	Panc-AdenoCa	Panc-AdenoCa	1.38621	0.0159046	0.00228111	0.00327162	3.05e-05	0.0688947	8.83e-05	9.96e-08	2.14e-07	1.81e-10	0.000541	0.00893138	0.00201697	0.000779	5.18e-05	0.000325	0.00568768	0.0406069	0.00167864	8.24e-06	4.52e-06	7.76e-07	0.245494	0.553029	9.77e-05	5.44e-05	0.00190814	0.0188427	1.72e-06	0.0294691
DO35442	PCAWG	Panc-AdenoCa	Bladder-TCC	0.661426	2.33e-21	0.62573	1.71e-19	4.47e-30	1.58e-11	6.36e-18	3.54e-26	1.24e-37	0	3.04e-10	1.58e-10	1.76e-24	8.69e-10	3.57e-33	0.374248	3.39e-12	2.52e-17	5.6e-29	4.37e-37	8.38e-43	5.25e-31	7.6e-14	9.54e-13	2.76e-19	4.08e-24	9.83e-12	7.38e-18	7.37e-41	2.21e-05
DO6386	PCAWG	Lymph-UCLL	Lymph-CLL	2.22177	0.0126278	0.00563819	0.0167627	0.0288534	0.0190171	0.0245387	0.017298	0.0169481	0.0298809	0.00670927	0.0181227	0.00825175	0.00540607	0.0262194	0.0175975	0.0208989	0.0169176	0.00454211	0.0322379	0.523716	0.0316525	0.0067107	0.013735	0.0185174	0.02586	0.0110768	0.0138031	0.0183527	0.00810812
DO35997	PCAWG	CNS-PiloAstro	CNS-PiloAstro	1.17441	0.00307071	0.00293704	0.00323107	0.00361158	0.00468343	0.00824632	0.0533269	0.00630381	0.755665	0.00469512	0.00326184	0.00478076	0.00499332	0.0101521	0.00228287	0.00287271	0.00370997	0.00230464	0.0038721	0.00302149	0.00642093	0.00340605	0.00454066	0.00277698	0.0769045	0.00335744	0.00855638	0.00246788	0.00454595
DO25104	PCAWG	Lung-AdenoCa	Lung-AdenoCa	5.49e-14	1.84e-22	5.85e-37	1.39e-30	1.11e-33	2.38e-32	1.31e-24	0	0	0	8.88e-37	9.02e-36	2.78e-25	2.92e-36	0	3.97e-29	6.74e-21	1	2.98e-15	5.84e-38	6.86e-42	0	1.85e-31	5.85e-26	1.38e-36	3.23e-29	5.67e-26	5.42e-25	0	4.35e-34
DO46374	PCAWG	Ovary-AdenoCa	Ovary-AdenoCa	0.0824929	4.8e-06	5.02e-05	1.05e-05	7.45e-07	2.93e-06	1.19e-05	7.84e-08	1.38e-08	2.01e-10	3.82e-06	4.01e-05	5.8e-06	2.3e-06	8.19e-06	6.77e-05	4.3e-05	4.1e-05	5.16e-06	6.43e-07	4.82e-08	1.47e-08	0.984658	8.97e-05	1.92e-06	8.38e-07	3.74e-05	3.01e-05	2.79e-07	0.0148822
DO24467	PCAWG	Lung-AdenoCa	Lung-AdenoCa	3.87e-11	6.23e-14	2.68e-16	5.47e-13	3.85e-17	5.86e-13	2.18e-15	4.62e-30	2.83e-25	1.34e-36	1.82e-16	2.86e-18	6.51e-16	1.55e-17	3.72e-20	1.76e-19	1.48e-13	1	5.73e-13	2.32e-22	2.93e-23	3.19e-23	1.92e-14	7.7e-14	3.62e-20	2.02e-24	8.15e-14	4.08e-15	1.29e-27	8.48e-18
DO11202	PCAWG	CNS-GBM	CNS-GBM	3.68e-07	5.94e-15	1.98e-17	1.37e-10	3.64e-13	7.49e-16	1	1.68e-13	2.08e-08	6.5e-15	1.33e-16	2.64e-14	2.31e-15	7.72e-14	3.4e-16	2.08e-14	1.29e-10	3.71e-13	2.07e-12	7.86e-13	5.48e-16	1.8e-16	7.35e-14	7.56e-15	9.1e-14	1.26e-11	1.41e-10	1.74e-13	5.82e-17	4.97e-15
DO50815	PCAWG	Liver-HCC	Liver-HCC	0.00086	1.48e-05	2.59e-07	1.94e-07	4.45e-11	4.02e-09	2.46e-07	4.75e-14	9.33e-13	2.68e-18	4.29e-09	5.42e-05	9.5e-07	4.49e-07	5.52e-11	1.49e-07	0.999925	7.7e-08	3.24e-09	1.4e-08	1.03e-08	4.1e-13	1.83e-08	2.36e-06	4.62e-07	5.18e-09	4.73e-07	4.27e-07	6.19e-14	1.87e-07
DO35360	PCAWG	Panc-AdenoCa	Panc-AdenoCa	1.135	0.0251246	0.0101997	0.00535207	0.00183306	0.00332485	0.00783356	0.00214568	0.00036	0.000121	0.00646997	0.015474	0.0125848	0.00652784	0.00536745	0.0023826	0.00882517	0.0339897	0.00597107	0.000853	0.00132978	0.00183492	0.00626294	0.784406	0.00280314	0.00223453	0.00621178	0.0267117	0.000523	0.012942
DO221544	PCAWG	Panc-AdenoCa	Panc-AdenoCa	0.439203	0.0114558	3.38e-06	0.000278	1.94e-06	0.000104	0.00021	2.51e-06	1.99e-08	1.5e-11	1.67e-05	0.0020369	0.000953	6.6e-06	8.8e-07	0.0123297	0.0175152	0.000545	2.16e-06	3.26e-06	1.73e-06	2.09e-08	0.000306	0.908204	7.78e-06	4.65e-06	0.000349	0.0456168	5.22e-08	4.48e-05
DO34961	PCAWG	Panc-AdenoCa	Stomach-AdenoCa	1.40065	0.0409043	0.000281	0.000899	3.96e-06	7.89e-05	0.000127	2.53e-07	4.1e-08	4.16e-11	0.000386	0.0243121	0.0341093	0.00532083	3.81e-07	0.00506483	0.35034	0.00140534	0.0035709	0.000414	9.48e-05	1.06e-08	0.00016	0.0985169	4.28e-05	5.92e-05	2.71e-05	0.43366	6.39e-08	0.000222
DO52501	PCAWG	Prost-AdenoCa	Prost-AdenoCa	2.60959	0.0187875	0.0243678	0.0221624	0.0116747	0.037035	0.0289986	0.0353501	0.0171804	0.0283511	0.020852	0.0193738	0.0176547	0.0311458	0.0140318	0.0152999	0.0261539	0.0223315	0.00946411	0.0102562	0.0118355	0.0226795	0.0158194	0.0355945	0.0176097	0.406897	0.0224424	0.025933	0.00673598	0.0239814
DO23508	PCAWG	Liver-HCC	Liver-HCC	3.69e-07	2.14e-08	1.25e-17	5.66e-15	5.2e-18	1.12e-15	1.33e-16	3.36e-23	8.56e-26	2.25e-30	8.16e-16	3.06e-15	4.47e-17	4.11e-16	2.99e-26	1.25e-14	1	3.21e-17	2.02e-15	6.02e-16	5.03e-19	6.12e-28	1.26e-16	1.73e-14	1.33e-19	3.13e-17	4.9e-16	7.35e-15	6.88e-26	4.99e-17
DO40759	PCAWG	Thy-AdenoCa	Thy-AdenoCa	3.10277	0.0237061	0.0121424	0.0312116	0.0268503	0.0480671	0.0386303	0.0661867	0.0239856	0.0613429	0.0212265	0.0185076	0.0146502	0.0166049	0.0272833	0.0158652	0.0207803	0.0261632	0.0112284	0.0181503	0.0751993	0.0414092	0.0229309	0.0150686	0.04136	0.0338341	0.0207447	0.0266899	0.176392	0.0237881
DO40147	PCAWG	Thy-AdenoCa	Thy-AdenoCa	0.229862	0.000206	4.66e-05	0.00193178	0.00231619	0.00135716	0.000229	0.000416	0.000156	0.000139	0.00036	4.62e-05	4.35e-05	0.000381	0.00121117	0.00166624	0.000391	0.000725	0.000106	0.000122	0.011712	0.00137003	0.001653	0.000434	0.00479394	0.00167627	0.000131	0.000248	0.966036	9.53e-05
DO3037	PCAWG	Breast-AdenoCa	Breast-AdenoCa	2.61022	0.0143262	0.0269958	0.0289994	0.00813676	0.394232	0.0429829	0.0359911	0.0171563	0.00877954	0.0208525	0.0120073	0.0128727	0.0404151	0.00842527	0.00992633	0.0307725	0.0226038	0.00828684	0.0147953	0.0140591	0.0307159	0.0253713	0.0176104	0.0105085	0.0113166	0.0415814	0.0384604	0.0234644	0.0283546
DO20416	PCAWG	Kidney-RCC	Kidney-RCC	0.153817	0.000299	0.000925	0.00160104	0.000117	0.000732	0.000623	0.000219	1.16e-05	6.13e-07	0.00031	0.00147381	0.000225	0.000712	2.09e-05	0.979022	0.0056447	0.000478	0.000143	7.02e-05	3.56e-05	8.01e-06	0.00121386	0.000315	0.000164	0.000409	0.000693	0.000402	1.59e-05	0.00411655
DO47542	PCAWG	Skin-Melanoma	Skin-Melanoma	6.22e-23	2.19e-40	2.59e-35	7.92e-27	9.32e-31	7.25e-30	3.29e-24	0	0	0	4.72e-34	3.12e-38	1.3e-36	9.67e-33	4.81e-43	1.93e-42	8.15e-26	1e-27	4.13e-35	0	0	0	5.99e-28	1.32e-39	0	0	1	3.22e-33	0	3.5e-33
DO50816	PCAWG	Liver-HCC	Liver-HCC	3.13e-08	1.71e-09	2.37e-19	4.3e-21	1.9e-25	1.44e-23	2.27e-18	1.13e-26	1.57e-26	5.36e-34	3.38e-23	2.85e-15	5.71e-18	5.35e-18	3.51e-24	1.52e-12	1	3.22e-18	7.62e-22	1.66e-16	2.07e-19	3.44e-29	5.06e-22	3.36e-15	2.5e-17	3e-21	2e-20	6.02e-17	1.93e-30	8.95e-21
DO14614	PCAWG	Head-SCC	Head-SCC	0.640257	2.63e-05	0.000415	1.43e-08	2.57e-07	3.79e-07	1.17e-09	5.31e-16	1.3e-12	4.71e-19	4.23e-05	6.23e-10	2.62e-06	0.667443	5.43e-14	8.63e-07	3.14e-05	3.61e-08	0.332037	2.15e-09	1.43e-09	2.84e-14	8.13e-08	2.03e-07	8.1e-10	5.52e-10	1.85e-08	9.58e-07	1.91e-12	1.11e-07
DO46790	PCAWG	Prost-AdenoCa	Breast-AdenoCa	2.92157	0.0121156	0.0382032	0.0799908	0.0262713	0.156275	0.0122242	0.000607	0.0030895	0.000568	0.0470898	0.0242322	0.0118688	0.04212	0.0141302	0.111869	0.0415986	0.0352502	0.0162193	0.00901886	0.0161215	0.00533699	0.0374866	0.0149651	0.0156222	0.0945195	0.0514405	0.0304416	0.00273238	0.0485924
DO29308	PCAWG	Ovary-AdenoCa	Ovary-AdenoCa	0.587651	0.000182	0.000715	0.00339488	0.000792	0.0119802	0.00029	0.00075	5.59e-06	1.81e-05	0.000398	0.000105	3.31e-05	0.00117057	0.00136387	0.00430461	0.000833	0.00180002	0.0011303	0.000355	7.29e-05	5.11e-06	0.874745	0.000562	0.00108217	0.0719939	0.00468136	0.00279198	0.00014	0.0143021
DO44094	PCAWG	ColoRect-AdenoCa	ColoRect-AdenoCa	4.01e-05	4.49e-09	8.26e-07	5.78e-12	4.19e-14	1.11e-12	7.71e-13	9.19e-17	8.52e-18	9.07e-24	1.6e-10	0.999997	5.61e-07	7.17e-09	1.01e-14	6.65e-12	4.65e-08	1.13e-08	4.32e-11	3.28e-11	1.58e-12	7.77e-18	1.24e-09	9.17e-07	2.03e-12	5.87e-12	9.31e-10	2.53e-07	5.48e-17	4.83e-09
DO40831	PCAWG	Uterus-AdenoCa	Uterus-AdenoCa	0.973086	0.00504837	0.0140659	0.00947594	0.000274	0.0104972	0.000156	3.68e-05	3.23e-07	8.88e-08	0.0460071	0.000306	0.00583294	0.0271881	1.39e-05	0.000917	0.00674119	0.000339	0.0124578	0.000374	4.69e-06	1.88e-05	0.0425415	0.0125346	5.5e-05	0.00011	0.00171143	0.00663146	0.000152	0.796511
DO45047	PCAWG	Liver-HCC	Liver-HCC	2.46832	0.175419	0.0248356	0.00955104	0.00234907	0.0270901	0.0103672	0.00142753	0.00128601	0.000223	0.0208472	0.0301104	0.0187444	0.030141	0.00771627	0.0818265	0.307195	0.0580837	0.0113355	0.00571941	0.00374474	0.00115592	0.0181685	0.0615037	0.0198041	0.00322026	0.0316218	0.0156556	0.00200817	0.0188496
DO46753	PCAWG	Panc-Endocrine	Panc-Endocrine	0.427023	0.00029	0.00089	0.00204391	0.000265	0.000101	0.037433	0.000502	0.00140795	8.46e-06	8.31e-05	0.000647	0.000313	0.000631	0.0162163	0.00417326	0.00167622	0.00167863	0.000123	0.000649	0.000147	4.16e-05	0.000212	0.00346885	0.920912	0.000257	0.00159828	0.00354852	0.000549	0.000134
DO40930	PCAWG	Uterus-AdenoCa	Uterus-AdenoCa	2.04507	0.00570223	0.0165179	0.0257839	0.00871118	0.0197764	0.0287092	0.00284221	0.00100614	0.000216	0.0213876	0.0103829	0.0109234	0.019244	0.00192887	0.0107224	0.0479258	0.0300705	0.0266757	0.00237144	0.00146328	0.000643	0.112714	0.0142745	0.00349103	0.00350021	0.0169637	0.0245419	0.0163312	0.515179
DO35611	PCAWG	CNS-Medullo	CNS-Medullo	0.605443	0.000416	0.00317111	0.0115168	0.00165337	0.00357734	0.0148886	0.903899	0.00412787	0.000751	0.00237718	0.00325556	0.00171667	0.00288134	0.00147064	0.00495416	0.00377033	0.00387085	0.000352	0.00140314	0.00217982	0.00306145	0.00134359	0.000841	0.00518834	0.00625355	0.00422503	0.00384529	0.000706	0.0023033
DO6402	PCAWG	Lymph-MCLL	Lymph-CLL	0.359609	3.2e-12	1.72e-11	6.15e-11	1.87e-11	1.44e-12	4.17e-11	1.27e-11	1.31e-11	1.96e-13	2.2e-13	4.29e-12	9.77e-12	1.91e-11	8.08e-13	1.27e-11	1.39e-10	2.6e-11	1.54e-12	0.11636	0.88364	7.35e-13	1.33e-11	5.9e-11	1.33e-11	1.57e-11	9.07e-12	3.89e-11	4.99e-12	3.67e-11
DO218517	PCAWG	Stomach-AdenoCa	CNS-PiloAstro	1.54099	0.00238536	0.00267102	0.00631664	0.0409721	0.00315626	0.00612988	0.00381599	0.00369005	0.58268	0.00251228	0.00247541	0.00412604	0.0039968	0.0357903	0.00222017	0.00312897	0.00491686	0.00218597	0.00451615	0.00957219	0.213347	0.00341231	0.0134004	0.00392663	0.0132673	0.00259996	0.00676924	0.0136961	0.00232248
DO50817	PCAWG	Liver-HCC	Liver-HCC	2.4e-06	1.45e-07	1.46e-16	9.99e-15	2.49e-17	1.55e-17	1.68e-15	9.87e-23	5.37e-22	3.67e-27	1.51e-15	3.9e-12	7.33e-15	2.03e-15	3.95e-23	9.83e-14	1	7.53e-18	6.48e-17	7.94e-15	9.56e-17	1.31e-24	1.69e-17	1.13e-13	6.03e-17	2.7e-16	4.72e-16	1.93e-12	8.25e-24	3.64e-16
DO220893	PCAWG	Skin-Melanoma	Skin-Melanoma	0	0	0	0	0	0	0	0	0	0	0	0	0	0	0	0	0	0	0	0	0	0	0	0	0	0	1	0	0	0
DO51173	PCAWG	Panc-Endocrine	Myeloid-MPN	3.01253	0.0195902	0.0153308	0.0239862	0.0230207	0.0194388	0.0328109	0.0240736	0.036909	0.0356283	0.0185309	0.015168	0.0175568	0.0249553	0.0136976	0.0132004	0.023758	0.0207263	0.0127615	0.0220819	0.0390628	0.159365	0.0179403	0.0231022	0.13327	0.020273	0.0243893	0.0253476	0.121936	0.0220878
DO35496	PCAWG	Panc-AdenoCa	Panc-AdenoCa	0.829785	0.0291508	0.0040805	0.00106701	8.05e-05	0.00203247	0.000811	0.000212	3.63e-05	6.98e-06	0.00511028	0.0237266	0.00581054	0.00303828	0.000965	0.00268643	0.00995647	0.00722378	0.000409	0.00101108	0.00304165	0.0009	0.000131	0.836511	0.000691	0.0272338	0.00022	0.0331314	0.000282	0.000442
DO40405	PCAWG	Thy-AdenoCa	Thy-AdenoCa	2.5848	0.011908	0.00978503	0.0174943	0.00944823	0.00884427	0.0256498	0.0663196	0.0105768	0.185171	0.0190197	0.0129997	0.0125098	0.0147217	0.014691	0.00704698	0.0166001	0.0195344	0.00565997	0.00771682	0.0151179	0.0365377	0.0130655	0.0489709	0.0190503	0.0274945	0.0138909	0.0199118	0.311435	0.0188278
DO220157	PCAWG	Bone-Leiomyo	Bone-Osteosarc	2.0967	0.00560795	0.00212512	0.180801	0.328444	0.00482659	0.00733159	0.00160628	0.000414	2.2e-05	0.000708	0.00689193	0.000132	0.00836491	0.000988	0.193193	0.0790987	0.039522	0.00263467	0.0171801	0.0288637	3.63e-05	0.0243061	0.00482597	0.00586967	0.0209651	0.0213376	0.00784566	0.00245988	0.00359793
DO50407	PCAWG	Eso-AdenoCa	Eso-AdenoCa	1.91e-06	4.33e-15	1.51e-25	5.89e-28	4.21e-23	4.13e-30	1.09e-28	3.79e-39	1.07e-39	0	4.27e-33	4.38e-23	1	6.65e-24	4.66e-32	6.35e-32	7.16e-20	2.1e-14	2.26e-26	7.01e-30	7.12e-35	2.68e-41	4.26e-27	2.04e-14	3.2e-30	6.14e-28	4.87e-23	1.13e-07	2.8e-45	1.8e-24
DO35200	PCAWG	Panc-AdenoCa	Panc-AdenoCa	2.24783	0.0288409	0.0131948	0.0101751	0.00647039	0.00565543	0.0276082	0.104324	0.00779026	0.0143727	0.00987804	0.0157848	0.0240958	0.00656941	0.0308475	0.00573477	0.0179311	0.0423092	0.00412862	0.00664669	0.0148185	0.0088166	0.00481249	0.457065	0.00560708	0.0205918	0.00558782	0.0833729	0.00990602	0.00706357
DO45129	PCAWG	Liver-HCC	Liver-HCC	0.012452	0.000272	5.57e-05	5.1e-05	1.03e-07	9.81e-07	4.83e-06	2.15e-09	4.3e-09	6.97e-13	1.49e-06	0.000525	2.98e-05	8.63e-05	2.09e-07	0.000117	0.998701	4.39e-06	4.48e-07	8.12e-06	5.98e-06	4.55e-10	3.91e-06	1.74e-05	4.06e-06	6.11e-07	6.41e-05	2.64e-05	2.12e-09	1.95e-05
DO218550	PCAWG	Biliary-AdenoCa	Panc-AdenoCa	0.113891	0.000699	4.42e-11	1.34e-16	8.18e-21	2.16e-14	6.89e-17	4.3e-23	8.12e-23	5.11e-29	2.16e-12	5.43e-06	0.0219279	1.98e-10	2.09e-15	1.87e-12	4.85e-08	4.14e-10	7.15e-13	6.36e-15	6.5e-19	5.8e-21	5.65e-11	0.977082	1.57e-15	4.68e-14	3.17e-14	0.000285	7.36e-21	1.29e-09
DO50818	PCAWG	Liver-HCC	Liver-HCC	2.6e-09	1.41e-10	6.48e-19	2.25e-25	3.03e-31	6.26e-25	9.21e-23	4.43e-32	1.95e-32	8.02e-43	9.37e-25	3.74e-18	1.6e-21	8.57e-20	7.05e-29	3.22e-14	1	6.2e-21	2.59e-24	2.04e-22	7.24e-26	4.31e-35	1.66e-24	2.79e-18	3.07e-22	4.23e-25	2.47e-21	4.08e-20	5.63e-37	5.71e-24
DO220858	PCAWG	Skin-Melanoma	Skin-Melanoma	0.0672334	0.000137	0.00023	0.000497	0.000139	4.62e-05	0.00216178	5.84e-07	5.59e-06	8.35e-08	2.22e-05	0.000569	9.49e-05	0.000136	3.26e-06	6.87e-05	0.000677	0.00151653	0.00111524	5.52e-05	2.73e-05	5.6e-07	0.000198	0.000124	3.88e-05	5.3e-06	0.991744	0.000241	1.36e-06	0.000145
DO52694	PCAWG	Lymph-BNHL	Lymph-BNHL	0.000301	4.02e-17	1.2e-16	5.58e-17	2.5e-17	1.13e-19	1.04e-16	1.05e-16	3.19e-18	1.81e-21	7.76e-20	2.58e-16	8.13e-17	1.13e-16	2.99e-19	9.12e-16	4.62e-15	2.55e-17	1.35e-19	0.999974	2.61e-05	2.48e-20	3.85e-18	8.74e-16	9.98e-18	3.66e-17	1.84e-17	6.91e-16	1.51e-18	1.95e-17
DO11046	PCAWG	CNS-GBM	CNS-GBM	0.128462	8.66e-06	6.03e-06	0.0136304	2.61e-05	3.82e-05	0.978705	0.000232	0.0038798	1.75e-08	1.04e-05	9.17e-05	4.21e-06	1.61e-06	4.65e-07	0.000194	0.00102471	0.000152	2.27e-05	3.38e-05	3.77e-06	9.36e-07	1.23e-05	6.31e-06	7.02e-05	1.8e-05	0.00179336	3.03e-05	1.33e-08	3.5e-06
DO48541	PCAWG	Panc-Endocrine	Panc-Endocrine	0.113888	0.000407	4.96e-05	0.000327	6.17e-05	0.000105	0.000369	0.010225	0.000401	3.04e-05	8.76e-05	3.48e-05	7.54e-05	0.000133	9.45e-05	0.000704	0.000588	0.000172	4.19e-05	0.000158	0.000175	0.000506	0.000201	0.000411	0.983486	0.000373	0.000113	0.000401	0.000236	3.43e-05
DO36131	PCAWG	CNS-PiloAstro	CNS-PiloAstro	1.49673	0.00701593	0.00582018	0.0068435	0.0101646	0.00505441	0.015188	0.0156437	0.0268981	0.71387	0.00766147	0.00642913	0.00755623	0.00607445	0.00669866	0.00532056	0.00716971	0.00916625	0.00491792	0.00792953	0.00891997	0.00999874	0.00621908	0.00632583	0.00643114	0.0423698	0.0071082	0.0132605	0.014647	0.00929752
DO48940	PCAWG	CNS-Medullo	CNS-Medullo	0.217596	0.000549	0.000559	0.00248586	0.000154	0.000576	0.0010807	0.970038	0.00196937	0.00131074	0.000235	0.000982	7.62e-05	0.000287	0.000358	0.0050523	0.00107097	0.000229	0.000132	0.00044	6.44e-05	0.000663	0.00154684	0.000632	0.00573643	0.00172936	0.000251	0.000921	7.84e-05	0.000791
DO48966	PCAWG	CNS-Medullo	CNS-Medullo	0.346461	0.000692	0.0013521	0.00255851	0.000832	0.00197376	0.00597966	0.95121	0.00633999	0.00277552	0.00113126	0.000981	0.00108535	0.00128041	0.0011536	0.000798	0.00142012	0.00172433	0.000645	0.000917	0.000695	0.00333198	0.00125022	0.00151435	0.00123341	0.00153831	0.00161594	0.00127358	0.000973	0.00172425
DO45029	PCAWG	Liver-HCC	Liver-HCC	1.77211	0.0743848	0.0284792	0.00732166	0.000855	0.0645448	0.00722125	4.12e-05	0.000107	8.43e-06	0.0127699	0.0192317	0.00671077	0.020999	0.00105597	0.00755023	0.586518	0.0196565	0.0062637	0.000528	0.000631	0.000227	0.0241091	0.0160974	0.00833287	0.000928	0.0448489	0.0132449	0.000147	0.0271867
DO38831	PCAWG	Stomach-AdenoCa	Eso-AdenoCa	0.18923	2.83e-06	2.14e-11	4.77e-12	3.44e-15	1.4e-13	2.41e-15	1.96e-20	3.09e-18	1.5e-23	1.62e-10	2.96e-07	0.953868	4.43e-10	3.73e-16	6.94e-14	4.8e-08	2.37e-12	3.71e-12	1.87e-10	1.28e-12	5.05e-17	4.89e-13	0.000386	1.48e-14	3.35e-12	1.77e-12	0.0457421	7.48e-18	1.06e-11
DO27769	PCAWG	Lymph-BNHL	Lymph-BNHL	0.00155301	4.6e-12	1.1e-11	2.29e-11	9.48e-12	6.54e-13	3.4e-11	2.57e-11	4.93e-12	3.22e-14	1.18e-13	5.3e-12	1.07e-11	6.94e-12	1.19e-13	1.02e-11	5.75e-11	1.01e-11	3.47e-13	0.999841	0.000159	8.28e-14	1.06e-11	4.15e-11	6.07e-12	1.34e-11	6.53e-12	3.5e-11	1.51e-12	1.69e-11
DO35985	PCAWG	CNS-PiloAstro	CNS-PiloAstro	0.0257993	2.71e-06	2.67e-06	1.03e-05	3.81e-06	1.5e-05	1.02e-05	0.00249502	0.000147	0.996681	1.71e-05	1.24e-06	3.58e-06	8.86e-06	9.19e-06	1.75e-06	5.69e-06	3.78e-05	3.04e-06	5.09e-06	5.54e-06	8.59e-05	4.24e-06	3.03e-05	1.38e-06	0.000358	3.95e-06	1.69e-05	2.68e-05	5.2e-06
DO50819	PCAWG	Liver-HCC	Liver-HCC	0.0115547	0.000176	9.34e-06	2.85e-05	3.05e-07	2.41e-06	1.22e-05	3.29e-08	5.47e-08	8.42e-11	2.09e-06	0.000202	6.56e-05	0.000201	2.57e-06	5.33e-05	0.998858	3.97e-06	6.32e-07	4.19e-05	2.05e-05	8.02e-09	6.37e-06	0.000164	6.83e-06	1.3e-06	4.34e-05	9.18e-05	1.39e-08	5.37e-06
DO36239	PCAWG	Prost-AdenoCa	Prost-AdenoCa	2.42761	0.0292355	0.00663501	0.0244101	0.0266656	0.0289445	0.013144	0.00969895	0.0132523	0.016736	0.016541	0.00922741	0.0228032	0.0141639	0.0554401	0.0125293	0.0213982	0.0320173	0.00942015	0.0103007	0.0220284	0.0300384	0.0184971	0.0229107	0.0124337	0.458491	0.0142526	0.0281174	0.0105016	0.0101658
DO35585	PCAWG	CNS-Medullo	CNS-Medullo	0.682831	0.00144614	0.00227742	0.00589901	0.00206918	0.00692901	0.00865009	0.890698	0.0142606	0.00871333	0.00344627	0.00245611	0.00131126	0.0035611	0.00579077	0.00128699	0.00267569	0.00286765	0.00089	0.00218892	0.000961	0.00417015	0.00258426	0.00757023	0.00223448	0.00403031	0.00370432	0.00271662	0.0013071	0.00330403
DO52146	PCAWG	Panc-Endocrine	Panc-Endocrine	0.642768	0.00169446	0.00639986	0.0124095	0.000832	0.00223821	0.0135239	0.000227	0.000264	1.15e-05	0.00175317	0.00479438	0.00128023	0.00326885	0.00354116	0.00480198	0.0189609	0.00502106	0.000636	0.00104203	0.000921	0.000401	0.00193867	0.000794	0.891121	0.000138	0.00820448	0.00456363	0.000351	0.00886545
DO220490	PCAWG	Kidney-ChRCC	Kidney-ChRCC	2.83609	0.0180766	0.00905402	0.0324335	0.0225917	0.0281879	0.03351	0.0719886	0.0131849	0.0376989	0.0262377	0.0102293	0.0155167	0.0139228	0.304683	0.0158184	0.0169091	0.0207209	0.0104083	0.0142268	0.0307186	0.0218568	0.0313587	0.0546435	0.0116337	0.0357745	0.0119684	0.0274421	0.0347045	0.0244995
DO220888	PCAWG	Skin-Melanoma	Skin-Melanoma	1.15e-07	9.29e-14	1.39e-13	4.9e-11	2.51e-13	6.16e-09	1.76e-14	1.21e-15	1.6e-17	6.35e-19	1.8e-16	2.78e-16	1.06e-16	1.28e-14	4.09e-14	3.21e-13	2.19e-13	1.04e-11	1.24e-14	1.4e-16	1.98e-20	4.99e-21	1.75e-10	4.52e-12	2.39e-15	2.09e-15	1	3.2e-15	7.35e-18	3.97e-15
DO50822	PCAWG	Liver-HCC	Liver-HCC	6.82e-07	4e-08	2.38e-15	1.04e-18	8.75e-22	1.5e-18	3.15e-16	3.08e-21	1.2e-21	5.37e-30	2.19e-18	7.11e-11	5.3e-15	1.96e-14	2.5e-20	4.48e-10	1	5.18e-17	1.22e-18	1.51e-13	1.52e-16	8.58e-24	2.98e-17	1.63e-12	1.12e-14	2.26e-17	6.3e-17	4.21e-14	2.02e-25	7.38e-17
DO31769	PCAWG	Ovary-AdenoCa	Ovary-AdenoCa	0.687566	0.000908	0.00330253	0.0209914	0.000578	0.0314909	0.00172371	3.76e-05	2.45e-05	8.62e-07	0.00263064	0.00162698	0.000354	0.00295944	0.000369	0.0068691	0.00886061	0.00146537	0.00201581	3.87e-05	4.83e-05	5.16e-05	0.868579	0.00345331	0.0006	0.000856	0.00661772	0.00209384	6.08e-05	0.0313915
DO220897	PCAWG	Skin-Melanoma	Skin-Melanoma	7.95e-42	0	0	4.48e-44	0	0	3.87e-43	0	0	0	0	0	0	0	0	0	0	0	0	0	0	0	0	0	0	0	1	0	0	0
DO48554	PCAWG	Panc-Endocrine	Panc-Endocrine	2.38571	0.00752047	0.00682836	0.0113664	0.048674	0.00482992	0.00643202	0.018717	0.00817738	0.0358547	0.00544196	0.00545787	0.00281227	0.00185945	0.0127662	0.110076	0.0110881	0.00411525	0.00220176	0.00459289	0.111214	0.116341	0.0368786	0.014316	0.341898	0.00818226	0.00950742	0.0171699	0.0303921	0.00528943
DO23509	PCAWG	Liver-HCC	Liver-HCC	4e-08	2.19e-09	3.16e-19	4.93e-19	2.7e-25	2.05e-21	3.07e-16	1.49e-25	4.95e-25	3.18e-34	9.98e-24	6.89e-15	4e-19	3.86e-19	2.77e-25	1.29e-13	1	1.52e-19	1.44e-21	4.55e-17	1.5e-21	6.91e-31	1.09e-17	2.88e-16	3.09e-17	2.01e-22	1.46e-18	1.12e-16	2.68e-29	1.06e-18
DO218139	PCAWG	Biliary-AdenoCa	Panc-AdenoCa	2.22952	0.149661	0.0649589	0.0144039	0.00113103	0.00935225	0.00153457	0.000196	0.000168	1.89e-05	0.153297	0.0175133	0.0411427	0.0249984	0.00196818	0.0200937	0.039017	0.0225789	0.0125542	0.00306382	0.00115382	0.000287	0.00743146	0.342606	0.000978	0.00273687	0.00435166	0.0359972	0.00222134	0.0245846
DO49815	PCAWG	Prost-AdenoCa	Prost-AdenoCa	3.19809	0.0251187	0.038423	0.0462787	0.0204509	0.0874642	0.0468169	0.032936	0.0228438	0.00882216	0.0173253	0.0249139	0.0256528	0.0295045	0.0184279	0.0704164	0.0416606	0.0401018	0.0178497	0.0126461	0.0235456	0.0225896	0.0223358	0.023176	0.0348249	0.115405	0.0327314	0.0491697	0.0217531	0.0268155
DO51054	PCAWG	Prost-AdenoCa	Prost-AdenoCa	0.053208	0.000215	0.000334	0.000199	0.000192	0.000822	0.000166	1.36e-05	1.54e-05	2.23e-06	0.000188	0.000345	0.000244	0.000425	6.22e-05	0.000206	0.000464	0.000425	0.000126	0.000123	7.78e-05	1.01e-05	5e-05	0.000161	9.84e-05	0.994162	0.000331	0.000299	4.12e-06	0.000238
DO35582	PCAWG	CNS-Medullo	Lymph-CLL	2.90711	0.0386566	0.00501225	0.0959051	0.0293433	0.00315064	0.0187311	0.0989496	0.00471484	0.0228252	0.0131328	0.0215473	0.0101984	0.00451615	0.025177	0.103506	0.0586589	0.0137797	0.00373179	0.0176834	0.143313	0.00999701	0.0114052	0.0275533	0.0759768	0.0480394	0.00501469	0.0585982	0.016986	0.0138961
DO51120	PCAWG	Prost-AdenoCa	Prost-AdenoCa	0.000867	1.4e-07	2.1e-07	7.72e-07	1.91e-07	1.2e-05	7.13e-07	1.38e-05	1.67e-07	1e-05	1.79e-07	2.68e-07	4.38e-08	1.87e-07	4.56e-06	1.71e-06	3.25e-07	4.29e-06	7.81e-07	3.25e-07	5.02e-08	4.71e-07	1.97e-06	2.3e-07	3.18e-07	0.999933	1.04e-07	9.92e-06	3.08e-08	3.21e-06
DO46755	PCAWG	Panc-Endocrine	Panc-Endocrine	0.0406001	7.85e-05	3.29e-06	0.000115	3.23e-05	3.37e-07	0.000988	1.52e-05	1.46e-05	6.39e-07	6.49e-07	1.43e-05	1.05e-05	1.97e-06	5.97e-05	0.000998	0.000227	0.000302	1.58e-06	6.41e-05	0.00130514	1.89e-07	1.41e-05	6.05e-05	0.995209	8.34e-05	0.000213	0.000159	2.2e-05	4.9e-06
DO45287	PCAWG	Biliary-AdenoCa	Biliary-AdenoCa	1.44613	0.419764	0.00213454	0.00052	2.58e-05	0.000768	0.000959	3.05e-07	1.47e-06	1.24e-07	0.000527	0.034327	0.0204363	0.000223	3.14e-05	0.00138425	0.0333142	0.0149828	1.52e-05	0.00012	1.86e-05	1.17e-05	0.00106596	0.119266	0.0015024	0.000422	0.00272948	0.344498	1.96e-06	0.00095
DO3158	PCAWG	Breast-AdenoCa	Breast-AdenoCa	2.81755	0.0164588	0.00860652	0.0331156	0.0222166	0.304539	0.0230727	0.0196163	0.0152096	0.00991131	0.0252633	0.0111874	0.0118196	0.0164459	0.0383689	0.0311455	0.0303358	0.0503057	0.00978813	0.0158319	0.0151078	0.0251343	0.0240085	0.0439887	0.0241512	0.0917021	0.0181377	0.0221165	0.020593	0.0218219
DO35625	PCAWG	CNS-Medullo	CNS-Medullo	0.129025	5.29e-05	0.000246	0.00196525	0.000102	0.000588	0.00180261	0.983066	0.00212618	0.000147	3.32e-05	0.000126	1.08e-05	0.000196	5.41e-05	0.00291131	0.000651	0.000138	0.00012	0.000184	1.41e-05	9.36e-05	0.000385	0.000208	0.00168101	0.00236469	0.000475	0.000123	2.84e-05	0.000106
DO23651	PCAWG	Lung-AdenoCa	Cervix-SCC	3.22065	0.0540647	0.0316339	0.0526651	0.0177493	0.0221712	0.0473538	0.0174354	0.0145712	0.00393855	0.0736816	0.0269085	0.0357316	0.0275956	0.0170102	0.0424137	0.0532544	0.0662454	0.0253126	0.0160467	0.0220165	0.00767766	0.025146	0.0451465	0.0266767	0.0491635	0.0626711	0.0495484	0.0164271	0.0497431
DO48901	PCAWG	CNS-Medullo	CNS-Medullo	0.0111267	7.13e-07	7.74e-06	0.000199	3.9e-07	6.99e-05	7.24e-05	0.998877	7.05e-05	8.07e-07	2.51e-06	9.76e-06	3.49e-07	2.99e-06	2.17e-06	8.31e-05	7.7e-06	3.97e-06	2.28e-06	4.16e-06	5.19e-08	3.08e-06	3.71e-05	1.46e-05	0.000424	5.04e-05	2.77e-06	1.56e-05	6.91e-07	3.39e-05
DO45131	PCAWG	Liver-HCC	Liver-HCC	0.0287107	0.0043771	3e-08	4.57e-08	2.64e-09	3.01e-06	5.55e-08	1.56e-10	2.7e-12	2.44e-15	4.94e-09	1.52e-06	3.49e-08	1.01e-06	1.32e-09	3.87e-05	0.995575	1.17e-07	4.96e-09	1.09e-06	3.85e-09	9.96e-12	1.11e-06	7.69e-07	3.09e-09	7.64e-09	3.36e-07	2.71e-07	7.23e-13	1.11e-08
DO36822	PCAWG	ColoRect-AdenoCa	ColoRect-AdenoCa	9.43e-05	1.58e-07	2.32e-11	1.43e-11	1.79e-16	6.73e-13	1.39e-13	5.46e-19	8.23e-19	4.57e-25	3.28e-10	0.999993	8.78e-08	7.79e-12	1.51e-16	7.96e-10	1.76e-06	3.27e-12	8.19e-14	1.55e-11	4.08e-13	5.31e-20	2.02e-12	1.26e-07	6.35e-13	5.74e-12	2.54e-13	4.75e-06	3.32e-20	6.82e-11
DO33000	PCAWG	Panc-AdenoCa	Panc-AdenoCa	0.0157495	0.000262	1.29e-06	3.2e-07	2.48e-08	1.87e-08	1.48e-07	3.28e-07	2.44e-09	6.74e-10	1.51e-06	8.19e-06	0.000248	2.54e-06	7.93e-07	5.12e-07	6.41e-06	3.78e-05	1.35e-07	4.36e-07	1.74e-07	1.49e-08	1.16e-06	0.998091	9.68e-08	9.54e-06	1.88e-07	0.00132366	3.67e-09	3.94e-06
DO7196	PCAWG	Lymph-MCLL	Lymph-CLL	0.559329	1.67e-13	7.04e-14	1.34e-12	7.55e-13	1.21e-14	6.4e-13	1.6e-15	4.24e-13	6.12e-16	2.82e-15	9.05e-13	4.66e-13	1.91e-12	5.25e-14	1.07e-12	9.52e-13	6.15e-12	6.51e-14	0.247281	0.752719	4.65e-16	1.15e-12	5.66e-13	7.33e-14	4.55e-13	2.17e-12	2.21e-12	2.29e-13	3.85e-13
DO46408	PCAWG	Ovary-AdenoCa	Ovary-AdenoCa	0.558281	0.000361	0.000341	0.00737473	0.00108285	0.00367894	0.00646516	9.64e-05	0.000269	1.29e-06	0.000484	0.000656	0.00516974	0.00575425	0.00158891	0.00133727	0.00464314	0.00234182	0.00730284	0.000316	0.000163	3.05e-05	0.904418	0.00586282	0.00244705	0.000281	0.00134234	0.0103591	3.49e-05	0.0257963
DO2539	PCAWG	Breast-AdenoCa	Breast-AdenoCa	0.0857614	0.000113	0.000689	0.000216	2.55e-05	0.988867	5.94e-05	1.04e-05	4.85e-07	2.58e-07	0.00336973	3.56e-06	1.46e-05	0.000331	2.27e-05	0.000129	0.00111657	0.000512	0.000258	4.45e-06	7.65e-07	1.71e-06	0.00244908	0.000686	1.07e-05	9.51e-05	0.000672	0.000103	6.44e-05	0.000176
DO50825	PCAWG	Liver-HCC	Liver-HCC	4.24e-08	2.33e-09	8.21e-18	1.64e-14	1.78e-17	1.81e-16	3.52e-17	5.4e-23	1.63e-23	3.55e-28	2.81e-15	2.04e-14	2.05e-16	8.71e-16	3.9e-25	3.89e-14	1	4.8e-18	2.53e-17	1.86e-15	8.73e-18	2.31e-26	3.63e-18	2.21e-14	1.28e-18	1.63e-16	2.75e-16	7.06e-14	4.12e-25	1.71e-18
DO52654	PCAWG	Lymph-BNHL	Lymph-BNHL	0.00084	1.75e-11	1.04e-12	3.01e-11	4.67e-13	1.86e-15	6.03e-11	6.21e-17	5.29e-15	1.01e-19	2.65e-14	4.01e-10	3.18e-11	2.38e-12	8.09e-15	2.58e-11	5.76e-10	9.09e-11	1.7e-12	0.999919	8.05e-05	1.74e-17	6.55e-12	3.35e-12	1.01e-12	6.96e-14	3.66e-10	8.35e-11	1.55e-15	1.26e-11
DO40193	PCAWG	Thy-AdenoCa	Thy-AdenoCa	3.08073	0.0291438	0.0302662	0.0392388	0.0423749	0.0799892	0.0231409	0.00560736	0.00953561	0.0215272	0.0992285	0.0148866	0.0107109	0.079078	0.0282887	0.0183761	0.0313545	0.0333776	0.0143615	0.0084093	0.0121802	0.0115521	0.0280176	0.0172888	0.0378463	0.0141884	0.0448415	0.026849	0.13025	0.0580907
DO35621	PCAWG	CNS-Medullo	CNS-Medullo	0.258795	0.000387	0.000802	0.00214226	0.00108372	0.00198801	0.000577	0.965099	0.000339	0.00454338	0.00106077	0.000846	0.000201	0.00143376	0.00370223	0.0014112	0.000596	0.000848	0.000402	0.000672	0.000261	0.00100479	0.00142934	0.000699	0.00182037	0.00141028	0.000467	0.00185966	0.00182396	0.00108961
DO220361	PCAWG	Kidney-ChRCC	Kidney-ChRCC	1.97053	0.00770967	0.00578851	0.0297611	0.0061828	0.024385	0.0264665	0.0333319	0.0113443	0.0153169	0.0123394	0.00820062	0.00417307	0.00501868	0.569966	0.00386553	0.00867016	0.0258197	0.00226472	0.00712031	0.014204	0.0122865	0.0103508	0.0787945	0.00271404	0.027516	0.0136641	0.00938928	0.0142549	0.00910072
DO39886	PCAWG	Thy-AdenoCa	Thy-AdenoCa	3.14843	0.0390174	0.0411544	0.0211271	0.0164586	0.0476579	0.0310979	0.0320826	0.0147856	0.0114254	0.0308227	0.0171537	0.0147946	0.0249095	0.0668549	0.0306171	0.0330973	0.0425079	0.0158971	0.0128393	0.0129562	0.025734	0.0468248	0.0278968	0.0560091	0.0264582	0.0266486	0.0303502	0.163632	0.0391895
DO46929	PCAWG	Kidney-RCC	Kidney-RCC	3.49e-07	1.01e-13	4.63e-17	4.26e-16	2.8e-17	3.19e-18	6.04e-16	2.81e-19	6.36e-23	7.58e-26	3.97e-19	1.61e-11	1.36e-18	1.68e-13	2.28e-18	1	2.01e-08	7.82e-17	6.54e-16	5.53e-15	2.18e-13	4.7e-23	1.18e-14	2.49e-15	3.08e-13	9.31e-12	3.99e-17	3.62e-16	2.02e-18	1.26e-17
DO220886	PCAWG	Skin-Melanoma	Skin-Melanoma	0	0	0	0	0	0	0	0	0	0	0	0	0	0	0	0	0	0	0	0	0	0	0	0	0	0	1	0	0	0
DO38535	PCAWG	Stomach-AdenoCa	Eso-AdenoCa	1.26025	0.000151	3.3e-08	1.3e-13	6.62e-19	7.87e-14	9.43e-16	2.22e-19	1.06e-19	5.6e-26	1.64e-11	0.15394	0.464116	3.09e-10	6.04e-17	4.12e-11	2.51e-06	9.34e-08	1.89e-10	1.5e-10	6.59e-15	9.55e-19	9.24e-12	0.133246	5.59e-12	1.13e-14	2.6e-12	0.248544	2.3e-19	8.31e-10
DO35725	PCAWG	CNS-Medullo	CNS-Medullo	0.0237591	2.73e-05	1.56e-05	6.96e-05	1.61e-05	0.000151	6.62e-05	0.997425	7.64e-05	0.00121426	7.94e-05	7.6e-06	1.67e-05	2.39e-05	3.47e-05	2.68e-05	4.72e-05	0.000101	1.33e-05	2.03e-05	8.26e-06	0.000127	2.26e-05	9.15e-06	8.07e-05	0.000152	1.85e-05	3.92e-05	7.42e-05	3.66e-05
DO51046	PCAWG	Prost-AdenoCa	Prost-AdenoCa	6.41e-05	4.46e-08	2.02e-08	2.44e-08	4.82e-10	2.17e-07	1.06e-07	1.67e-08	1.04e-08	3.46e-11	4.17e-09	4.25e-08	1.35e-09	8.94e-08	7.8e-10	1.81e-06	4.16e-07	5.91e-08	8.49e-09	1.18e-08	4.59e-09	1.08e-10	2.07e-07	2.83e-07	3.82e-07	0.999996	2.16e-08	3.64e-07	1.83e-11	1.14e-08
DO45289	PCAWG	Biliary-AdenoCa	Liver-HCC	1.41157	0.118215	0.0118838	0.00308346	0.000828	0.00258219	0.00216188	5.81e-05	0.000368	2.68e-07	0.00217222	0.0149738	0.00208075	0.0233851	0.000344	0.132432	0.614361	0.0130978	0.00303528	0.000335	0.00122632	1.86e-05	0.000995	0.00727978	0.00676331	0.00106692	0.0344297	0.0020872	0.000266	0.000471
DO48912	PCAWG	CNS-Medullo	CNS-Medullo	0.245184	0.0003	0.000821	0.00214346	0.000244	0.000689	0.0113262	0.964642	0.00306115	0.000501	0.000385	0.000892	0.000441	0.000568	0.000286	0.00046	0.00247984	0.00091	0.000182	8.07e-05	9.79e-05	0.00238642	0.000693	0.000264	0.000726	0.00235754	0.000472	0.00106439	0.000144	0.00138551
DO28962	PCAWG	Ovary-AdenoCa	Ovary-AdenoCa	0.951812	0.000582	0.0131435	0.00231121	0.00465062	0.0394591	0.00622129	3.23e-05	7.79e-05	1.21e-06	0.00357728	0.00285167	0.00282136	0.00353606	0.00814153	0.0241194	0.0118456	0.00369496	0.00378356	5.96e-05	3.32e-05	3.48e-05	0.818456	0.0149417	0.0073523	0.000171	0.00706886	0.0152306	5.03e-05	0.00575102
DO45133	PCAWG	Liver-HCC	Liver-HCC	3.51e-06	2.12e-07	1.07e-14	5.33e-18	8.33e-21	1.57e-17	1.85e-14	1.67e-20	1.36e-21	9.03e-29	5.43e-18	5.35e-12	1.26e-15	7.6e-14	9.1e-20	1.76e-09	1	1.39e-16	1.61e-18	2.49e-13	2.2e-16	1.68e-23	1.17e-16	1.43e-12	1.66e-14	4.1e-16	5.86e-16	2.42e-14	1.47e-24	7.84e-17
DO48552	PCAWG	Liver-HCC	Kidney-RCC	2.70407	0.0174601	0.0397987	0.027118	0.00604014	0.0175299	0.0193205	0.00173255	0.00338638	0.000141	0.0183183	0.0975629	0.0191211	0.049608	0.00594987	0.189157	0.188734	0.0132572	0.0107735	0.0101107	0.0165753	0.000942	0.0313028	0.036258	0.0224776	0.00777391	0.021889	0.0352764	0.00265297	0.089732
DO51144	PCAWG	Prost-AdenoCa	Prost-AdenoCa	0.00427109	1.85e-05	1.31e-05	6.55e-06	3.29e-06	3.88e-05	4.03e-06	1.2e-06	1.01e-06	8.79e-08	1.33e-05	7.2e-06	1.28e-05	2.91e-06	2.4e-05	1.41e-05	3.65e-05	1.28e-05	8.2e-06	7.06e-06	2.36e-06	9.15e-07	8.03e-05	7.7e-06	6.14e-06	0.999635	5.27e-06	2.59e-05	1.3e-06	1e-05
DO46560	PCAWG	Ovary-AdenoCa	Ovary-AdenoCa	1.95698	0.00804427	0.0333973	0.0192472	0.00878383	0.00252916	0.00986551	0.0020513	0.00066	0.000281	0.0135794	0.0394354	0.0142949	0.00657182	0.00723486	0.0458677	0.0231274	0.0245721	0.0479041	0.0044765	0.00488387	0.000789	0.559418	0.0191049	0.00454168	0.014319	0.00528376	0.0162592	0.00393281	0.0595438
DO51520	PCAWG	Panc-AdenoCa	Panc-AdenoCa	0.288074	1.41e-05	1.34e-10	3.69e-10	5.03e-14	1.35e-11	1.07e-13	2.31e-19	2.69e-18	2.92e-24	2.78e-08	1.08e-07	0.0690217	6.36e-10	3.35e-16	1.72e-11	3.97e-07	4.51e-09	2.71e-09	7.99e-11	1.94e-13	1.91e-18	2.55e-08	0.924855	4.49e-16	6.37e-14	1.53e-12	0.00610849	2.99e-17	4.47e-08
DO5745	PCAWG	Breast-AdenoCa	Breast-AdenoCa	0.0796023	1.91e-06	0.000366	1.58e-05	2.09e-06	0.986287	3.94e-06	3.12e-09	2.91e-10	1.94e-13	3.75e-06	7.26e-06	4.11e-07	2.12e-05	8.42e-09	0.000143	7e-05	4.59e-06	4.65e-06	6.14e-10	3.4e-10	9.36e-11	0.0121188	7.43e-06	1.04e-07	1.12e-06	6.41e-05	2.38e-06	2.74e-10	0.000875
DO218769	PCAWG	Stomach-AdenoCa	Stomach-AdenoCa	0.13368	6.21e-06	9.81e-09	1.2e-13	1.03e-12	6.71e-12	4.11e-15	9.8e-17	3.84e-18	6.7e-26	3.76e-13	1.68e-07	0.029628	1.31e-08	2.72e-13	1.64e-13	1.21e-05	1.47e-08	6.67e-12	9.15e-10	4.08e-13	5.27e-20	2.34e-09	5.23e-08	8.23e-13	3.69e-13	4.64e-13	0.970354	1.88e-16	1.04e-08
DO50827	PCAWG	Liver-HCC	Liver-HCC	0.00163581	0.000166	1.75e-10	8.55e-10	3.71e-12	1.62e-08	1.6e-09	1.29e-11	8.53e-14	2.55e-17	4.83e-12	2.33e-08	5.7e-10	2.18e-09	6.45e-13	1.7e-06	0.999832	1.6e-09	1.66e-11	5.5e-09	4.65e-10	1.13e-14	1.45e-08	5.16e-08	2.91e-11	4.99e-11	2e-09	4.24e-09	2.24e-14	3.62e-10
DO40496	PCAWG	Thy-AdenoCa	Thy-AdenoCa	0.374446	0.000163	0.000362	0.00153962	0.000711	0.000507	0.000336	0.0100448	0.000171	0.000563	0.000601	0.000236	6.62e-05	0.000648	0.00227167	0.0120238	0.000583	0.000431	0.00017	0.000327	0.00380089	0.00262028	0.00329909	0.000407	0.0120904	0.00384285	0.000291	0.00158792	0.940095	0.000211
DO45009	PCAWG	Liver-HCC	Liver-HCC	1.37038	0.0279516	0.00971773	0.0054017	0.000868	0.00555419	0.00638725	8.46e-06	8.74e-06	6.52e-09	0.00494867	0.0445139	0.00943064	0.00970327	0.000639	0.0848276	0.696081	0.0158334	0.00394541	0.00118987	0.00305144	2.39e-06	0.00396996	0.0241213	0.00218021	6.7e-05	0.0160437	0.0130459	2.49e-06	0.0105052
DO45135	PCAWG	Liver-HCC	Liver-HCC	0.0708102	0.00776041	9.55e-06	1.31e-05	1.34e-06	3.2e-06	2.67e-05	2.06e-07	1.69e-07	4.19e-09	3.39e-05	0.00141303	0.000101	5.48e-05	1.31e-07	6.67e-05	0.989258	1.4e-05	1.09e-05	5.79e-05	2.94e-05	2.61e-08	6.85e-06	0.000437	3.58e-05	1.82e-05	1.92e-05	0.000614	1.43e-07	1.31e-05
DO44930	PCAWG	Liver-HCC	Liver-HCC	2.68738	0.0902626	0.0472422	0.11043	0.0168192	0.0441899	0.0162238	0.00105712	0.000918	4.33e-05	0.00606344	0.0145217	0.0243403	0.0105456	0.0100825	0.0926623	0.23858	0.0493402	0.00526014	0.00382132	0.0036406	0.00082	0.0185953	0.0376391	0.0194292	0.0371971	0.025636	0.056736	0.00228285	0.0156201
DO44469	PCAWG	Kidney-RCC	Kidney-RCC	0.345702	0.000178	0.0135708	0.00265993	7.42e-05	0.006139	0.000542	5.47e-05	7.44e-06	5.04e-07	0.000689	0.0040681	0.000114	0.00173464	0.000201	0.945293	0.00391812	0.000582	6.25e-05	1.06e-05	1.03e-05	1.66e-05	0.00417709	0.00095	0.004849	0.000799	0.00168433	0.000969	1.15e-05	0.0066316
DO50829	PCAWG	Liver-HCC	Liver-HCC	0.000879	8.19e-05	6.89e-08	1.85e-07	2.96e-09	4.27e-08	1.22e-09	3.11e-12	1.67e-13	4.74e-16	1.49e-07	4.22e-08	1.47e-08	1.62e-08	1.29e-13	1.53e-07	0.999917	2.34e-08	4.58e-07	2.34e-09	1.12e-10	1.03e-14	1.5e-08	2.5e-07	4.13e-11	2.03e-08	1.27e-08	5.98e-08	4.57e-13	6.67e-08
DO45069	PCAWG	Liver-HCC	Liver-HCC	4.57e-07	2.63e-08	2.48e-16	5.55e-19	1.84e-22	2.31e-20	3.64e-16	4.87e-22	4.73e-24	5.16e-30	2.46e-21	3.03e-14	7.47e-18	1.04e-16	1.42e-20	3.61e-10	1	2.87e-18	7.61e-21	1.29e-15	4.74e-18	7.34e-27	3.47e-19	1.2e-15	3.59e-15	9.53e-18	6.8e-18	2.54e-16	7.63e-27	4.12e-19
DO46777	PCAWG	Panc-Endocrine	Panc-Endocrine	1.74595	0.0105239	0.0068752	0.0143	0.0106706	0.0110469	0.00895408	0.00123784	0.00933262	0.00275731	0.0074074	0.00617717	0.00344085	0.00714123	0.00414046	0.0163444	0.0231741	0.0397032	0.0049886	0.00749815	0.0189292	0.0116239	0.0115424	0.0111744	0.624073	0.00509546	0.00435711	0.0145969	0.092195	0.0106989
DO48919	PCAWG	CNS-Medullo	CNS-Medullo	0.244153	0.000361	0.000726	0.00193136	0.000553	0.000308	0.0243723	0.959257	0.00351373	0.000222	0.000629	0.000139	0.000293	0.00117729	0.000251	0.000472	0.00126999	0.000432	0.000191	0.000104	4.52e-05	0.000538	0.000196	0.000125	0.000323	0.000279	0.00076	0.000918	0.000114	0.000499
DO35554	PCAWG	CNS-Medullo	CNS-Medullo	1.52322	0.00674203	0.00844594	0.00987579	0.00734267	0.0141638	0.0226542	0.709951	0.0145801	0.0267044	0.00986572	0.00743219	0.00688142	0.0118157	0.00846303	0.00451279	0.00750803	0.00934137	0.00388003	0.00487171	0.00483536	0.0315826	0.00721612	0.00947321	0.00762388	0.0103415	0.0129276	0.00929455	0.00444928	0.00722456
DO46763	PCAWG	Panc-Endocrine	Panc-Endocrine	0.0724492	0.000175	9.29e-05	0.000544	0.000203	8.89e-05	0.000401	0.000784	0.000136	3.5e-05	0.000285	6.65e-05	6e-05	7.39e-05	0.00019	0.0014491	0.000901	5.59e-05	3.99e-05	6.48e-05	0.000174	0.00015	8.62e-05	0.000316	0.991526	0.000438	8.61e-05	0.000256	0.00128237	4.03e-05
DO27845	PCAWG	Lymph-BNHL	Lymph-BNHL	0.227326	8.45e-08	1.51e-08	2.8e-07	1.64e-08	2.88e-08	8.55e-08	1.26e-08	1.93e-08	3.28e-09	1.34e-07	3.39e-07	6.53e-08	3.16e-07	2.81e-08	2.79e-07	1.82e-06	3.56e-08	2.19e-08	0.939892	0.0601032	6.67e-09	3.41e-08	1.01e-07	6.74e-08	1.81e-08	5.78e-08	9.66e-07	1.25e-09	3.31e-08
DO52710	PCAWG	Lymph-UCLL	Lymph-CLL	0.265542	1.93e-05	1.68e-06	5.19e-05	2.67e-06	3.59e-06	2.66e-06	1.21e-07	1.81e-07	1.45e-08	1.51e-05	0.000192	1.37e-05	0.000366	5.11e-06	0.000188	0.000626	5.15e-05	6.43e-06	0.0685422	0.929768	2.12e-07	8.47e-06	4.67e-05	1.48e-05	2.23e-05	1.06e-05	3.46e-05	4.57e-06	1.16e-06
DO49129	PCAWG	Panc-AdenoCa	Panc-AdenoCa	0.878102	0.0207635	0.00636905	0.00102541	0.000737	0.00220428	0.00149219	0.00037	9.3e-05	1.16e-05	0.00172386	0.011238	0.0516604	0.0100381	0.000677	0.000542	0.0123238	0.010561	0.00121557	0.000506	0.000992	0.000121	0.00250006	0.824972	0.000678	0.00138542	0.00412791	0.0266199	7.92e-05	0.00497234
DO48899	PCAWG	CNS-Medullo	CNS-Medullo	0.0747705	7.97e-05	0.000156	0.000463	1.77e-05	0.000947	0.0014911	0.991265	0.00084	0.000475	9.81e-05	4.53e-05	1.16e-05	0.000372	0.000428	0.000517	0.000157	0.000157	0.00015	3.18e-05	1.53e-06	0.000114	0.000225	0.000188	0.000145	0.000869	0.000154	0.000294	1.95e-05	0.000287
DO50449	PCAWG	Eso-AdenoCa	Eso-AdenoCa	0.000315	3.13e-09	1.61e-20	2.03e-18	8.85e-23	5.08e-21	3.03e-24	1.54e-32	2.29e-30	3.53e-38	2.93e-17	3.32e-14	0.999973	2.46e-17	1.89e-27	8.15e-23	4.15e-14	8.76e-17	2.05e-16	2.16e-18	4.35e-22	4.32e-27	4.28e-19	4.32e-07	5.04e-26	4.16e-19	2.89e-21	2.67e-05	7.97e-29	3.61e-18
DO11501	PCAWG	CNS-GBM	Bone-Leiomyo	0.00293416	4.06e-13	3.55e-14	0.999675	9.64e-10	2.8e-15	0.000325	1.06e-15	1.83e-09	3.17e-16	3.66e-16	1.77e-14	1.94e-14	1.1e-14	2.22e-15	2.13e-11	5.59e-12	2.99e-13	1.89e-14	6.1e-14	3.01e-13	6.9e-18	5.87e-13	1.91e-13	8.95e-14	1.76e-14	5.52e-11	7.76e-14	3.94e-15	3.37e-14
DO36143	PCAWG	CNS-PiloAstro	CNS-PiloAstro	2.12609	0.00916483	0.00754025	0.0105642	0.00813657	0.00770859	0.0140138	0.0248864	0.0128715	0.519955	0.00624618	0.00843369	0.0420726	0.00878576	0.0240511	0.0137933	0.0119035	0.00958943	0.00689776	0.00952719	0.0117821	0.0951523	0.00746103	0.0126401	0.0113877	0.041164	0.00793036	0.0351006	0.0130857	0.00815468
DO50831	PCAWG	Liver-HCC	Liver-HCC	0.640943	0.0865047	0.000256	0.00280732	0.00135489	0.0109571	0.00182168	6.16e-06	7.54e-05	1.3e-06	0.00138352	0.00172062	0.000992	0.00115367	1.14e-05	0.00345897	0.859311	0.00491483	0.00134542	0.00012	0.000114	5.35e-06	0.00170916	0.00153578	0.00141549	0.000619	0.00986641	0.00388713	8.55e-05	0.00256752
DO47016	PCAWG	Kidney-RCC	Kidney-RCC	0.854244	0.00464453	0.0153308	0.00834474	0.00158176	0.00537483	0.00444018	0.000275	0.00027	4.37e-05	0.00574109	0.00961941	0.0032095	0.00717251	0.000876	0.850331	0.014645	0.00383401	0.00264413	0.000723	0.000295	0.000186	0.00811375	0.00336054	0.0185798	0.00172425	0.00735512	0.00718968	0.000726	0.0133671
DO220877	PCAWG	Skin-Melanoma	Skin-Melanoma	0	0	0	0	0	0	0	0	0	0	0	0	0	0	0	0	0	0	0	0	0	0	0	0	0	0	1	0	0	0
DO9042	PCAWG	ColoRect-AdenoCa	ColoRect-AdenoCa	0.000185	1.32e-16	2.55e-16	2.1e-21	2.37e-26	2.84e-24	2.45e-21	2.45e-32	1.93e-32	4.83e-40	1.61e-23	0.999985	1.3e-05	4.04e-20	6.8e-30	4.97e-16	6.03e-13	1.72e-14	6.73e-19	1.68e-17	1.17e-20	5.15e-32	3.32e-19	1.3e-09	1.68e-18	3.22e-21	1.95e-18	1.82e-06	7.46e-29	8.54e-18
DO50450	PCAWG	Eso-AdenoCa	Panc-AdenoCa	0.333862	4.57e-23	1.4e-45	2.05e-24	1.2e-23	4.5e-19	5.67e-23	0	0	0	1.17e-29	2.03e-37	0.102562	0	0	5.56e-35	1.69e-22	0.000358	1.14e-28	0	0	0	5.9e-22	0.897078	1.14e-24	4.65e-40	9.7e-12	1.8e-06	0	1.16e-20
DO218067	PCAWG	Stomach-AdenoCa	Prost-AdenoCa	3.29575	0.0296034	0.021569	0.0243082	0.0301972	0.0283253	0.0292304	0.0498466	0.0184043	0.0536029	0.0353888	0.0276685	0.048798	0.0353373	0.0389888	0.0166578	0.025546	0.0316608	0.0193485	0.0245389	0.0268648	0.044751	0.0216186	0.0351953	0.0532533	0.0697261	0.0246482	0.0405251	0.0657564	0.0286404
DO51182	PCAWG	Panc-Endocrine	Panc-Endocrine	0.017263	1.41e-05	6.79e-05	0.000184	2.87e-06	3.69e-06	0.000175	4.83e-05	6.78e-06	1.05e-07	3.56e-05	2.51e-05	7.93e-06	2.61e-05	2.57e-05	0.00086	0.000155	6.01e-05	3.93e-06	1.35e-05	2.11e-06	3.61e-07	1.27e-06	4.95e-05	0.998154	2.14e-05	6.7e-06	3.01e-05	6.97e-06	1.21e-05
DO34336	PCAWG	Panc-AdenoCa	Panc-AdenoCa	0.131846	0.00355525	3.78e-05	0.000529	0.00022	0.000593	0.000312	1.52e-05	1.81e-05	5.79e-07	0.000126	9.65e-05	0.00443421	6.48e-05	9.09e-05	4.32e-05	0.00189643	0.00048	0.000289	0.000184	0.000148	1.33e-05	0.000434	0.981675	1.19e-05	0.000294	7.47e-05	0.00416566	3.88e-05	0.00016
DO49137	PCAWG	Panc-AdenoCa	Panc-AdenoCa	0.00314346	0.000182	4.03e-07	2.83e-10	9.27e-12	1.18e-07	7.86e-10	1.89e-10	5.78e-12	1.58e-14	8.56e-09	8.29e-06	0.000111	2.31e-08	1.7e-09	3.64e-08	3.31e-06	4.03e-07	9.07e-09	3.89e-10	3.51e-10	1.77e-10	9.23e-08	0.999686	2.09e-09	3.15e-09	7.28e-09	8.14e-06	1.46e-11	2.59e-07
DO45291	PCAWG	Biliary-AdenoCa	Liver-HCC	1.89735	0.192911	0.0162903	0.0153243	0.00105128	0.0205758	0.0335961	0.000252	0.00037	1.29e-06	0.000744	0.00705126	0.0140331	0.0050775	0.00110589	0.0173721	0.490554	0.0220224	0.00595617	0.001961	0.000723	0.000113	0.0114691	0.0391481	0.00802756	0.00505099	0.034787	0.0208291	3.71e-05	0.0335653
DO7084	PCAWG	Lymph-UCLL	Lymph-CLL	1.65802	0.0141774	0.0102824	0.0142847	0.0116572	0.00513026	0.00635667	0.00250772	0.00301953	0.000685	0.00303133	0.0353908	0.0135445	0.00693724	0.00601548	0.00755664	0.0333128	0.0144226	0.00242798	0.0294625	0.659965	0.00418137	0.00636459	0.00883849	0.0466299	0.00617751	0.018333	0.0153692	0.00611296	0.00782512
DO45137	PCAWG	Liver-HCC	Liver-HCC	0.100381	0.0136343	2.58e-05	0.000425	2.66e-05	1.85e-05	0.000138	8.67e-07	9.93e-07	2.62e-08	7.61e-05	0.000162	8.17e-05	3.7e-05	2.79e-07	0.00139912	0.983155	3.55e-05	2.99e-05	2.36e-05	1e-05	4.31e-08	1.32e-05	0.00013	8.7e-06	0.000185	4.86e-05	0.000296	1.85e-07	3.95e-05
DO51090	PCAWG	Prost-AdenoCa	Prost-AdenoCa	0.00237427	5.15e-07	7.92e-07	1.31e-05	5.16e-06	4.82e-06	3.81e-06	6.06e-05	7.34e-07	4.84e-06	2.44e-06	6.44e-07	6.48e-07	7.66e-07	1.11e-05	1.94e-05	6.07e-06	1.69e-06	9.5e-07	1.4e-06	2.68e-06	5.15e-06	2.34e-06	1.3e-05	1.03e-05	0.999804	1.14e-06	3.91e-06	1.29e-05	4.67e-06
DO51108	PCAWG	Prost-AdenoCa	Prost-AdenoCa	0.00463414	6.21e-07	1.64e-05	8.41e-05	4.55e-06	1.43e-06	3.98e-05	3.08e-06	1.37e-05	4.57e-09	6.77e-07	5.55e-05	8.88e-06	1.34e-05	1.28e-07	3.07e-05	5.04e-05	2.85e-06	1.4e-05	9.15e-07	1.54e-06	2.45e-07	8.16e-06	8.7e-07	1.68e-05	0.999593	1.24e-05	1.91e-05	1.75e-07	6.51e-06
DO47929	PCAWG	Stomach-AdenoCa	Stomach-AdenoCa	1.21371	0.016516	1.22e-05	4.55e-06	5.11e-09	0.000189	1.11e-07	9.4e-11	1.89e-10	1.17e-15	5.36e-05	0.0686577	0.0600492	0.00094	4.27e-09	0.000103	0.00982279	0.00044	0.000358	5.79e-06	2.27e-08	2.07e-10	0.000126	0.400293	1.08e-07	4.96e-07	5.95e-05	0.44206	4.15e-11	0.00031
DO51123	PCAWG	Prost-AdenoCa	Prost-AdenoCa	0.000717	3.47e-07	1.02e-06	1.16e-06	2.76e-07	1.44e-05	3.54e-06	4.38e-06	2.67e-08	1.26e-06	1.06e-07	1.26e-07	1.07e-07	5.81e-07	1.47e-06	5.48e-06	3.17e-07	7.76e-07	1.26e-07	2.37e-07	1.83e-07	1.09e-07	4.69e-06	7.9e-07	4.63e-06	0.999946	1.83e-07	7.64e-06	3.71e-08	2.08e-07
DO51091	PCAWG	Prost-AdenoCa	Prost-AdenoCa	1.67e-05	4.51e-09	2.3e-08	1.1e-07	1.16e-08	6.21e-09	2.62e-08	2.44e-10	1.91e-10	1.52e-13	1.38e-09	6.71e-08	4.4e-08	2.29e-08	3.4e-10	9.02e-08	1.34e-07	4.2e-09	8.63e-09	2.01e-09	3.07e-10	3.2e-11	1.08e-08	3.24e-09	2.41e-08	0.999999	6.69e-09	3.26e-07	3.14e-11	7.02e-08
DO38226	PCAWG	Stomach-AdenoCa	Eso-AdenoCa	1.65789	0.0321677	0.00235852	2.7e-05	1.48e-06	0.00117842	1.7e-05	9.37e-09	9.66e-09	1.4e-12	8.04e-05	0.0599529	0.371229	0.00141478	8.8e-06	1.29e-05	0.00697743	0.00763089	0.00180235	2.84e-05	7.48e-06	2.52e-08	0.109304	0.140428	8.19e-05	0.000172	0.00151146	0.261356	4.98e-09	0.00225113
DO36099	PCAWG	CNS-PiloAstro	CNS-PiloAstro	2.23335	0.00668374	0.0085864	0.0110294	0.0118057	0.0158762	0.0139461	0.201433	0.019477	0.430845	0.0182284	0.006797	0.0098664	0.011173	0.0140373	0.00584186	0.011022	0.018841	0.00851208	0.00987479	0.0173208	0.0364962	0.00986709	0.0101555	0.0114144	0.0190676	0.0103101	0.0155233	0.0161798	0.0197882
DO52664	PCAWG	Lymph-BNHL	Lymph-BNHL	1.18e-13	0	0	0	0	0	0	0	0	0	0	0	0	0	0	0	0	0	0	1	6.42e-15	0	0	0	0	0	0	0	0	0
DO50832	PCAWG	Liver-HCC	Liver-HCC	0.00144369	5.77e-05	1.04e-06	1.38e-06	3.46e-08	2.06e-07	3.05e-07	5e-10	3.12e-10	6.45e-16	5.1e-08	2.61e-07	2.98e-06	1.44e-06	1.2e-08	9.33e-06	0.999873	1.15e-07	3.19e-09	8.52e-09	9.07e-10	2.09e-12	4.76e-07	1.33e-07	6.03e-07	3.67e-09	3.96e-06	4.69e-05	1.1e-11	3.69e-07
DO51490	PCAWG	Panc-AdenoCa	Panc-AdenoCa	0.00356992	0.000158	2.55e-07	2.94e-10	7.09e-11	1.66e-07	2.67e-08	8.38e-09	1.35e-09	4.74e-11	1.22e-08	1.88e-06	0.00018	1.25e-07	8.61e-08	2.26e-08	7.28e-07	3.46e-06	3.56e-08	3.81e-09	6.24e-09	1.55e-09	3.57e-08	0.999639	4.78e-09	3.59e-07	2.63e-08	1.51e-05	4.77e-10	3.24e-07
DO36074	PCAWG	CNS-PiloAstro	CNS-PiloAstro	0.270392	6.74e-05	8.15e-05	0.000253	7.34e-05	0.000442	0.00041	0.043717	0.00454779	0.944676	0.000418	3.28e-05	8.47e-05	0.000205	0.000208	8.79e-05	0.00019	0.000642	8.94e-05	0.00012	6.72e-05	0.00101481	9.26e-05	0.000275	8.05e-05	0.000873	0.000106	0.000664	0.000326	0.000156
DO39016	PCAWG	Thy-AdenoCa	Thy-AdenoCa	3.00337	0.0326632	0.0738766	0.0527347	0.0404327	0.0581584	0.0314459	0.00281766	0.00721349	0.00363803	0.049207	0.0133904	0.015887	0.059957	0.0123213	0.0302137	0.0405014	0.0365654	0.0154397	0.00535758	0.00968992	0.00720814	0.0420074	0.0360172	0.0467132	0.00506625	0.0294041	0.0384533	0.182644	0.0209757
DO49433	PCAWG	Panc-AdenoCa	Panc-AdenoCa	0.273968	0.00684372	0.00138039	0.000932	0.000414	0.000956	0.00018	0.000124	2.86e-05	6.24e-06	0.00166011	0.00120242	0.00500204	0.000613	0.000348	0.000642	0.00393194	0.001	0.00039	0.000271	0.000162	0.000172	0.000604	0.958859	7.46e-05	0.00166894	0.000231	0.0107468	0.000104	0.00145345
DO7166	PCAWG	Lymph-UCLL	Lymph-CLL	0.0397394	8.23e-06	4.55e-06	9.99e-05	3.4e-06	7.18e-06	2.73e-05	1.31e-05	6.73e-06	3.99e-06	1.59e-05	3.72e-05	5.94e-06	7.8e-06	1.63e-05	4.8e-05	0.000191	6.35e-06	5.87e-07	0.00109156	0.994778	6.47e-05	7.91e-06	3.87e-05	0.00323211	2.29e-05	9.7e-06	5.84e-05	0.000191	1.62e-06
DO48973	PCAWG	CNS-Medullo	CNS-Medullo	0.364007	0.000624	0.000798	0.00387132	0.00136065	0.00395295	0.00595238	0.947986	0.00467069	0.00397002	0.000846	0.000916	0.000903	0.00112649	0.00118159	0.000708	0.00109658	0.00135206	0.000386	0.000766	0.000659	0.00128013	0.00182151	0.00150383	0.00338024	0.00296141	0.00242293	0.00202251	0.000463	0.00101757
DO220902	PCAWG	Skin-Melanoma	Skin-Melanoma	0	0	0	0	0	0	0	0	0	0	0	0	0	0	0	0	0	0	0	0	0	0	0	0	0	0	1	0	0	0
DO52156	PCAWG	Panc-Endocrine	Panc-Endocrine	2.38396	0.00499865	0.0215808	0.0215817	0.00574563	0.0144493	0.019818	0.0138277	0.00344868	0.00120024	0.0117741	0.0439816	0.015468	0.0178047	0.013071	0.01911	0.0715184	0.0160658	0.00546433	0.0282455	0.0499786	0.0148275	0.0106539	0.0166996	0.447867	0.0111731	0.025164	0.0234758	0.0082901	0.0427161
DO44872	PCAWG	Liver-HCC	Liver-HCC	0.000191	1.58e-05	6.92e-13	4.48e-11	5.75e-13	4.5e-14	1.8e-11	2.46e-17	3.59e-16	6.63e-20	1.33e-11	2.32e-09	6.47e-11	7.17e-12	2.47e-16	7.39e-10	0.999984	1.77e-13	6.19e-13	1.29e-10	1.85e-10	9.02e-19	1.42e-13	2.22e-10	3.25e-11	4.26e-12	1.39e-11	3.6e-09	2.51e-17	2.19e-13
DO44090	PCAWG	ColoRect-AdenoCa	Panc-AdenoCa	0.276924	0.000298	0.0152284	6.36e-05	2.48e-08	4.54e-07	0.00101893	6.05e-12	8.78e-11	3.92e-16	6.23e-06	0.0268104	1.14e-07	9.11e-06	3.06e-08	0.00232288	0.00179763	0.00382214	4.5e-09	1.78e-08	1.83e-09	9.45e-13	1.21e-06	0.947546	0.00029	7.01e-08	6.58e-06	2.76e-05	1.61e-09	0.000751
DO20923	PCAWG	Kidney-RCC	Kidney-RCC	1.71812	0.0347997	0.0154123	0.0266826	0.00587187	0.0108475	0.0405363	0.00613199	0.00333245	0.000328	0.00928313	0.00632173	0.00309725	0.00501055	0.00680845	0.627237	0.0277239	0.0206538	0.00171006	0.00246437	0.00341925	0.000609	0.00824822	0.0158826	0.0727286	0.0101412	0.0132006	0.00989321	0.00210855	0.00951591
DO219945	PCAWG	Bone-Leiomyo	Bone-Leiomyo	0.0207581	4.94e-07	0.00024	0.997797	0.000692	1.5e-05	0.000333	9.58e-07	5.05e-06	1.95e-07	6.17e-05	7.16e-06	2.34e-05	3.67e-05	3.7e-05	1.95e-05	3.02e-05	4.6e-05	2.76e-05	7.38e-06	2.34e-06	2.06e-06	0.000209	5.29e-06	0.000156	1.89e-06	0.000156	2.85e-05	1.67e-05	4.17e-05
DO39481	PCAWG	Thy-AdenoCa	Thy-AdenoCa	1.96637	0.00823286	0.00909762	0.043779	0.0192726	0.0298552	0.0155326	0.00132238	0.00590103	0.000882	0.0455427	0.00329338	0.00373076	0.0109821	0.0561556	0.00803767	0.00799482	0.0254893	0.00589106	0.00412333	0.00283019	0.00276999	0.0292288	0.0172839	0.0132613	0.0108539	0.0115707	0.0186669	0.567565	0.0208527
DO218019	PCAWG	Stomach-AdenoCa	Stomach-AdenoCa	3.29953	0.0413406	0.0292878	0.0394779	0.0270981	0.0370557	0.0360241	0.0194279	0.0293316	0.0322164	0.0328647	0.0265252	0.0480021	0.0249469	0.0229518	0.0463067	0.0302691	0.0409708	0.0227947	0.0247494	0.0410537	0.0126146	0.0280746	0.0399674	0.0304449	0.065691	0.0329296	0.0822633	0.0262963	0.029023
DO45139	PCAWG	Liver-HCC	Liver-HCC	3.75e-12	2.03e-13	1.46e-20	1.56e-22	1.16e-26	1.69e-29	5.39e-22	3.83e-35	8.27e-30	1.02e-41	1.68e-26	2.95e-17	1.1e-20	3.73e-23	7.51e-34	3.37e-18	1	9.24e-19	2.95e-24	1.05e-20	1.41e-24	6.24e-34	5.47e-26	5.7e-22	5.06e-22	6.96e-25	9.75e-20	8.22e-22	6.75e-30	1.42e-21
DO220549	PCAWG	Kidney-ChRCC	Kidney-ChRCC	0.310422	0.00046	0.000397	0.000839	0.00118049	0.00307884	0.000973	0.00429749	0.000397	0.00210529	0.000398	0.000394	0.000131	0.000538	0.955302	0.00421695	0.000308	0.000523	0.000116	0.000392	0.00151619	0.001547	0.000732	0.00153834	0.00341983	0.00574422	0.000584	0.00212858	0.00624958	0.000492
DO20928	PCAWG	Kidney-RCC	Kidney-RCC	1.78906	0.0592322	0.00514164	0.00895995	0.00157909	0.00434544	0.0110536	0.000328	0.000201	6.82e-06	0.00726622	0.0155246	0.00602469	0.00835289	8.65e-05	0.49684	0.192507	0.078632	0.0398367	0.00310649	0.0012568	3.05e-05	0.00592415	0.00404185	0.00177208	0.00970301	0.0105453	0.00691342	0.000124	0.0206635
DO18016	PCAWG	Kidney-RCC	Kidney-RCC	0.034905	2.01e-05	0.000388	0.000365	1.77e-05	5.53e-05	0.000403	6.22e-06	1.53e-05	1.01e-08	0.000134	0.000111	1.02e-05	0.000261	9.64e-06	0.996099	0.00113116	7.04e-05	5.04e-06	1.65e-06	9.71e-07	1.83e-06	0.000124	1.77e-05	0.000269	5.09e-06	3.44e-05	0.000185	1.69e-06	0.000257
DO49484	PCAWG	Panc-AdenoCa	Panc-AdenoCa	0.133277	0.00407066	0.000334	7.37e-05	1.44e-05	2.97e-05	5.96e-05	9.94e-06	5.02e-06	5.2e-07	0.00122958	0.00141757	0.00234177	0.000121	9.93e-05	7.6e-05	0.00240573	0.000196	1.63e-05	0.000131	0.000269	2.17e-05	2.26e-05	0.981099	0.000133	9.09e-05	1.09e-05	0.00547758	0.000116	0.000128
DO50323	PCAWG	Eso-AdenoCa	Stomach-AdenoCa	0.324734	1.48e-19	2.56e-33	2.09e-43	0	1.19e-37	0	0	0	0	2.07e-41	1.86e-15	0.0998357	2.28e-33	0	6.32e-36	3.05e-23	5.19e-22	1.01e-31	2.55e-42	0	0	4.36e-31	8.31e-07	3.24e-39	5.74e-42	5.66e-33	0.900163	0	8.96e-30
DO50330	PCAWG	Eso-AdenoCa	Eso-AdenoCa	0.0604692	2.09e-07	3.12e-10	1.09e-16	2.26e-16	1.12e-14	6.33e-15	9.1e-21	5.91e-24	2.29e-29	2.81e-15	5.2e-06	0.989031	1.19e-09	1.68e-14	3.25e-16	5.25e-09	1.71e-08	2.2e-11	9.42e-11	9.42e-13	7.3e-20	3.46e-12	1.08e-06	1.66e-13	1.66e-13	1.03e-11	0.010963	6.23e-22	2.01e-11
DO26719	PCAWG	Lung-SCC	Lung-SCC	1.22e-08	6.43e-30	2.97e-27	2.29e-34	3.84e-34	4.96e-33	2.37e-30	0	0	0	4.36e-22	1.32e-24	3.27e-18	6.66e-10	0	1.52e-27	2.57e-25	1.01e-22	1	4.37e-33	6e-33	0	8.24e-26	7.25e-25	2.17e-37	1.86e-34	5.38e-30	4.2e-20	1.39e-42	1.34e-26
DO40069	PCAWG	Thy-AdenoCa	Breast-AdenoCa	1.69063	0.00308424	0.0640742	0.0030467	0.000416	0.496964	3.45e-05	0.0002	1e-05	6.42e-07	0.0530905	0.00375902	0.000335	0.201407	0.00579964	0.0185142	0.00136356	0.00232349	0.00988494	0.000455	3.04e-06	1.46e-05	0.0367228	0.0677634	0.0012938	0.00169913	0.0047519	0.00220993	0.00140361	0.0193759
DO50834	PCAWG	Liver-HCC	Liver-HCC	8.53e-06	4.96e-07	1.43e-10	8.39e-10	1.13e-11	4.25e-13	6.41e-11	2.52e-18	3.34e-15	1.28e-21	1.15e-12	1.21e-08	9.95e-10	5.88e-12	5.91e-17	1.82e-08	0.999999	4.35e-09	5.32e-11	4.24e-11	9.59e-13	4.71e-17	3.19e-11	7.37e-10	3.17e-10	4.92e-11	3.65e-09	2.28e-10	1.03e-14	2.85e-10
DO40167	PCAWG	Thy-AdenoCa	Thy-AdenoCa	2.04683	0.00584047	0.015255	0.0261102	0.00742737	0.0298278	0.0196216	0.0102891	0.00326568	0.00149664	0.0790386	0.00881827	0.00655558	0.111422	0.00980046	0.0104955	0.0161617	0.00795441	0.00805451	0.0079265	0.00387003	0.0184987	0.00975813	0.0133372	0.00376859	0.00555749	0.0116884	0.0182286	0.51741	0.0125213
DO37424	PCAWG	Skin-Melanoma	Skin-Melanoma	2.54e-15	1.01e-30	3.35e-26	1.7e-19	4.7e-21	2.43e-29	1.38e-16	1.29e-31	4.64e-25	1.4e-43	7.65e-27	9.63e-26	1.59e-23	4.22e-22	5.16e-29	1.37e-27	2.74e-22	3.62e-23	5.72e-23	4.11e-28	2.18e-27	6.32e-35	1.29e-25	2.42e-28	1.04e-27	1.97e-24	1	3.3e-22	1.75e-34	1.32e-23
DO36024	PCAWG	CNS-PiloAstro	CNS-Medullo	0.846956	0.000411	0.000313	0.00297553	0.00257866	0.00243494	0.000585	0.805555	0.00118449	0.00372732	0.000785	0.000309	0.000321	0.00153214	0.0268064	0.0149826	0.000851	0.00102758	0.000273	0.000548	9.16e-05	0.00497531	0.00282144	0.000456	0.000456	0.0229914	0.000424	0.0977544	0.00194576	0.000885
DO220556	PCAWG	Kidney-ChRCC	Kidney-ChRCC	0.935085	0.00304798	0.00121868	0.00623336	0.00344028	0.0309395	0.00142107	0.00435239	0.000369	0.000545	0.0101333	0.00160586	0.000973	0.00242963	0.822341	0.0122825	0.00129094	0.000783	0.000843	0.000632	0.00214131	0.000869	0.00712801	0.0146726	0.0089011	0.00337628	0.00334225	0.00663459	0.0427376	0.0053163
DO37531	PCAWG	Skin-Melanoma	Skin-Melanoma	0	0	0	0	0	0	0	0	0	0	0	0	0	0	0	0	0	0	0	0	0	0	0	0	0	0	1	0	0	0
DO27787	PCAWG	Lymph-BNHL	Lymph-BNHL	1.81e-05	9.32e-13	1.58e-11	8.34e-12	3.37e-12	5.32e-14	4.18e-11	1.36e-11	9.22e-13	2.07e-16	3.63e-14	1.44e-10	1.67e-11	7.37e-11	3.04e-13	1.55e-10	7.26e-09	6.82e-12	1.84e-14	0.999999	1.23e-06	3.83e-15	3.69e-13	5.79e-13	2.04e-11	1.2e-11	4.51e-12	4.71e-11	1.55e-13	1.52e-11
DO33077	PCAWG	Panc-AdenoCa	Panc-AdenoCa	1.72636	0.042342	0.00131856	0.00133972	0.000189	0.000253	0.00467733	2.62e-05	3.6e-05	3.83e-07	0.0016005	0.0891629	0.0455466	0.00698351	0.000131	0.00559515	0.0579218	0.0198563	0.0073786	0.0030006	0.00295345	1.05e-05	0.000889	0.449337	0.00362059	0.00368624	0.00650297	0.242781	7.24e-05	0.00278859
DO35613	PCAWG	CNS-Medullo	CNS-Medullo	1.68893	0.00959302	0.0041349	0.00893918	0.00657905	0.0230597	0.0175603	0.65838	0.023151	0.0362501	0.0130288	0.00601551	0.00708549	0.0061522	0.00464859	0.0056639	0.0129122	0.0149393	0.00336661	0.00609554	0.00433603	0.0431098	0.00627358	0.00883626	0.00804671	0.0293101	0.011873	0.0107011	0.0038138	0.00614444
DO13144	PCAWG	CNS-GBM	CNS-GBM	9.41e-08	1.37e-14	7.12e-15	3.13e-11	5.96e-12	1.56e-16	1	1.29e-11	4.29e-09	3.06e-14	2.42e-15	3.42e-15	1.25e-13	3.92e-13	3.29e-12	9.7e-14	3.71e-11	2.5e-12	3.97e-13	2.67e-12	7.41e-13	1.69e-14	2.77e-13	4.42e-13	9.33e-12	8.43e-14	7.96e-10	1.16e-12	2.25e-15	4.98e-13
DO218673	PCAWG	Stomach-AdenoCa	Eso-AdenoCa	1.09472	0.000907	0.00190344	3.11e-07	8.03e-08	8.47e-07	6.46e-07	6.64e-09	1.97e-10	1.06e-13	1.23e-05	0.264613	0.516161	0.00277558	1.88e-07	1.19e-06	0.00282877	2.68e-05	6.64e-06	8.41e-06	1.62e-06	1.57e-10	0.000295	0.00211898	2.06e-05	9.48e-06	0.000372	0.207286	6.19e-09	0.00065
DO51514	PCAWG	Panc-AdenoCa	Panc-AdenoCa	0.0831753	0.00137315	0.00015	7.57e-06	4.01e-07	1.56e-05	7.42e-06	1.12e-07	2.4e-08	5.44e-10	6.81e-05	0.000637	0.0041412	0.00014	1.79e-05	4.42e-06	0.000297	0.000403	3.1e-05	7.9e-06	2.64e-06	1.13e-07	0.000338	0.988673	3.36e-06	1.28e-05	2.37e-05	0.00276785	4.62e-08	0.000877
DO50837	PCAWG	Liver-HCC	Liver-HCC	2.64638	0.033067	0.022105	0.0277065	0.00824037	0.0430818	0.0329265	0.0017846	0.00598235	0.000512	0.00680938	0.0468897	0.0167173	0.0218074	0.00775416	0.0671003	0.339343	0.0371694	0.00865829	0.0220691	0.0534312	0.00202689	0.0114721	0.014428	0.0530527	0.0121847	0.0434839	0.0273942	0.0064189	0.0263825
DO43074	PCAWG	Uterus-AdenoCa	Uterus-AdenoCa	1.10221	0.0143737	0.0263459	0.00187935	0.00245053	0.00213015	0.00255728	0.000511	0.000106	1.4e-05	0.00857675	0.00279124	0.0205457	0.00737239	0.00156258	0.00274099	0.0138585	0.0039374	0.00190374	0.000469	0.000217	0.000112	0.0243711	0.0110693	0.00325383	0.0121921	0.00373185	0.0518935	0.000596	0.778437
DO45143	PCAWG	Liver-HCC	Liver-HCC	0.060134	0.00139301	0.000269	3.73e-05	1.69e-05	1.25e-05	3.72e-05	6.1e-06	6.2e-07	1.07e-09	1.05e-05	0.000701	0.000289	0.000275	2.43e-05	0.00266783	0.992301	3.4e-05	1.86e-05	1.02e-05	1.37e-05	2.03e-07	5.04e-05	3.86e-05	3.8e-05	3.07e-05	5.03e-05	0.00156509	1.21e-06	0.000108
DO49481	PCAWG	Panc-AdenoCa	Panc-AdenoCa	0.00598814	6.71e-05	2e-06	9.44e-08	1.36e-09	1.61e-06	1.05e-07	2.08e-07	2.71e-08	6.68e-10	3.69e-07	4.67e-05	0.000335	2.63e-06	2.6e-07	1.04e-06	1.04e-05	8.87e-06	5.73e-07	1.71e-07	6.9e-08	1.77e-07	2.01e-07	0.999389	2.52e-06	4.46e-06	4.63e-07	0.000123	2.73e-09	2.4e-06
DO9940	PCAWG	ColoRect-AdenoCa	ColoRect-AdenoCa	1.03e-06	6.77e-13	9.94e-15	2.47e-18	1.36e-24	7.97e-19	2.31e-21	4.02e-23	4.91e-25	4.26e-32	2.6e-18	1	2.07e-09	6.03e-17	1.7e-20	5.96e-14	1.22e-11	2.87e-16	3.27e-18	1.06e-14	3.74e-20	6.37e-24	4.63e-16	5.01e-08	7.37e-17	8.29e-20	3.68e-17	9.13e-09	4.92e-23	1.41e-14
DO46376	PCAWG	Ovary-AdenoCa	Ovary-AdenoCa	0.0248411	2.63e-05	3.95e-06	0.00017	3.8e-05	0.000324	5.82e-06	8.86e-07	1.87e-09	1.74e-09	1.84e-05	5.67e-07	6.55e-06	2.49e-06	4.11e-07	1.54e-05	7.91e-05	8.87e-06	6.16e-06	1.06e-06	4.17e-08	5.81e-08	0.996954	5.67e-05	1.44e-07	4.45e-05	2.52e-05	0.000211	6.78e-08	0.00200096
DO6450	PCAWG	Lymph-UCLL	Lymph-CLL	1.53316	0.00538867	0.0176621	0.00817526	0.0140454	0.00668177	0.00869021	0.0046466	0.00303336	0.000926	0.0024973	0.0303477	0.0143445	0.00812738	0.00362836	0.0033629	0.0322157	0.0099091	0.00237479	0.0409027	0.693949	0.00403642	0.00475112	0.00795761	0.018414	0.0136133	0.0139316	0.0178334	0.00226696	0.00628681
DO37703	PCAWG	Skin-Melanoma	Skin-Melanoma	0	0	0	0	0	0	0	0	0	0	0	0	0	0	0	0	0	0	0	0	0	0	0	0	0	0	1	0	0	0
DO38899	PCAWG	Thy-AdenoCa	Thy-AdenoCa	2.28038	0.00635906	0.0101665	0.129873	0.00362967	0.0187067	0.0355639	0.0708079	0.0211909	0.00163943	0.0118198	0.0032345	0.000642	0.0153765	0.0124333	0.0206206	0.014619	0.0369289	0.0185174	0.00272607	0.00367347	0.00867852	0.0218975	0.0493384	0.0124758	0.0094668	0.00755533	0.0132687	0.429028	0.00976222
DO48505	PCAWG	Liver-HCC	Liver-HCC	3.25e-06	7.99e-08	3.79e-11	1.14e-10	7.6e-15	1.01e-14	3.56e-12	9.15e-15	4.02e-15	3.34e-26	2.26e-14	7.24e-08	4.56e-10	2.97e-09	1.22e-13	1.97e-09	1	4.99e-13	3.75e-13	2.25e-12	1.97e-13	3.55e-20	5.98e-14	4.03e-12	1.62e-11	8.63e-11	5.79e-11	2.49e-08	1.13e-16	1.1e-10
DO50839	PCAWG	Liver-HCC	Liver-HCC	0.140722	0.00552735	0.000789	0.000603	4.49e-05	2.34e-05	0.000159	1.02e-05	1.42e-05	6.93e-09	3.19e-05	0.000634	0.000293	0.000197	6.84e-05	0.00694388	0.979637	0.000244	2.15e-05	6.5e-05	8.55e-05	1.02e-06	0.000101	5.92e-05	0.00120473	9.19e-05	0.000502	0.00204901	6.23e-06	0.000592
DO23610	PCAWG	Lung-AdenoCa	Lung-AdenoCa	0.000287	4.62e-08	6.03e-08	8.08e-08	4.45e-08	6.69e-10	3.14e-07	1.34e-13	2.06e-12	5.75e-17	6.47e-09	5e-07	3.15e-07	4.38e-07	9.05e-10	3.08e-08	1.33e-05	0.999978	1.07e-07	1.07e-07	8.37e-08	2.59e-12	2.38e-08	1.88e-06	6.29e-09	3.42e-11	1.85e-06	2.63e-06	3.57e-12	9.12e-09
DO23510	PCAWG	Liver-HCC	Liver-HCC	0.199594	0.00212758	0.00078	0.000875	9.18e-06	0.00224207	0.00106738	7.06e-07	1.06e-05	1.48e-08	9.56e-05	0.00173965	0.000332	0.00211211	1.76e-05	0.00560768	0.971767	0.00079	0.00016	2.79e-05	1.84e-05	1.59e-06	0.000172	0.00177111	0.000211	3.7e-05	0.00477043	0.00162357	5.15e-07	0.00163321
DO46881	PCAWG	Kidney-RCC	Kidney-RCC	0.00318783	8.05e-06	3.06e-06	4.26e-06	6.54e-07	2.22e-07	5.07e-06	4.54e-08	1.69e-08	4.81e-12	5.65e-07	5.05e-06	1.56e-06	2.47e-06	1.82e-06	0.999681	0.000262	1.63e-06	1.02e-06	3.65e-08	7.69e-09	2.22e-09	5.94e-06	3.97e-07	6.28e-06	6.39e-07	5.23e-07	4.88e-06	7.24e-09	2.46e-06
DO52522	PCAWG	Prost-AdenoCa	Prost-AdenoCa	3.07031	0.0386349	0.0278561	0.0286249	0.0244664	0.0229501	0.0357592	0.0279207	0.0168188	0.0212495	0.0261706	0.0340705	0.0296104	0.028228	0.0351966	0.0213013	0.0333542	0.0320451	0.0180199	0.0193696	0.0277955	0.031755	0.0159772	0.0563781	0.0198868	0.227395	0.024921	0.0374291	0.00855312	0.0282621
DO1249	PCAWG	Breast-AdenoCa	Breast-AdenoCa	1.86136	1.04e-05	0.220223	0.0427586	0.000683	0.392845	0.00155968	1e-07	3.08e-06	8.51e-11	0.0328791	0.00303094	0.000194	0.0533825	3.44e-07	0.0170435	0.0287547	8.3e-05	0.000706	1.79e-07	1.79e-08	1.96e-06	0.130131	0.000555	0.0069187	3.45e-05	0.00900149	0.0134412	5.86e-07	0.0457588
DO32420	PCAWG	Ovary-AdenoCa	Ovary-AdenoCa	1.29319	0.000886	0.0159049	0.0166561	0.00889991	0.0246964	0.0121842	0.000138	0.000382	1.74e-05	0.00380274	0.00743365	0.00503268	0.00994427	0.00877888	0.043498	0.0153763	0.00520886	0.00221842	0.000492	0.000445	0.000253	0.742868	0.0173567	0.0100686	0.000956	0.00969538	0.0215644	0.000861	0.0143821
DO36021	PCAWG	CNS-PiloAstro	CNS-PiloAstro	0.733896	0.00103759	0.000855	0.00150943	0.00127916	0.00164835	0.00400627	0.0554374	0.00989496	0.857143	0.00153244	0.00118634	0.00161312	0.00147088	0.00099	0.00150286	0.0012273	0.0031315	0.000768	0.00227227	0.0015463	0.00605198	0.00146411	0.00281465	0.000743	0.0298215	0.00109442	0.0034972	0.00278587	0.00167571
DO219961	PCAWG	Bone-Leiomyo	Bone-Leiomyo	1.84e-07	5.29e-15	2.64e-12	1	3.09e-10	5.07e-10	1.07e-09	1.11e-12	7.98e-13	4.29e-14	2.05e-14	3.94e-13	2.19e-15	5.09e-15	5.96e-13	9.61e-12	1.46e-11	7.39e-09	2.74e-12	3.52e-12	1.28e-14	8.9e-12	6.99e-10	1.48e-12	3.83e-13	7.39e-14	9.62e-13	1.49e-10	5.77e-13	3.9e-11
DO22736	PCAWG	CNS-Oligo	CNS-Oligo	2.7038	0.0102084	0.0079799	0.0321917	0.00521657	0.0191242	0.118107	0.135585	0.215688	0.090931	0.00844378	0.00896889	0.00551929	0.00993103	0.0100846	0.00700751	0.0225784	0.0199142	0.00556662	0.00922877	0.019489	0.08949	0.0061125	0.0106761	0.0406715	0.0142579	0.0222056	0.0130694	0.0328171	0.00893671
DO50840	PCAWG	Liver-HCC	Liver-HCC	0.261425	0.0169586	0.000292	0.00115902	1.91e-05	2.81e-05	0.000299	5.5e-07	1.02e-05	2.58e-08	0.000255	0.00858053	0.000108	0.000783	3.85e-06	0.0124581	0.954948	0.000373	0.000214	7.28e-05	4.57e-05	4.22e-07	5.66e-05	0.000419	0.000394	0.000225	0.00146891	0.000577	5.22e-05	0.000198
DO220912	PCAWG	Skin-Melanoma	Skin-Melanoma	0	0	0	0	0	0	0	0	0	0	0	0	0	0	0	0	0	0	0	0	0	0	0	0	0	0	1	0	0	0
DO46358	PCAWG	Ovary-AdenoCa	Ovary-AdenoCa	0.00638141	5.57e-10	2.18e-09	5.46e-07	5.04e-07	6.32e-08	1.44e-09	4.67e-10	2.61e-13	8.13e-12	3.6e-09	7.93e-11	1.18e-08	1.13e-09	2.61e-10	3.11e-09	4.33e-08	4.69e-08	1.23e-07	3e-09	1.18e-10	1.93e-11	0.999219	1.64e-08	1.47e-10	3.29e-08	1.06e-07	6.03e-08	2.2e-09	0.000779
DO22496	PCAWG	CNS-Oligo	CNS-PiloAstro	1.45054	0.0043634	0.00434583	0.00496695	0.00429034	0.00464315	0.0181134	0.0511801	0.0333929	0.703464	0.0052883	0.00544937	0.00695492	0.00577477	0.00452461	0.00257985	0.0054838	0.00715859	0.00276568	0.00559452	0.0082756	0.0517462	0.00338869	0.0085017	0.00606329	0.0210187	0.00562185	0.00655375	0.00456978	0.00392641
DO217896	PCAWG	Stomach-AdenoCa	Stomach-AdenoCa	0.722222	0.000181	1.03e-06	3.46e-07	2.91e-08	2.63e-08	6.14e-07	4.3e-13	1.96e-10	2.04e-16	7.7e-08	0.00301346	0.486236	2.68e-07	2.11e-12	3.73e-07	0.0003	0.00032	3.7e-07	7.94e-07	1.23e-08	1.16e-12	6e-07	0.000411	4.81e-06	7.93e-08	5.48e-05	0.509464	1.74e-11	8.59e-06
DO52676	PCAWG	Lymph-BNHL	Lymph-BNHL	0.636379	5.23e-10	2.89e-08	3.21e-08	2.05e-08	1.67e-09	6.17e-08	7.56e-09	9.94e-10	1.04e-09	3.17e-08	2.2e-07	1.08e-07	2.41e-07	3.53e-08	2.2e-08	1.33e-07	2.84e-08	4.86e-09	0.666896	0.333103	6.99e-09	1.41e-08	1.11e-07	1.73e-07	2.81e-09	5.49e-08	7.26e-08	7e-09	8.63e-08
DO35747	PCAWG	CNS-Medullo	CNS-Medullo	0.632301	0.00271103	0.00157201	0.00346013	0.00172171	0.00302489	0.00502332	0.902694	0.00552451	0.0100249	0.0026557	0.00291606	0.00153305	0.00269778	0.0031924	0.00525921	0.00408177	0.00425439	0.00107617	0.00243417	0.004642	0.00482087	0.00325164	0.00351892	0.00215646	0.00304529	0.00190207	0.00301977	0.00212803	0.00565731
DO16110	PCAWG	Kidney-RCC	Kidney-RCC	0.0173371	1.01e-05	5.43e-05	4.48e-05	8.33e-06	6.95e-06	2.1e-05	6.97e-07	4.42e-07	4.11e-10	9.99e-06	0.000199	2.09e-05	8.28e-05	6.5e-06	0.998076	0.00107391	3.18e-05	1.67e-06	6.91e-07	2.47e-07	1.85e-07	3.55e-05	9.56e-06	3.51e-05	3.65e-05	2.88e-06	0.000183	2.59e-07	4.71e-05
DO33152	PCAWG	Panc-AdenoCa	Panc-AdenoCa	0.509617	0.0252678	0.000604	5.49e-05	0.000104	4.67e-05	0.000284	1.93e-05	8.53e-06	1.72e-07	0.00019	0.00237307	0.0229531	0.00102508	0.000313	8.3e-05	0.00130924	0.00621767	0.00026	8.07e-05	0.000213	5.65e-06	0.000448	0.892877	9.89e-05	0.000142	0.000214	0.0445066	9.55e-06	0.000291
DO25068	PCAWG	Lung-AdenoCa	Kidney-RCC	1.00828	0.00022	0.0467304	0.00210337	0.00012	0.0685221	0.0071836	0.000211	0.000217	4.06e-06	0.00444878	0.00897693	9.48e-05	0.00646459	7.49e-05	0.780405	0.011029	0.00137895	5.79e-05	1.39e-05	1.22e-06	5.27e-05	0.0246762	0.00351252	0.00370856	0.00201902	0.00741286	0.00579327	7.99e-07	0.0145665
DO26508	PCAWG	Lung-SCC	Lung-SCC	9.74e-18	1.35e-27	5.35e-26	6.3e-34	3.66e-35	7.81e-31	1.33e-33	0	0	0	3.51e-26	6.66e-41	2.28e-27	5.29e-19	0	5.91e-32	2.36e-27	1.67e-30	1	1.33e-41	3.04e-41	0	1.31e-30	6.28e-30	1.22e-37	2.44e-38	3.89e-32	8.48e-27	0	5.6e-33
DO51156	PCAWG	Prost-AdenoCa	Prost-AdenoCa	1.57246	0.00901238	0.00997881	0.0118346	0.0137563	0.0158818	0.0133267	0.00622651	0.00572684	0.0136811	0.00605152	0.00805876	0.015277	0.00805822	0.00843612	0.0124669	0.011833	0.0134971	0.0104872	0.00519853	0.00890684	0.00908685	0.00848916	0.0148884	0.00737968	0.704566	0.00936899	0.0225283	0.00502599	0.010971
DO26934	PCAWG	Lung-SCC	Lung-SCC	2.29e-07	2.98e-14	3.7e-12	8.96e-16	1.18e-18	1.19e-14	3.45e-20	1.03e-40	1.68e-35	0	7.44e-12	4.87e-19	7.54e-14	7.39e-10	1.39e-23	2.97e-21	2.58e-15	1.22e-08	1	3.95e-23	1.63e-26	2.1e-32	9.06e-12	4.44e-14	1.13e-25	1.9e-22	1.91e-17	2.01e-16	1.72e-31	8.95e-15
DO50362	PCAWG	Eso-AdenoCa	Eso-AdenoCa	0.306098	0.0103449	1.31e-05	3.7e-11	9.87e-13	3.04e-10	1.82e-10	8.79e-16	3.29e-17	8.6e-22	2.07e-09	0.00337168	0.937898	3.91e-06	2.68e-10	1.59e-10	9.66e-06	4.53e-05	3.47e-07	1.58e-08	2.22e-10	2.28e-14	1.18e-06	0.0294869	3.23e-10	9.8e-09	6.25e-09	0.0188239	2.86e-16	1.02e-06
DO36057	PCAWG	CNS-PiloAstro	Eso-AdenoCa	2.64598	0.015753	0.0102464	0.0148073	0.130496	0.0119262	0.0146928	0.00989906	0.0108504	0.119365	0.0106968	0.00872717	0.246142	0.01368	0.0130426	0.0126407	0.0177982	0.0107788	0.00982132	0.0149934	0.0512107	0.0216336	0.0101348	0.0209153	0.00942857	0.0237378	0.00965127	0.135542	0.0123741	0.00901355
DO51126	PCAWG	Prost-AdenoCa	Prost-AdenoCa	0.000223	7.51e-08	6.14e-08	2.52e-07	8.22e-08	8.43e-07	6.35e-08	1.02e-06	2.09e-08	4.54e-07	6.56e-08	1.6e-07	1.24e-08	8.31e-07	1.42e-07	7.63e-06	2.17e-07	6.54e-07	8.89e-07	2.32e-07	7.56e-08	2.44e-08	2.29e-07	6.39e-08	9.42e-08	0.999984	1.35e-07	1.31e-06	4.55e-08	7.61e-08
DO45145	PCAWG	Liver-HCC	Liver-HCC	3.4e-07	6.08e-09	5.71e-11	9.3e-12	2.58e-17	5.45e-14	9.91e-11	1.95e-19	2.3e-18	9.89e-27	1.08e-14	1.24e-08	8.19e-11	1.03e-11	1.81e-16	1.13e-10	1	1.36e-11	8.98e-16	2.44e-12	1.34e-12	3.47e-20	8.12e-15	9.91e-11	1.89e-13	8.23e-16	1.4e-10	3.23e-11	6.68e-21	3.29e-13
DO46767	PCAWG	Panc-Endocrine	Panc-Endocrine	1.4442	0.0321826	0.00574674	0.0149945	0.0206688	0.00296925	0.00699103	0.00215707	0.0213901	0.00114234	0.00160806	0.00192093	0.000744	0.00209945	0.00280566	0.0275514	0.026685	0.00886729	0.00105422	0.00346242	0.0113958	0.0117758	0.00629569	0.00270616	0.704024	0.0167355	0.00432823	0.00797473	0.0484228	0.00129951
DO50319	PCAWG	Eso-AdenoCa	Eso-AdenoCa	0.000169	1.05e-12	3.17e-23	1.23e-27	5.02e-28	1.48e-26	2.58e-27	2.62e-42	8.65e-40	0	3.18e-20	4.5e-14	0.999986	4.47e-23	6.46e-34	2.1e-23	1.51e-15	2.05e-18	3.17e-23	5.85e-25	1.98e-28	3.89e-40	2.51e-22	4.94e-10	1.05e-21	7.72e-23	4.25e-21	1.39e-05	1.03e-36	1.09e-19
DO47863	PCAWG	Stomach-AdenoCa	Panc-AdenoCa	1.28335	0.0203962	0.00110526	0.000426	0.00018	6.57e-05	0.000239	3.76e-06	3.09e-06	2.99e-07	0.000507	0.019704	0.118112	0.000992	0.000141	0.00167828	0.00843333	0.00501415	0.000401	0.000265	6.59e-05	7.2e-06	0.00261785	0.517953	0.00051	0.000386	0.00136909	0.293224	2.41e-05	0.00617639
DO220174	PCAWG	Bone-Leiomyo	Bone-Leiomyo	3.04289	0.0106145	0.0151635	0.116981	0.104516	0.0632511	0.0705605	0.00816639	0.00731113	0.00185039	0.0200448	0.0145142	0.013086	0.00812356	0.0595252	0.0182903	0.022511	0.0391859	0.0314272	0.0131307	0.0275841	0.00743009	0.0665197	0.0276445	0.0162674	0.0761625	0.0516173	0.0207683	0.0322204	0.0355323
DO36027	PCAWG	CNS-PiloAstro	CNS-PiloAstro	0.276006	8.24e-05	5.14e-05	8.77e-05	0.0014129	0.000164	0.000139	0.00286178	0.000404	0.947794	0.000122	3.71e-05	8.85e-05	0.000176	0.000297	7.83e-05	6.53e-05	0.00032	6.43e-05	0.000263	0.000214	0.00034	8.66e-05	0.000124	4.12e-05	0.0227417	4.89e-05	0.021705	4.45e-05	0.00014665
DO51484	PCAWG	Panc-AdenoCa	Panc-AdenoCa	0.205614	0.00353842	0.000204	0.000146	0.000235	5.27e-05	0.000203	4.86e-05	1.55e-05	7.88e-07	8.06e-05	0.000353	0.00612294	0.000206	0.000115	6.58e-05	0.00253067	0.00129636	0.000375	8e-05	7.42e-05	4.42e-06	0.000154	0.966282	0.000119	0.000253	7.55e-05	0.0168042	1.45e-05	0.00055
DO49421	PCAWG	Panc-AdenoCa	Panc-AdenoCa	0.454333	0.0111025	0.00395695	0.000757	0.000256	0.000176	0.000723	4.19e-05	1.63e-05	4.76e-06	0.00150162	0.00146846	0.0203963	0.00115864	0.00077	0.000682	0.00364926	0.00342174	0.000426	0.000118	8.54e-05	0.000111	0.000954	0.918431	0.000321	0.000931	0.000527	0.0264791	0.000118	0.00141682
DO23028	PCAWG	Liver-HCC	Liver-HCC	0.00548655	0.000657	1.12e-10	2.08e-08	2.43e-11	9.71e-12	1.37e-07	4.56e-14	3.43e-12	2.27e-17	1.27e-10	1.19e-07	7.44e-08	4.01e-10	1.81e-12	4.54e-09	0.999342	1.29e-07	4.05e-09	2.95e-09	5.36e-10	5.71e-14	5.49e-11	4.79e-08	2.18e-09	8.16e-11	1.5e-07	4.55e-08	2.24e-12	4.68e-10
DO23073	PCAWG	Liver-HCC	Liver-HCC	0.815671	0.016087	0.000637	0.000652	5.14e-06	0.0419503	4.28e-06	1.13e-05	3.38e-07	6.05e-12	1.7e-05	0.00638275	3.4e-05	0.000321	2.55e-06	0.107109	0.792872	0.00145027	0.000136	2.9e-05	8.65e-07	3.59e-08	0.00817186	0.0224434	2.04e-05	3.87e-05	0.000412	8.82e-05	1.94e-08	0.00112534
DO20770	PCAWG	Kidney-RCC	Kidney-RCC	1.02865	0.00983311	0.00577575	0.0133466	0.00319886	0.00253563	0.0172944	0.0027771	0.00253267	0.000286	0.00212157	0.00737321	0.00215042	0.0026624	0.00284505	0.812055	0.0142143	0.0289714	0.000578	0.002648	0.00352608	0.000861	0.00947366	0.0122616	0.0224832	0.00393065	0.00361405	0.00438503	0.00228789	0.00397703
DO45147	PCAWG	Liver-HCC	Liver-HCC	0.336664	0.0261999	0.000338	0.00266245	0.000175	0.00316112	9.62e-05	5.58e-09	5.17e-07	4.36e-10	0.00013	0.000717	0.000551	0.000834	4.96e-07	0.000897	0.942132	0.000578	0.0014573	1.26e-05	2.81e-06	3.05e-08	0.0026576	0.00490076	0.000397	0.000233	0.00483902	0.00654511	6.21e-07	0.000479
DO14282	PCAWG	Head-SCC	Head-SCC	1.62343	0.00198373	0.0117942	0.00778782	0.00685953	0.0750516	0.00657194	0.000152	0.000595	4.79e-06	0.156412	0.00237196	0.00533181	0.57716	0.000359	0.00203675	0.0139065	0.00263252	0.0216266	0.000623	0.000114	0.000134	0.0117645	0.0138467	0.00449874	0.0023747	0.0200083	0.0350591	0.000562	0.0183775
DO46844	PCAWG	Kidney-RCC	Kidney-RCC	0.00300066	1.59e-08	9.53e-09	1.51e-10	1.89e-12	1.06e-11	1.82e-11	5.43e-12	8.86e-15	4.55e-19	1.89e-11	2.1e-06	6.69e-11	3.92e-09	3.93e-11	0.999669	0.000328	1.02e-10	2.6e-10	3.7e-09	3.03e-09	4.23e-15	2.27e-08	4.67e-09	7.22e-07	1.65e-08	5.74e-11	2.38e-10	3.59e-12	6.71e-10
DO34504	PCAWG	Panc-AdenoCa	Panc-AdenoCa	0.1008	0.0045706	0.000405	2.49e-06	1.07e-07	9.18e-05	1.92e-05	3.51e-06	9.66e-07	2.61e-08	3.73e-05	0.000218	0.00305297	0.000144	5.65e-06	1.64e-05	0.000226	0.00470844	9.31e-05	4.38e-06	2.7e-06	6.41e-07	2.76e-05	0.98541	2.69e-05	4.79e-05	2.6e-05	0.000649	3.91e-07	0.000209
DO46356	PCAWG	Ovary-AdenoCa	Ovary-AdenoCa	0.00474962	7.87e-11	1.37e-12	9.75e-09	4.48e-08	2.3e-06	3.06e-13	1.83e-13	2.06e-16	1.41e-19	1.95e-11	4.93e-12	4.3e-14	5.59e-11	2.73e-12	3.01e-11	3.4e-11	1.16e-11	6.93e-11	2.13e-12	2.32e-14	5.69e-16	0.999443	9.82e-10	1.19e-14	2.13e-12	2.01e-12	1.17e-10	9.33e-15	0.000555
DO48961	PCAWG	CNS-Medullo	CNS-Medullo	1.39978	0.00292021	0.00375283	0.00630431	0.00448626	0.00798141	0.0118536	0.670539	0.0191353	0.152102	0.00539513	0.0031149	0.00354419	0.00259064	0.00323821	0.00589681	0.00513882	0.0100336	0.00282661	0.00421162	0.00312739	0.00982354	0.00532659	0.00459445	0.00225608	0.0294784	0.0051579	0.00534511	0.0044588	0.00536588
DO1291	PCAWG	Breast-AdenoCa	Breast-AdenoCa	0.52182	0.00103672	0.00803135	0.00249463	0.00574486	0.917163	0.0024871	0.000178	0.000407	2.18e-05	0.00603253	0.000863	0.00180631	0.00771837	0.000353	0.00219989	0.00917797	0.00485861	0.00116104	0.000215	9.03e-05	0.000209	0.00347997	0.00270779	0.0012686	0.00116045	0.00416939	0.00902658	0.000253	0.00568525
DO37440	PCAWG	Skin-Melanoma	Skin-Melanoma	0	0	0	0	0	0	0	0	0	0	0	0	0	0	0	0	0	0	0	0	0	0	0	0	0	0	1	0	0	0
DO4185	PCAWG	Breast-AdenoCa	Breast-AdenoCa	0.0002	1.21e-10	4.55e-09	2.74e-10	4.92e-11	0.999983	2.75e-14	1.54e-12	1.39e-14	2.95e-17	3e-12	1.56e-10	8.18e-14	6.57e-10	5.17e-11	3.45e-09	2.54e-09	9.61e-09	6.75e-11	1.98e-12	1.29e-14	1.07e-15	1.66e-05	6.47e-09	1.67e-14	8.37e-11	2.5e-08	7.81e-11	3.35e-16	8.03e-11
DO52122	PCAWG	Panc-Endocrine	Panc-Endocrine	0.38501	0.00187787	0.00100073	0.00178925	0.000395	0.000615	0.00216819	0.00134613	0.000456	0.000284	0.000573	0.00272432	0.000616	0.000993	0.00291839	0.00441451	0.00284876	0.00249039	0.000415	0.00448884	0.0116272	0.000527	0.000649	0.00415464	0.94274	0.00371161	0.000565	0.00222682	0.000989	0.000396
DO9876	PCAWG	ColoRect-AdenoCa	ColoRect-AdenoCa	0	0	0	0	0	0	0	0	0	0	0	1	0	0	0	0	0	0	0	0	0	0	0	0	0	0	0	0	0	0
DO46398	PCAWG	Ovary-AdenoCa	Ovary-AdenoCa	0.0127247	4.56e-08	2.03e-07	6.46e-06	1.17e-06	7.37e-07	1.8e-07	1.37e-08	2.21e-10	7.19e-10	1.07e-06	3.71e-08	1.9e-07	1.64e-08	1.97e-08	1.11e-07	9.98e-07	2.83e-06	4.23e-06	7.06e-08	1.14e-08	3.58e-09	0.998297	1.25e-06	3.3e-09	6.01e-07	6.98e-07	1.25e-06	5.07e-08	0.00168037
DO52709	PCAWG	Lymph-MCLL	Lymph-BNHL	0.637381	1.17e-06	3.09e-08	5.82e-07	5.89e-08	6.46e-08	8.34e-08	2e-09	1.77e-08	6.23e-09	1.09e-06	5.82e-07	3.99e-07	2.2e-06	2.59e-08	7.46e-07	1.27e-05	1.25e-07	9.87e-08	0.66594	0.33403	1.84e-08	7.14e-08	1.76e-06	8.84e-08	2.45e-07	1.62e-07	7.59e-06	4.89e-09	7.9e-08
DO52518	PCAWG	Prost-AdenoCa	Prost-AdenoCa	1.95504	0.00777468	0.0162753	0.0248067	0.0103396	0.0275218	0.0240185	0.0249549	0.0119457	0.012511	0.0148337	0.0114896	0.0100312	0.0243969	0.00809862	0.0261545	0.00956913	0.00869873	0.00891634	0.0072839	0.00616515	0.00984704	0.0220788	0.0093178	0.0099664	0.601536	0.0118804	0.0147252	0.00437671	0.0204859
DO48929	PCAWG	CNS-Medullo	CNS-Medullo	1.36132	0.00413563	0.00299293	0.00586589	0.0038905	0.00865012	0.0213815	0.730519	0.0442539	0.03504	0.0134764	0.00176857	0.00247613	0.0042434	0.00564243	0.00445269	0.00620657	0.0116176	0.00219121	0.0032471	0.00299699	0.0299353	0.00514812	0.00799673	0.00298247	0.0187165	0.0032478	0.00435744	0.00448061	0.00808675
DO52524	PCAWG	Prost-AdenoCa	Prost-AdenoCa	1.85749	0.00202681	0.00476162	0.00505997	0.00255002	0.00554976	0.00126727	0.212249	0.00278151	0.259927	0.00246403	0.00442968	0.00113725	0.00455865	0.0102364	0.00540806	0.00188217	0.00455847	0.00171085	0.00698943	0.00664285	0.0971405	0.00592507	0.00667796	0.00637213	0.317212	0.00109838	0.0154717	0.00185103	0.00206032
DO46937	PCAWG	Kidney-RCC	Kidney-RCC	0.00197815	5.23e-06	7.37e-08	5.69e-06	3.45e-09	9.63e-09	4.59e-07	6.61e-10	6.52e-11	2.07e-14	2.66e-08	8.62e-07	2.36e-08	1.96e-08	1.52e-08	0.9998	0.000186	2.79e-07	9.03e-08	1.76e-09	4.3e-10	1.22e-12	9.96e-09	7.61e-07	5.56e-08	3.31e-07	5.23e-09	4.95e-07	4.56e-11	2.16e-08
DO48918	PCAWG	CNS-Medullo	CNS-Medullo	0.996711	0.00196947	0.00423028	0.0103814	0.00395165	0.00531945	0.0160001	0.828692	0.0190209	0.0110874	0.00667889	0.0030907	0.00328742	0.00512022	0.00501446	0.00343025	0.00418403	0.00455644	0.00217601	0.00191992	0.00221718	0.010723	0.00644682	0.00545012	0.00630355	0.00362513	0.00593744	0.00602426	0.0032916	0.00987027
DO220898	PCAWG	Skin-Melanoma	Skin-Melanoma	0	0	0	0	0	0	0	0	0	0	0	0	0	0	0	0	0	0	0	0	0	0	0	0	0	0	1	0	0	0
DO4473	PCAWG	Breast-AdenoCa	Breast-AdenoCa	2.68835	0.0197902	0.0325766	0.026361	0.0102251	0.356672	0.0150969	0.0304421	0.00631924	0.0052807	0.0475963	0.0187588	0.0176547	0.0381694	0.0240136	0.0184905	0.0207156	0.0475051	0.0206323	0.00758263	0.00717388	0.00770982	0.0306496	0.0298482	0.0102035	0.0611569	0.0248297	0.0264823	0.0123298	0.0257335
DO51117	PCAWG	Prost-AdenoCa	Prost-AdenoCa	6.28e-05	6.26e-09	2.34e-09	9.28e-08	3.71e-08	6.82e-09	5.83e-08	1.31e-06	6.06e-09	9.62e-08	1.54e-09	9.25e-10	8.13e-10	3.69e-08	2.28e-09	2.14e-06	3.09e-08	5.3e-08	2.97e-08	2.5e-08	5.49e-09	1.85e-08	7.66e-08	2.28e-09	1.01e-07	0.999996	1.29e-08	7.56e-08	1.16e-09	5.31e-09
DO23512	PCAWG	Liver-HCC	Liver-HCC	8.49e-06	5.46e-07	2.69e-13	5.2e-12	1.75e-14	8.56e-14	1.05e-12	1.04e-17	7.4e-17	1.02e-20	2.39e-11	1.12e-09	1.73e-11	1.18e-12	2.64e-18	1.76e-10	0.999999	6.29e-14	3.77e-13	1.94e-11	3.67e-12	1.58e-19	1.42e-14	2.67e-10	2.87e-12	1.07e-12	1.36e-12	3.08e-10	4.37e-18	8.1e-14
DO38847	PCAWG	Stomach-AdenoCa	Eso-AdenoCa	0.00401328	1.56e-20	5.92e-40	7.03e-42	0	0	7.92e-43	0	0	0	1.54e-37	1.78e-20	0.999538	1.34e-35	0	0	2.38e-24	7.45e-39	3.2e-38	8.08e-29	9.51e-35	0	1.49e-41	3.07e-08	1.88e-40	1.63e-39	2.1e-44	0.000462	0	4.58e-34
DO222299	PCAWG	Stomach-AdenoCa	Panc-AdenoCa	0.773876	0.00166909	4.26e-09	2.9e-09	4.87e-12	1.53e-08	9.17e-09	1.05e-14	5.86e-13	1.13e-18	4.48e-09	0.000107	0.0490419	1.89e-08	1.27e-09	1.02e-07	0.000138	4.63e-05	2.24e-08	2.05e-08	4.76e-11	1.07e-13	3.31e-07	0.683001	2.58e-09	1.63e-10	3.39e-08	0.265996	6.57e-16	3.96e-07
DO48573	PCAWG	Panc-Endocrine	Panc-Endocrine	0.461115	0.00091	0.000856	0.00362509	0.000517	0.000472	0.0103839	0.0081552	0.00276863	0.000951	0.000871	0.00132275	0.000879	0.000689	0.0019225	0.00197369	0.00855202	0.00249119	0.000422	0.00233507	0.00397086	0.00341111	0.000822	0.00204921	0.929776	0.00147279	0.00277862	0.00341183	0.0015944	0.000616
DO12952	PCAWG	CNS-GBM	CNS-GBM	1.12e-09	6.77e-25	5.51e-22	4.11e-19	6.24e-23	2.86e-23	1	2.52e-18	6.09e-11	1.25e-22	2.36e-26	1.01e-23	4.4e-26	2.91e-22	7.17e-22	3.6e-20	5e-20	9.02e-19	8.18e-22	1.91e-22	1.25e-24	1.31e-26	4.79e-24	3.56e-21	9.18e-20	2.6e-20	9.38e-19	2.87e-22	1.22e-24	1.68e-22
DO50845	PCAWG	Liver-HCC	Liver-HCC	0.13825	0.00216867	0.000581	0.000709	2.35e-05	8.39e-05	0.000344	4.57e-07	2.22e-06	4.99e-09	5.77e-05	0.00662861	0.00102323	0.000752	1.73e-05	0.000247	0.981028	0.00157455	4.02e-05	0.000554	0.000505	7.21e-07	6.58e-05	0.000485	0.000775	2.45e-05	0.000793	0.00148938	1.37e-06	2.72e-05
DO36087	PCAWG	CNS-PiloAstro	CNS-PiloAstro	2.17417	0.00620936	0.00721631	0.0107031	0.00711628	0.0207727	0.0289131	0.106273	0.0264615	0.503033	0.00993212	0.00630479	0.0062463	0.0118444	0.0192213	0.00631634	0.0099575	0.0213775	0.00782552	0.0122472	0.0154409	0.0262866	0.00800382	0.0118838	0.0128874	0.0435017	0.0083788	0.0111001	0.0250309	0.00951427
DO42464	PCAWG	Uterus-AdenoCa	Uterus-AdenoCa	1.74016	0.00648858	0.00215152	0.0473477	0.00662007	0.00564769	0.00470059	0.00158635	0.000148	4.88e-05	0.00635912	0.00548044	0.00640367	0.00725471	0.00121788	0.0243197	0.0468746	0.0146289	0.00533132	0.00579657	0.00456396	0.000134	0.215413	0.00983373	0.000886	0.0275108	0.0116708	0.0133206	0.000321	0.51794
DO44966	PCAWG	Liver-HCC	Liver-HCC	3.78e-05	5.96e-07	7.68e-08	4.63e-09	1.55e-12	2.48e-09	1.35e-09	2.67e-16	9.76e-15	1.57e-21	3.79e-10	1.37e-06	7.3e-08	6.46e-08	4.06e-12	1.84e-07	0.999997	5.33e-09	5.99e-11	3.35e-09	6.3e-10	3.59e-16	3.73e-09	2.42e-08	3.39e-09	1.92e-11	3.31e-08	2.5e-08	7.95e-16	6.17e-09
DO52161	PCAWG	Panc-Endocrine	Biliary-AdenoCa	1.97922	0.283622	0.0128469	0.00785077	0.00107738	0.000525	0.00227759	8.13e-09	1.3e-07	3.07e-11	0.00401931	0.130438	0.00693772	0.00958033	1.8e-07	0.00147791	0.234205	0.00261457	0.107709	5.16e-05	2.27e-06	4.14e-09	0.00665934	0.0707138	0.000444	0.000273	0.00679449	0.102477	1.76e-06	0.00740073
DO2706	PCAWG	Breast-AdenoCa	Breast-AdenoCa	0.0810787	0.000108	0.000222	0.000277	3.4e-06	0.988157	6.81e-05	3.68e-09	2.57e-08	4.41e-11	3.35e-05	4.96e-06	1.2e-06	4.7e-05	2.78e-07	5.48e-05	0.00015	0.000664	5.94e-06	6.76e-08	3.33e-08	3.77e-09	0.00690249	0.00056	1.54e-05	4.65e-06	0.00247316	0.000189	3.09e-07	5.85e-05
DO7328	PCAWG	Lymph-UCLL	Lymph-CLL	2.61973	0.0234763	0.00919534	0.0114044	0.00728792	0.0130709	0.0230361	0.0166692	0.0219174	0.0259089	0.0126405	0.0187316	0.0088296	0.00838768	0.123484	0.0147607	0.0261057	0.0303035	0.00408665	0.027615	0.350107	0.0490347	0.0121217	0.0182787	0.015254	0.0352554	0.0115821	0.022084	0.0476972	0.0116743
DO45149	PCAWG	Liver-HCC	Liver-HCC	4.75e-05	3.46e-06	1.78e-12	2.08e-14	5.67e-18	1.55e-14	3.42e-13	5.31e-18	4.34e-19	5.56e-24	1.28e-14	5.58e-11	3.27e-13	5.98e-12	3.81e-17	3.43e-08	0.999997	6e-14	6.47e-16	2.42e-12	2.39e-14	2.05e-19	2.79e-13	3.13e-11	1.28e-11	4.64e-15	7.43e-14	7.35e-12	5.26e-20	3.77e-14
DO51107	PCAWG	Prost-AdenoCa	Prost-AdenoCa	1.44935	0.0223797	0.00520665	0.011606	0.00655106	0.0496895	0.00827898	0.00176426	0.00179294	0.000594	0.00457018	0.00605033	0.00768941	0.00602199	0.00587018	0.0186504	0.0126458	0.00797146	0.00220486	0.002035	0.00282928	0.00231821	0.0210464	0.0461376	0.00472563	0.705646	0.0121942	0.0128063	0.00195273	0.00877091
DO45293	PCAWG	Biliary-AdenoCa	Kidney-RCC	2.33415	0.0174796	0.0833316	0.00655354	0.000502	0.130958	0.000864	4.18e-05	3.2e-05	9.7e-07	0.0212199	0.0423272	0.0028346	0.0302644	0.000408	0.219603	0.143126	0.00419376	0.00151626	0.00029	0.000142	6.56e-05	0.0785574	0.0315661	0.00419054	0.000848	0.020466	0.0139238	3.63e-05	0.144658
DO36095	PCAWG	CNS-PiloAstro	CNS-PiloAstro	1.47788	0.000923	0.000895	0.00345172	0.0015466	0.0029212	0.00189519	0.270582	0.00222506	0.506664	0.00486164	0.000297	0.000863	0.00184025	0.037964	0.00151205	0.00278269	0.00204201	0.00061	0.000909	0.000218	0.0626408	0.00172953	0.00175168	0.000853	0.00392515	0.000857	0.0729307	0.00794547	0.00236179
DO46333	PCAWG	Ovary-AdenoCa	Ovary-AdenoCa	0.792083	0.000757	0.00194346	0.00561897	0.000824	0.0854101	0.00186151	1.06e-07	8.82e-07	3.74e-09	0.00181083	0.000328	0.000503	0.000607	0.000459	0.00602241	0.00458092	0.00560918	0.000889	5.55e-06	8.84e-07	4.72e-08	0.822314	0.00335197	0.00151899	1.61e-05	0.0249033	0.00407558	8.52e-06	0.0265785
DO51529	PCAWG	Panc-AdenoCa	Eso-AdenoCa	1.03634	0.00352861	1.1e-05	3.97e-08	1.42e-10	1.43e-09	6.05e-08	6.42e-12	5.02e-13	8.13e-17	1.16e-07	0.0277986	0.61549	9.87e-05	1.83e-08	1.84e-08	0.00185015	0.000161	2.86e-06	2.5e-06	3.18e-07	5.57e-13	7.06e-06	0.1406	6.07e-07	7.48e-08	2.55e-07	0.210445	2.47e-12	1.65e-06
DO10823	PCAWG	Prost-AdenoCa	Prost-AdenoCa	1.39165	0.00922766	0.0116799	0.00787773	0.00354722	0.00941279	0.0133877	0.00999167	0.00250826	0.00248278	0.011449	0.0236252	0.0138093	0.0130438	0.00484349	0.00580268	0.0101326	0.00937341	0.00373417	0.00384076	0.00525648	0.00322065	0.00493853	0.0167612	0.0183858	0.73861	0.00848624	0.0270404	0.0017048	0.0058254
DO46420	PCAWG	Ovary-AdenoCa	Ovary-AdenoCa	0.00660947	1.89e-10	1.33e-07	3.41e-07	1.57e-07	6.88e-08	4.83e-08	3.25e-13	8.49e-13	6.14e-18	1.25e-08	5.9e-08	3.48e-08	5.86e-08	5.14e-08	2.88e-08	7.99e-06	1.41e-08	1.8e-07	2.41e-11	8.42e-13	1.02e-13	0.999195	2.95e-07	2.39e-07	7.01e-09	3.63e-07	1.14e-06	6.1e-12	0.000793
DO45295	PCAWG	Biliary-AdenoCa	Kidney-RCC	1.95572	0.0479857	0.00873741	0.00821864	0.00461002	0.00218916	0.0138292	0.00133235	0.000786	0.000348	0.00261158	0.0147681	0.00793489	0.0067913	0.00655069	0.3828	0.312498	0.00766744	0.00203326	0.00551751	0.0208014	0.000686	0.0126799	0.0141038	0.0510161	0.0192086	0.00628889	0.0202205	0.0127402	0.00504588
DO44978	PCAWG	Liver-HCC	Liver-HCC	1.88e-07	1.06e-08	3.46e-16	1.98e-20	5.84e-25	2.65e-21	1.89e-18	1.02e-24	5.55e-26	2.27e-34	2.8e-22	2.3e-15	6.16e-19	4.67e-18	2.29e-22	2.72e-12	1	1.67e-18	2.69e-22	4.04e-18	1.07e-21	5.12e-29	2.35e-20	9.69e-16	5.77e-16	1.58e-20	2.62e-17	1.88e-17	4.19e-29	6.5e-21
DO27025	PCAWG	Lung-SCC	Lung-SCC	6.49e-07	2.97e-19	1.53e-14	2.14e-15	5.16e-18	7.79e-15	1.73e-18	3.13e-42	6.29e-37	0	3.97e-17	1.6e-19	1.05e-15	3.85e-08	3.25e-24	5.49e-22	2.63e-17	2.26e-12	1	1.95e-22	2.54e-28	4.53e-37	1.29e-13	5.71e-16	1.88e-28	4.02e-22	5.75e-15	2.86e-17	5.22e-35	1.32e-15
DO35847	PCAWG	CNS-Medullo	CNS-PiloAstro	0.811738	5.96e-05	7.06e-05	0.00037	6.15e-05	0.000441	0.000373	0.472734	0.00199457	0.509016	0.000433	3.34e-05	8.3e-05	0.000154	0.00227577	6.09e-05	0.000155	0.000668	5.99e-05	9.51e-05	5.68e-05	0.00354637	0.000109	0.000188	5.15e-05	0.00586805	0.000103	0.000392	0.000331	0.000215
DO220339	PCAWG	Kidney-ChRCC	Kidney-ChRCC	0.154574	0.000118	0.00025	0.00210029	0.000379	0.000228	0.00039	0.00145872	0.000144	0.000232	0.000341	0.000213	0.000134	0.000105	0.979991	0.000537	0.000426	0.000264	4.76e-05	0.000404	0.00150601	0.00106743	0.000415	0.000935	0.0016345	0.00390256	0.000115	0.0017466	0.000512466	0.000404
DO50443	PCAWG	Eso-AdenoCa	Panc-AdenoCa	1.20291	0.0227461	2.43e-06	1.38e-07	3.41e-10	1.65e-06	1.7e-09	2.73e-13	5.44e-13	1.24e-16	2.13e-07	0.00981337	0.285385	6.24e-05	3.95e-09	5.44e-06	0.00331713	0.000252	2.6e-06	2.16e-07	5.69e-10	3.36e-12	0.000194	0.459568	3.64e-08	2.37e-07	1.4e-05	0.218603	5.81e-12	3.27e-05
DO48964	PCAWG	CNS-Medullo	CNS-Medullo	0.904742	0.00464289	0.00525754	0.00463045	0.00246078	0.0086903	0.00608398	0.848016	0.0038436	0.013239	0.00556605	0.00354214	0.00365417	0.0091221	0.00680354	0.00217259	0.00457012	0.00555959	0.00169302	0.00156872	0.00146569	0.00378343	0.00614557	0.00622502	0.00457767	0.0182679	0.00292398	0.00690525	0.00168806	0.0069013
DO51540	PCAWG	Panc-AdenoCa	Panc-AdenoCa	0.197382	0.0078294	0.000804	0.000108	8.79e-05	2.62e-05	0.000242	9e-05	1.05e-05	1.05e-06	4.15e-05	0.000999	0.00448603	0.000314	9e-05	7.79e-05	0.000929	0.00212487	0.000128	0.000123	0.000139	1.77e-05	0.00018	0.969179	7.32e-05	0.000247	0.000149	0.0109806	9.05e-05	0.000432
DO47785	PCAWG	Stomach-AdenoCa	Stomach-AdenoCa	0.0387577	2.06e-07	1.1e-09	1.19e-16	3.22e-15	2.15e-17	1.88e-16	1.17e-20	1.65e-23	1.51e-34	1.69e-13	1.02e-08	0.00640772	1.87e-08	1.48e-17	1.17e-15	3.69e-07	1.2e-11	8.93e-11	3.41e-15	1.02e-16	6.58e-28	1.7e-11	1.05e-09	9e-16	9.47e-16	1.06e-15	0.993592	1.45e-21	4.65e-09
DO220910	PCAWG	Skin-Melanoma	Skin-Melanoma	2.6e-33	0	0	1.41e-34	2.42e-41	4.74e-37	9.44e-38	0	0	0	0	0	2.42e-43	0	0	0	1.39e-41	0	0	0	0	0	3.9e-41	0	0	0	1	1.5e-41	0	1.4e-45
DO42432	PCAWG	Uterus-AdenoCa	Uterus-AdenoCa	0.0393982	0.000127977	3.6e-05	7.14e-05	5.75e-06	0.000136	5.61e-06	2.95e-06	4.6e-07	2.61e-08	5.24e-05	6.64e-06	1.13e-05	1.5e-05	3.4e-05	3.18e-06	6.56e-06	0.000217	4.46e-05	4.96e-06	4.09e-07	6.65e-07	0.0033264	0.000392	8.14e-06	0.000505	3.86e-06	0.000101	2.15e-06	0.994879
DO50848	PCAWG	Liver-HCC	Liver-HCC	0.00311165	0.000336	1.96e-09	2.62e-07	6.74e-09	3.89e-09	6.8e-09	2.15e-11	9.18e-12	1.81e-13	2.87e-08	5.05e-07	4.11e-08	6.54e-08	9.25e-12	2.47e-06	0.999658	6.28e-10	2.48e-09	1.12e-07	4.97e-08	3.24e-13	2.34e-09	1.85e-07	1.93e-08	5.93e-08	5.09e-08	1.95e-06	3.65e-12	6.34e-09
DO15943	PCAWG	Head-SCC	Head-SCC	0.854558	0.000807	0.0235866	0.000899	0.000251	0.100981	2.96e-05	0.000186	4.21e-06	1.91e-07	0.0527491	0.000502	0.000135	0.788125	0.00037	0.00178238	0.000997	0.00102428	0.0135993	0.000424	5.02e-06	1.74e-05	0.00241838	0.00447432	0.000236	0.00031	0.000429	0.000279	0.00207677	0.00330205
DO220525	PCAWG	Kidney-ChRCC	Kidney-ChRCC	1.77188	0.00496744	0.0126132	0.0356876	0.0104377	0.0368166	0.01326	0.00230784	0.00237626	0.00179685	0.0140026	0.00672898	0.00627406	0.00398879	0.630727	0.00945986	0.00653333	0.0394344	0.00823362	0.00584241	0.0099178	0.00288746	0.0358799	0.0238891	0.0267248	0.00548966	0.0137745	0.0109792	0.00774056	0.0112286
DO13072	PCAWG	CNS-GBM	CNS-GBM	2.29e-05	1.61e-09	2.11e-11	8.93e-08	2.84e-09	2.23e-10	0.999999	1.65e-10	1.09e-06	2.26e-11	3.15e-12	4.01e-10	7.07e-10	5.41e-11	7.78e-12	1.38e-08	1.76e-08	6.65e-09	4.36e-09	2.14e-09	1.35e-09	2.37e-11	3.68e-10	3.31e-10	1.26e-10	4.53e-10	2.74e-07	1.37e-10	2.42e-11	1.26e-10
DO51072	PCAWG	Prost-AdenoCa	Prost-AdenoCa	0.406207	0.00125765	0.00213895	0.00487268	0.000796	0.00335268	0.00119793	0.000729	0.000639	0.000206	0.00188339	0.00455806	0.00290308	0.00274703	0.001852	0.00328881	0.00307796	0.00187692	0.000921	0.000877	0.000837	0.00101775	0.00210677	0.00151656	0.0017056	0.941209	0.00111044	0.00643095	0.000848	0.00404208
DO35940	PCAWG	CNS-PiloAstro	CNS-Medullo	0.0798142	1.48e-06	1.49e-06	2.93e-05	3.81e-06	3.03e-05	1.21e-05	0.986938	0.00275484	0.00968172	4.04e-06	1.5e-06	1.03e-06	9.78e-06	1.18e-05	1.89e-06	4.62e-06	1.07e-05	1.72e-06	4.36e-06	7.6e-07	0.000369	1.04e-05	1.87e-06	9.39e-06	6e-06	5.77e-06	7.26e-05	1.39e-05	6.42e-06
DO52661	PCAWG	Lymph-BNHL	Lymph-BNHL	1.47e-06	1.39e-24	2.78e-29	5.39e-25	7.1e-30	1.34e-26	4.09e-26	1.18e-29	2.03e-30	4.24e-33	5.08e-26	1.32e-19	2.39e-23	3.96e-23	3.11e-27	1.2e-22	1.84e-20	5.88e-24	2.89e-28	1	8.35e-08	5.66e-28	9.96e-24	3.69e-22	3.81e-22	1.13e-23	9.88e-26	1.54e-21	7.17e-30	1.5e-26
DO26993	PCAWG	Lung-SCC	Lung-SCC	3.74e-10	1.77e-19	3.82e-17	1.8e-15	8.23e-21	4.63e-12	2.73e-19	1.4e-45	7.55e-38	0	2.19e-17	3.38e-21	3.89e-19	1.92e-13	6.91e-27	7.11e-21	2.5e-16	4.6e-13	1	2e-27	1.23e-33	4.5e-40	1.46e-11	1.96e-17	1.28e-28	6.99e-27	6.38e-17	2.98e-19	5e-37	4.27e-13
DO49127	PCAWG	Panc-AdenoCa	Panc-AdenoCa	0.0029469	0.000137	1.22e-06	2.29e-10	6.71e-12	8.46e-08	1.62e-08	2.75e-09	4.78e-10	3.61e-12	1.79e-07	5.9e-05	5.69e-05	1.62e-06	6.34e-08	1.59e-07	2.48e-06	6.79e-06	8.18e-07	2.75e-09	4.77e-10	1.04e-09	1.29e-08	0.999721	5.77e-08	3.92e-07	2.29e-09	1.17e-05	8.02e-11	5.58e-07
DO2995	PCAWG	Breast-AdenoCa	Breast-AdenoCa	0.377398	9.26e-06	0.000358	0.000838	0.004265	0.926032	0.00103152	9.47e-07	2.03e-06	3.5e-09	0.00128016	2.96e-06	0.000227	0.00109143	4.83e-05	0.000553	0.00132434	0.00032	0.0029954	5.46e-07	6.49e-08	2.05e-06	0.0447306	0.000796	0.000223	1.06e-05	0.00227726	0.00102047	1.23e-06	0.010558
DO220881	PCAWG	Skin-Melanoma	Skin-Melanoma	0	0	0	0	0	0	0	0	0	0	0	0	0	0	0	0	0	0	0	0	0	0	0	0	0	0	1	0	0	0
DO20829	PCAWG	Kidney-RCC	Kidney-RCC	2.9412	0.0451618	0.0110727	0.0488251	0.0139363	0.0115737	0.017464	0.0113558	0.00693273	0.00617218	0.0309557	0.0180863	0.0181708	0.0142635	0.0202414	0.226624	0.0730458	0.0178685	0.014679	0.0209742	0.0684734	0.0138268	0.0177205	0.043528	0.0665708	0.0428032	0.0162071	0.0334024	0.0538689	0.0161951
DO52158	PCAWG	Panc-Endocrine	Panc-Endocrine	1.86529	0.0112703	0.0100146	0.032762	0.00857555	0.0110709	0.0185516	0.0247192	0.0140388	0.00725944	0.0186041	0.00341523	0.00482563	0.00578578	0.00813904	0.0413665	0.0269121	0.0112371	0.00353642	0.00912085	0.00561965	0.0206756	0.009703	0.0104276	0.618889	0.010591	0.0163874	0.00873368	0.0154672	0.012301
DO52151	PCAWG	Panc-Endocrine	Panc-Endocrine	0.00949756	3.68e-08	1.25e-06	4.08e-05	2.63e-08	3.85e-07	8.9e-05	4.77e-08	1.94e-07	8.88e-10	3.05e-08	4.66e-08	1.24e-09	4.26e-08	0.000669	4.09e-06	1.29e-06	0.00015	6.64e-11	1.24e-07	1.33e-07	1.84e-08	3.11e-08	9.12e-05	0.998949	7.15e-08	1.23e-06	1.4e-06	1.47e-07	2.92e-07
DO50850	PCAWG	Liver-HCC	Liver-HCC	0.00148577	0.00015	4.08e-09	5.41e-08	1.48e-09	1.26e-09	1.7e-09	2.52e-12	2.72e-12	3.77e-14	2e-08	5.82e-08	5.78e-09	9.17e-09	8.37e-13	3.54e-07	0.999849	3.72e-10	8.83e-10	2.17e-08	3.87e-09	1.89e-13	1.61e-09	4.88e-08	7.26e-10	2e-08	8.21e-09	1.99e-07	7.37e-13	8.52e-09
DO35290	PCAWG	Panc-AdenoCa	Panc-AdenoCa	1.87421	0.0760529	0.0215	0.00120031	0.000621	0.00320544	0.00331141	0.00194153	5.94e-05	3.12e-06	0.00221078	0.0821128	0.0600713	0.0222841	0.00108348	0.00252973	0.0383212	0.0153915	0.0067924	0.000843	0.000366	6.16e-05	0.0076839	0.480027	0.00194008	0.00939678	0.00193928	0.14281	0.000658	0.0155828
DO219975	PCAWG	Bone-Leiomyo	Liver-HCC	2.74083	0.03991	0.0218434	0.0417734	0.00598329	0.0422166	0.0205561	0.000547	0.000615	6.51e-06	0.0146214	0.0384568	0.0374253	0.0783693	0.0042804	0.0424961	0.221673	0.0260664	0.0292495	0.0055264	0.00516485	0.000382	0.0422669	0.022222	0.00650582	0.00659037	0.122895	0.0537067	0.000331	0.0683193
DO47064	PCAWG	Kidney-RCC	Kidney-RCC	0.849077	0.0178607	0.010208	0.0132721	0.00393893	0.00275596	0.00420148	0.000164	0.000134	9.71e-06	0.00167698	0.00447641	0.00253757	0.00320958	0.0026363	0.850663	0.0235951	0.00473126	0.00245693	0.000643	0.0013586	1.86e-05	0.00374164	0.00823128	0.00648388	0.00426253	0.00875421	0.00694673	0.000857	0.0101756
DO33264	PCAWG	Panc-AdenoCa	Panc-AdenoCa	0.00481177	4.64e-05	2.47e-07	8.02e-11	2.19e-12	7.24e-09	2.91e-09	6.42e-12	3.54e-12	2.14e-15	2.66e-08	1.59e-05	0.000451	3.62e-07	5.19e-09	1.27e-07	4.47e-07	7.13e-07	3.94e-08	2.96e-10	8.56e-11	2.03e-11	2.34e-09	0.999472	2.21e-09	3.24e-08	2.03e-09	1.25e-05	1.88e-12	2.37e-08
DO48939	PCAWG	CNS-Medullo	CNS-Medullo	0.731963	0.000216	0.000408	0.00177438	0.000292	0.00602409	0.00178703	0.84697	0.00622586	0.0498794	0.0020547	0.000158	0.000306	0.000842	0.0100272	0.000257	0.000558	0.002847	0.000279	0.000396	0.000207	0.0160019	0.000282	0.00211121	0.000373	0.0462782	0.000498	0.00127699	0.00123151	0.00044
DO219970	PCAWG	Bone-Leiomyo	Bone-Leiomyo	0.0061573	3.38e-09	1.64e-06	0.999294	0.000628	9.09e-07	1.95e-05	9.34e-09	1.34e-08	1.46e-10	4.72e-07	3.34e-08	5.14e-07	1.79e-07	5.41e-08	1.48e-06	1.27e-06	3.99e-07	2.41e-07	2.25e-08	6.49e-09	2.11e-09	1.99e-07	4.48e-08	9.11e-08	3.94e-08	5.03e-05	1.68e-07	1.94e-09	1.4e-07
DO35116	PCAWG	Panc-AdenoCa	Panc-AdenoCa	0.00255047	2.04e-05	1.55e-09	8.11e-12	4.68e-13	1.73e-10	1.78e-10	5.32e-14	1.37e-15	9.64e-19	1.72e-10	5.03e-06	0.000187	1.44e-08	1.05e-10	4.14e-12	3.57e-07	4.25e-07	3.34e-09	5.21e-09	2.2e-10	3.42e-15	2.51e-08	0.999747	2.14e-11	1.11e-10	1.53e-09	3.92e-05	1.18e-15	2.24e-09
DO36262	PCAWG	Prost-AdenoCa	Prost-AdenoCa	0.995654	0.000433	0.00127247	0.0030157	0.00135231	0.0377802	0.00258443	0.0126509	0.000517	0.00759679	0.000938	0.000543	0.00027	0.00364434	0.109564	0.00473985	0.00169591	0.00785074	0.0013496	0.00111699	0.000714	0.000697	0.00277732	0.0052124	0.00130237	0.772146	0.00212158	0.0102412	0.00452102	0.00135274
DO51479	PCAWG	Panc-AdenoCa	Stomach-AdenoCa	1.47083	0.275978	0.000446	9.93e-06	5.03e-06	2.09e-06	1.89e-05	3.74e-07	2.33e-08	3.71e-10	2.58e-05	0.0430505	0.0858093	0.000399	4.14e-07	0.00107302	0.0262257	0.00302605	0.000148	0.000123	5.14e-05	1.23e-08	6.27e-05	0.134741	2.52e-05	2.17e-05	0.00022	0.42821	8.02e-07	0.000327
DO51102	PCAWG	Prost-AdenoCa	Prost-AdenoCa	0.00868263	6.84e-06	5.32e-05	8.53e-05	9.83e-06	6.19e-06	5.57e-05	4.82e-05	1.61e-05	2.06e-06	1.58e-05	2.53e-05	2.3e-05	3.07e-05	1.34e-05	8.44e-05	4.94e-05	2.14e-05	3.81e-05	1.84e-05	1.28e-05	7.41e-06	2.11e-05	9.55e-06	1.59e-05	0.999224	2e-05	6.47e-05	5.78e-06	1.57e-05
DO2323	PCAWG	Breast-AdenoCa	Breast-AdenoCa	1.61226	0.0315944	0.00614896	0.0141452	0.00661234	0.648931	0.0109693	0.0133127	0.00043	0.000216	0.00928396	0.000896	0.00114158	0.00945459	0.000753	0.0188889	0.0427537	0.0146941	0.0113065	0.000791	0.000104	0.00131816	0.0212289	0.0198323	0.000311	0.0165374	0.0676979	0.00674142	0.00154913	0.0223564
DO50851	PCAWG	Liver-HCC	Liver-HCC	4.56e-06	1.14e-07	1e-08	5.53e-11	3.23e-12	9.2e-13	1.92e-11	2.41e-13	2.54e-15	2.54e-23	1.4e-13	9.41e-10	1.3e-09	1.81e-09	5.98e-12	9.16e-08	1	2.58e-11	1.89e-13	4.19e-12	9.97e-14	8.05e-18	2.16e-12	1.31e-11	5.05e-10	7.6e-12	9.29e-11	4.49e-08	4.01e-17	7.42e-10
DO52528	PCAWG	Prost-AdenoCa	Prost-AdenoCa	2.7954	0.010942	0.0180472	0.024177	0.0205157	0.0680515	0.0228187	0.0255698	0.0149134	0.0123835	0.0292429	0.0121082	0.0162594	0.0300975	0.0193785	0.0374204	0.027772	0.0242437	0.0196538	0.019895	0.0248781	0.0254559	0.0236427	0.0132379	0.0190996	0.335389	0.0285515	0.0333321	0.014244	0.0286788
DO3874	PCAWG	Breast-AdenoCa	Breast-AdenoCa	1.67551	0.00636087	0.0201425	0.017599	0.0151787	0.604669	0.00248466	0.000306	0.000462	0.000104	0.0138497	0.00868901	0.00287371	0.0186793	0.00181782	0.00452453	0.0138334	0.0109574	0.0118032	0.000807	0.000585	8.8e-05	0.0798882	0.00733507	0.000993	0.00147722	0.0730055	0.060215	0.00253802	0.0187337
DO33400	PCAWG	Panc-AdenoCa	Panc-AdenoCa	0.00572601	4.69e-05	1.25e-09	5.27e-09	1.8e-09	2.02e-09	1.51e-10	1.77e-13	4.38e-14	1.2e-15	3.29e-08	6.49e-08	0.000481	1.18e-10	1.71e-11	1.69e-09	1.44e-06	4.22e-07	1.6e-08	6.65e-09	3.97e-10	8.34e-13	2.63e-07	0.999371	1.28e-11	2.18e-10	1.12e-09	9.72e-05	1.01e-11	2.02e-06
DO46850	PCAWG	Kidney-RCC	Kidney-RCC	0.209863	0.000143	0.00449921	0.00198435	0.000649	0.00164678	0.0011726	5.67e-05	1.06e-05	7.79e-07	0.00124303	0.000901	0.000125	0.00470519	4.28e-05	0.970679	0.00293552	0.000577	8.97e-05	5.19e-05	1.86e-05	7.43e-06	0.00109163	0.000117	0.000462	0.00220539	0.0016602	0.000318	0.000104	0.00250276
DO3840	PCAWG	Breast-AdenoCa	Breast-AdenoCa	0.285915	0.00051	0.00601252	0.00296602	0.00620887	0.956755	0.000197	0.000573	1.72e-05	2.4e-07	0.00136209	0.000145	6.62e-05	0.00707419	0.000373	0.00497645	0.00222884	0.00178887	0.000737	0.000145	7.11e-06	1.02e-05	0.00474903	0.000631	9.39e-05	9.6e-05	0.00187243	0.000281	3e-05	9.25e-05
DO46331	PCAWG	Ovary-AdenoCa	Ovary-AdenoCa	0.57188	0.000141	0.00230168	0.0172411	0.00172371	0.0133247	0.000455	9.02e-06	4.25e-06	4.5e-07	0.00451666	0.00113188	0.000195	0.0017523	0.00044	0.0052391	0.00140037	0.0004	0.00188894	1.13e-05	2.28e-05	2.76e-05	0.882209	0.00142062	0.000255	0.000214	0.00239155	0.000698	9.37e-05	0.0604921
DO32833	PCAWG	Panc-AdenoCa	Panc-AdenoCa	0.090284	0.000378	0.000276	1.4e-07	4.09e-09	1.81e-05	5.15e-07	7.88e-08	2.67e-07	2.5e-09	2.49e-05	0.000392	0.00941964	6.18e-05	4.29e-06	3.93e-06	5.32e-05	0.000411	2.33e-05	1.83e-06	1.27e-06	2e-07	1.45e-06	0.985719	4.29e-07	1.26e-05	2.84e-06	0.00317826	1.2e-07	1.49e-05
DO2455	PCAWG	Breast-AdenoCa	Breast-AdenoCa	0.00469182	4.15e-07	0.000181	6.61e-07	6.08e-09	0.999529	5.47e-09	5.46e-09	2.8e-11	2.41e-14	1.31e-06	5.11e-08	1.25e-08	1.44e-05	3.98e-10	2.94e-07	1.44e-07	5.73e-06	2.08e-05	7.54e-09	4.77e-11	1.29e-12	0.000203	4.1e-05	3.91e-10	5.4e-07	2.75e-07	5.65e-08	8.02e-11	9.9e-07
DO220845	PCAWG	Skin-Melanoma	Skin-Melanoma	1.02221	0.00237229	0.0124572	0.00887465	0.0138349	0.0455434	0.0200174	0.000447	0.00048	6.46e-05	0.0119789	0.0045661	0.00198361	0.0178816	0.0158598	0.0021883	0.00594166	0.00717584	0.00145298	0.000511	0.000605	0.00101374	0.00344695	0.00257395	0.00135015	0.00178315	0.803473	0.00561053	0.000186	0.00632607
DO45153	PCAWG	Liver-HCC	Liver-HCC	1.97e-08	1.08e-09	6.62e-22	1.19e-23	3.63e-29	7.13e-24	5.67e-22	3.8e-31	1.07e-31	1.16e-39	1.44e-27	1.42e-18	2.83e-22	1.57e-21	1.85e-26	1.3e-15	1	6.79e-22	9.15e-27	1.28e-20	8.16e-25	3.51e-36	8.18e-22	7.18e-19	3.25e-23	3.2e-25	3.2e-22	1.47e-20	4.93e-35	5.98e-24
DO45297	PCAWG	Biliary-AdenoCa	Panc-AdenoCa	1.16291	0.0444528	0.00691886	0.0121615	0.00370887	0.0042796	0.00184225	0.000383	7.37e-05	2.26e-05	0.0126557	0.00468987	0.0256834	0.00446736	0.000135	0.00171738	0.0279619	0.00815647	0.0275274	0.00127707	0.000436	0.000665	0.010545	0.764093	0.000162	0.00165472	0.000824	0.0214518	0.00123877	0.0108148
DO51546	PCAWG	Panc-AdenoCa	Panc-AdenoCa	0.379812	0.011051	8.92e-05	0.000372	6.15e-05	6.29e-05	0.000445	8.31e-06	1.87e-05	2.29e-06	0.00017	0.00140231	0.0273894	0.000262	4.73e-05	0.000259	0.00162311	0.00162018	0.000162	4.54e-05	4.37e-05	1.85e-05	0.000285	0.926123	5.75e-05	0.00153586	0.000258	0.026341	1.67e-05	0.00023
DO35889	PCAWG	CNS-PiloAstro	CNS-PiloAstro	0.0135103	2.8e-06	2.04e-06	1.18e-05	0.000112	3.68e-06	4.07e-06	0.0001	5.08e-05	0.998606	6.16e-06	9.12e-07	9.22e-07	9.59e-06	6.9e-05	1.77e-06	5.07e-06	1.15e-05	1.03e-06	9.81e-06	5.49e-06	0.000393	1.91e-06	2.37e-06	9.72e-06	0.00019	1.99e-06	0.000338	4.45e-05	4.08e-06
DO46897	PCAWG	Kidney-RCC	Kidney-RCC	1.9e-10	4.59e-22	3.19e-32	2.86e-21	1.15e-27	1.07e-30	1.44e-23	1.56e-36	2.57e-37	1.4e-45	1.25e-30	1.4e-23	1.02e-27	4.94e-30	3.57e-29	1	1.03e-11	3.41e-26	8.98e-30	3.38e-25	7.82e-21	3.55e-40	1.98e-29	4.38e-23	1.34e-21	1.54e-22	1.4e-25	1.24e-22	1.09e-33	5.42e-32
DO10631	PCAWG	ColoRect-AdenoCa	ColoRect-AdenoCa	4.37e-05	1.39e-08	1.43e-11	8.04e-16	5.46e-20	6.84e-14	1.54e-16	4.24e-21	2.54e-20	1.65e-29	3.93e-13	0.999997	1.5e-07	4.57e-13	9.38e-18	2.84e-10	1.83e-07	2.69e-12	4.78e-15	3.83e-10	9.25e-15	2.06e-21	1.09e-12	1.37e-06	1.55e-13	1.61e-15	2.29e-13	1.24e-06	2.37e-20	1.28e-11
DO37659	PCAWG	Skin-Melanoma	Skin-Melanoma	0	0	0	0	0	0	0	0	0	0	0	0	0	0	0	0	0	0	0	0	0	0	0	0	0	0	1	0	0	0
DO51481	PCAWG	Panc-AdenoCa	Panc-AdenoCa	0.961982	0.0143933	0.0124445	0.0025333	0.000589	0.000799	0.00364869	0.00149791	0.000117	1.91e-05	0.0074924	0.0252407	0.0263275	0.0100533	0.000969	0.00162254	0.0111237	0.0100085	0.00303126	0.00127915	0.00164843	0.000232	0.00317556	0.818222	0.00140599	0.00173334	0.00165257	0.0209399	4.33e-05	0.0177572
DO35626	PCAWG	CNS-Medullo	CNS-Medullo	2.21717	0.00663067	0.00518328	0.0105716	0.00465071	0.0166003	0.0171119	0.351386	0.0332565	0.266549	0.0118868	0.0065225	0.00569224	0.00744084	0.0188141	0.00400777	0.00805929	0.0248344	0.00363909	0.0100011	0.00795553	0.0595875	0.00705123	0.0207748	0.00426349	0.050904	0.0063828	0.00965742	0.0128669	0.00771786
DO34264	PCAWG	Panc-AdenoCa	Panc-AdenoCa	0.355332	0.00170672	0.00257964	0.000439	0.000579	0.000891	0.00122333	1.89e-06	3.71e-05	9.07e-08	0.0015668	0.00196671	0.00184583	0.00269152	1.22e-05	0.00407116	0.00678897	0.00538377	0.000412	4.87e-05	1.02e-05	4.71e-06	0.0036869	0.94361	0.000269	8.25e-05	0.000303	0.016059	1.09e-05	0.0037184
DO218554	PCAWG	Head-SCC	Head-SCC	0.250051	5.06e-05	0.00553194	0.00028	0.000764	0.000298	0.000234	2.04e-05	4.04e-06	7.01e-09	0.00313279	0.000976	0.00189267	0.961739	5.02e-05	0.00022	0.000926	0.00054	0.0102661	3.22e-05	1.38e-05	8.8e-07	0.00108051	0.000329	0.000369	2.27e-05	0.00208094	0.00198216	4.16e-06	0.00715769
DO45155	PCAWG	Liver-HCC	Liver-HCC	2.02e-05	2.89e-07	1.43e-09	1.43e-11	4.15e-12	3.35e-12	5.47e-12	9.48e-14	4.77e-14	1.31e-22	3.07e-12	2.66e-07	1.38e-08	2.1e-08	2.29e-12	1.82e-10	0.999999	1.35e-10	1.61e-10	3.3e-12	5.35e-13	1.38e-17	6.98e-11	7.74e-10	2.22e-10	4.61e-12	5.12e-10	6.94e-07	1.61e-16	1.07e-09
DO7108	PCAWG	Lymph-MCLL	Lymph-CLL	0.635987	6.16e-07	1.25e-08	1.5e-07	2.2e-08	1.63e-08	6.28e-08	5.03e-09	2.13e-09	5.08e-09	3.39e-08	2.92e-06	2.33e-07	1.07e-06	2.78e-08	9.43e-07	6.92e-06	1.22e-07	6.81e-09	0.332274	0.667711	7.44e-09	5.56e-08	6.04e-07	6.84e-07	3.15e-07	2.94e-08	5.83e-07	1.59e-09	2.53e-08
DO27791	PCAWG	Lymph-BNHL	Lymph-BNHL	0.114154	1.71e-08	7.57e-10	3.26e-09	1.86e-09	8.5e-10	6e-10	2.21e-11	2.53e-11	3.67e-11	1.3e-08	1.8e-09	4.63e-09	4.56e-08	1.2e-10	1.31e-08	1.75e-07	5.18e-09	1.12e-08	0.97575	0.02425	6.53e-11	5.56e-09	9.44e-09	4.47e-10	4.3e-10	6.29e-09	5.44e-08	5.58e-11	2.45e-09
DO36345	PCAWG	Prost-AdenoCa	Prost-AdenoCa	7.19e-05	4.06e-09	7.94e-09	3.33e-07	2.37e-08	2.7e-08	6.3e-08	3.03e-06	4.14e-08	1.19e-07	1.82e-08	6.14e-09	1.91e-08	5.15e-08	5.18e-07	1.3e-07	3.56e-08	7.12e-08	1.92e-08	1.39e-08	1.26e-08	5.91e-08	9.82e-09	5.94e-08	1.87e-08	0.999995	9.66e-09	6.28e-08	4.13e-08	4.83e-08
DO220884	PCAWG	Skin-Melanoma	Skin-Melanoma	2.49e-27	7.51e-38	0	2.01e-29	1.12e-35	6.84e-36	1.15e-28	0	0	0	7.64e-43	1.4e-44	1.68e-44	1.54e-44	0	8.13e-44	2.99e-35	2.12e-35	6.64e-40	0	0	0	5.59e-31	0	0	0	1	8.48e-41	0	7.3e-39
DO26475	PCAWG	Lung-SCC	Lung-SCC	0.020058	2.62e-16	1.26e-11	1.17e-16	4.95e-25	1.87e-11	1.28e-22	1.51e-29	1.36e-25	1.37e-41	2.12e-10	3.17e-16	2.89e-19	0.00293726	3.04e-23	3.69e-14	1.47e-15	1.26e-11	0.997063	3.66e-23	5.11e-30	1.38e-32	2.22e-13	6.74e-12	7.67e-27	9.59e-19	1.11e-17	3e-18	7.77e-28	5.59e-13
DO45301	PCAWG	Biliary-AdenoCa	Panc-AdenoCa	2.21934	0.0101623	0.0859781	0.058762	0.000881	0.0379537	0.00652002	6.35e-05	2.51e-05	3.54e-08	0.00416899	0.0534968	0.00608663	0.0279288	0.000235	0.022191	0.0828839	0.007841	0.00516825	3.57e-05	3.15e-05	5.28e-06	0.0457766	0.384119	0.00447173	0.000692	0.0476075	0.0131405	4.86e-06	0.0937695
DO45079	PCAWG	Liver-HCC	Liver-HCC	0.00967732	0.00107587	2.25e-06	4.01e-06	5.4e-08	4.65e-09	9.81e-07	8.62e-11	1.25e-09	3.63e-13	3.33e-07	2.05e-05	4.92e-06	6.22e-07	1.34e-09	4.87e-05	0.998819	1.52e-05	2.96e-07	6.44e-07	6.52e-08	2.68e-10	1.59e-07	9.88e-07	1.09e-06	5.14e-07	1.12e-06	2.27e-06	1.68e-09	3.98e-07
DO50354	PCAWG	Eso-AdenoCa	Eso-AdenoCa	0.657089	0.0244413	0.000278	1.08e-08	2.35e-11	2.76e-07	4.53e-09	1.02e-13	5.12e-12	1.57e-17	4.94e-06	4.35e-05	0.789947	1.69e-05	1.14e-10	8.68e-08	6.37e-05	0.000154	2.36e-05	4.38e-09	6.62e-11	5.74e-13	1.16e-06	0.16535	1.17e-08	2.55e-10	1.81e-06	0.0196718	2.33e-12	2.33e-06
DO48084	PCAWG	Thy-AdenoCa	Thy-AdenoCa	2.37303	0.0251509	0.0122109	0.0173418	0.0173957	0.0149193	0.0188511	0.0110112	0.0104078	0.0700394	0.0152705	0.00665287	0.00979367	0.0172274	0.0253007	0.0110362	0.017452	0.0119939	0.0204177	0.0118987	0.0254449	0.0293395	0.0154758	0.0179101	0.0140343	0.0354298	0.0140324	0.0182662	0.473146	0.0125492
DO49113	PCAWG	Panc-AdenoCa	Panc-AdenoCa	0.823665	0.00376043	1.28e-07	2.03e-08	3.37e-09	3.74e-10	2.9e-09	1.69e-13	1.53e-12	1.03e-16	4.26e-07	0.000967	0.28392	1.45e-07	7.52e-12	1.8e-09	0.000214	1.67e-07	6.69e-08	1.01e-06	9.06e-09	5.57e-12	7.25e-09	0.65588	1.15e-09	2.5e-08	3.01e-09	0.0552563	1.03e-12	1.2e-07
DO44520	PCAWG	Kidney-RCC	Kidney-RCC	0.183137	0.00166882	0.0019016	0.00177254	0.000367	0.000488	0.00159254	2.48e-05	2.13e-05	6.07e-07	0.000285	0.00164306	7.93e-05	0.000201	0.000681	0.975059	0.00594374	0.00102261	7.8e-05	6.44e-05	0.000144	3.53e-06	0.00190488	0.00112495	0.00163469	0.000138	0.000457	0.000323	0.00011	0.00126511
DO51044	PCAWG	Prost-AdenoCa	Prost-AdenoCa	0.260869	0.00108375	0.000931	0.00276659	0.000859	0.000435	0.00191619	8.42e-05	0.000228	2.13e-06	0.000319	0.000493	0.00205823	0.000877	0.000349	0.00179405	0.00306279	0.000651	0.00207721	0.000335	0.000115	5.98e-05	0.00179439	0.000726	0.00375991	0.963344	0.000497	0.00604232	5.62e-05	0.00328283
DO50381	PCAWG	Eso-AdenoCa	Stomach-AdenoCa	0.70919	0.00276873	6.21e-08	3.53e-10	1.38e-09	5.93e-09	2.38e-10	3.44e-12	1.94e-13	6.48e-20	8.99e-09	2.42e-05	0.459145	4.3e-06	1.59e-09	3.23e-09	0.000158	3.04e-07	7.05e-08	9.68e-08	1.16e-09	2.96e-15	2.69e-07	1.96e-05	3.5e-09	8.99e-10	2.69e-08	0.537878	7.61e-14	1.31e-06
DO37138	PCAWG	ColoRect-AdenoCa	ColoRect-AdenoCa	0.00449414	5.6e-06	9.71e-05	1.22e-07	3.57e-09	3.04e-08	2.34e-07	9.12e-11	9.43e-11	1.97e-14	2.46e-07	0.999574	4.98e-05	2.68e-06	3.23e-09	3.06e-07	2.64e-05	2.43e-06	2.29e-07	1.89e-07	4.02e-08	1.08e-11	3.42e-06	0.000117	5.48e-08	1.4e-07	2.36e-06	0.0001	5.74e-12	1.7e-05
DO45303	PCAWG	Biliary-AdenoCa	Liver-HCC	2.75532	0.0918736	0.00745111	0.049555	0.014363	0.0244845	0.0196113	0.0199887	0.00327076	0.00210605	0.0192986	0.0114611	0.0131799	0.0141802	0.0141005	0.104267	0.267356	0.0322448	0.0143862	0.00727823	0.0112961	0.00463448	0.0216494	0.0661398	0.00685459	0.0233822	0.0305237	0.0416089	0.0171158	0.0463388
DO45157	PCAWG	Liver-HCC	Liver-HCC	0.117103	0.00999222	0.000162	0.00055	7.66e-05	0.000117	0.00023	3.28e-06	6.58e-06	3.38e-07	0.000485	0.00136585	7e-05	0.000351	3.28e-06	0.00152327	0.982815	0.000141	0.000294	0.000108	0.000161	1.07e-06	7.87e-05	0.000524	0.000103	0.000261	3.79e-05	0.000431	2.11e-06	0.000105
DO52658	PCAWG	Lymph-BNHL	Lymph-BNHL	0.141727	3.51e-09	6.69e-10	4.09e-08	9.15e-10	2.45e-09	7.72e-09	1.03e-08	1.87e-09	4.04e-10	6.19e-09	7.77e-09	1.4e-09	1.27e-08	1.61e-09	7.15e-09	2.14e-07	1.38e-09	5.35e-10	0.967972	0.0320275	1.08e-09	2.8e-09	5.42e-09	6.9e-09	3.12e-10	2.49e-08	3.17e-08	3.75e-11	4.6e-10
DO39534	PCAWG	Thy-AdenoCa	Thy-AdenoCa	2.69648	0.0136734	0.0108125	0.0156749	0.0122242	0.0220854	0.0172125	0.0152742	0.026138	0.157745	0.0140577	0.0109135	0.00952964	0.0134578	0.039727	0.0138564	0.0163894	0.0196353	0.00928743	0.0157145	0.087949	0.0499056	0.0134859	0.0196194	0.0160858	0.0275496	0.0100149	0.017424	0.285874	0.0186834
DO40274	PCAWG	Thy-AdenoCa	Thy-AdenoCa	2.44442	0.0132128	0.0108972	0.0382668	0.0206685	0.0237705	0.0351488	0.0250327	0.0165903	0.0255899	0.0143904	0.00869152	0.00785062	0.0125411	0.0163048	0.0144649	0.0246055	0.0245627	0.00724733	0.00993678	0.0447894	0.0471587	0.0114986	0.0156282	0.0228915	0.0081749	0.0167513	0.0177449	0.451339	0.0142505
DO52139	PCAWG	Panc-Endocrine	Panc-Endocrine	2.81191	0.0437167	0.0165004	0.0394286	0.0127404	0.0154785	0.0653385	0.0069695	0.0061572	0.000581	0.00873448	0.0369371	0.0226613	0.0154168	0.00691252	0.0385889	0.0995616	0.0151399	0.00871738	0.0105926	0.0473992	0.00473879	0.0496597	0.0326211	0.25802	0.0139298	0.039448	0.044969	0.00968111	0.0293599
DO6940	PCAWG	Lymph-UCLL	Lymph-CLL	0.550957	0.000165	0.000199	0.000405	0.000336	0.000526	0.000511	0.000275	0.000169	0.000134	8.4e-05	0.000145	0.000221	0.000145	6.37e-05	0.000133	0.000289	0.000641	0.000113	0.184653	0.806994	0.000329	0.000172	0.000814	0.000718	0.000351	0.000382	0.000426	0.00037	0.000236
DO218491	PCAWG	Biliary-AdenoCa	Liver-HCC	0.00500146	0.000555	5.57e-07	1.59e-06	4.18e-08	2.28e-06	2.6e-08	1.36e-10	1.07e-11	3.61e-14	2.24e-06	3.08e-07	6.84e-07	3.06e-07	1.58e-11	1.25e-06	0.999425	1.97e-07	1.08e-06	2.83e-08	3.6e-10	9.62e-13	5.59e-07	4.98e-06	4.41e-10	9.66e-08	6.99e-07	3.13e-06	8.45e-12	3.67e-07
DO35118	PCAWG	Panc-AdenoCa	Panc-AdenoCa	0.283341	0.00736976	0.000413	3.29e-05	3.28e-06	0.000101	8.23e-06	1.35e-06	2.61e-07	3.76e-09	0.000398	0.00206631	0.016677	7.89e-05	3.33e-06	0.000151	0.00523247	0.000422	4.46e-05	8.89e-05	2.19e-05	1.61e-06	3.39e-05	0.948793	1.4e-05	9.36e-05	5.1e-06	0.0178741	3.69e-06	6.7e-05
DO51105	PCAWG	Prost-AdenoCa	Prost-AdenoCa	0.00175199	1.91e-06	1.43e-06	4.92e-06	3.17e-06	1.37e-05	9.79e-06	3.57e-07	1.38e-06	5.68e-08	4.71e-06	7.78e-06	7.72e-06	1.03e-06	1.09e-05	7.75e-06	1.48e-05	6.83e-06	2.59e-06	2.92e-06	1.17e-06	1.77e-07	9.1e-06	1.84e-06	1.32e-06	0.999864	3.55e-06	1.11e-05	6.13e-07	3.83e-06
DO45305	PCAWG	Biliary-AdenoCa	Liver-HCC	2.59716	0.16408	0.0460724	0.0138005	0.00707934	0.0451952	0.0077641	0.000315	0.000419	5.74e-05	0.00966278	0.0353154	0.0251729	0.0335871	0.00377341	0.183674	0.188546	0.0500386	0.0146805	0.00392008	0.0100678	0.00113761	0.0157295	0.0374389	0.00737286	0.00318457	0.0381993	0.0245268	0.00611118	0.0230775
DO52696	PCAWG	Lymph-BNHL	Lymph-BNHL	0.474496	0.000219	0.00107661	0.00130211	0.00148094	0.000454	0.00152055	0.000313	0.000202	3.67e-05	0.00112628	0.00245826	0.00145515	0.00191568	0.000855	0.000977	0.00224384	0.000731	0.000369	0.896566	0.0763835	0.000248	0.000593	0.00192872	0.00173784	0.000392	0.00110496	0.00121346	7.79e-05	0.0010191
DO26476	PCAWG	Lung-SCC	Lung-SCC	7.04e-15	0	6.73e-34	0	0	1.26e-44	0	0	0	0	6.32e-34	0	0	3.82e-16	0	0	0	2.54e-37	1	0	0	0	0	1.4e-45	0	0	0	0	0	1.58e-40
DO46869	PCAWG	Kidney-RCC	Kidney-RCC	0.0245102	0.000218	7.47e-05	0.00016	6.87e-05	2.62e-05	7.11e-05	5.13e-07	1.17e-06	1.05e-08	1.3e-05	0.00011	2.51e-05	0.000258	8.45e-06	0.997408	0.000836	0.000107	0.000205	1.32e-05	1.21e-05	1.68e-07	8.12e-05	3.47e-05	2.8e-05	4.33e-05	6.24e-05	2.43e-05	1.59e-05	9.49e-05
DO50385	PCAWG	Eso-AdenoCa	Eso-AdenoCa	0.302133	0.000276	2.27e-09	1.15e-15	5.01e-14	3.8e-15	9.36e-15	2.88e-19	2.01e-20	3.13e-31	4.78e-14	4.4e-06	0.911011	5.36e-10	1.31e-15	2.18e-14	8.06e-07	2.23e-10	1.35e-12	3.84e-14	1.02e-15	1.6e-22	1.54e-11	7.72e-07	1.72e-13	1.27e-14	1.65e-12	0.088707	2.74e-22	1.25e-10
DO220221	PCAWG	Bone-Leiomyo	Bone-Leiomyo	1.63146	0.000343	0.00193594	0.550759	0.144585	0.00471397	0.0116449	0.00331732	0.00012	8.58e-05	0.00179408	0.00100142	0.000142	0.00195417	0.0499788	0.0921944	0.0277195	0.00111136	0.000995	0.000374	0.000487	0.00116275	0.00110893	0.00356228	0.0478527	0.0328644	0.00199252	0.00499656	0.00297293	0.00823114
DO45045	PCAWG	Liver-HCC	Liver-HCC	0.753635	0.0410145	0.00262013	0.00940901	0.000824	0.00148879	0.00102662	8.64e-06	3.69e-05	4.52e-07	0.00562856	0.00133601	0.00166566	0.000136	0.00021	0.0371609	0.842942	0.00297814	0.000144	0.00025	0.000506	1.12e-05	0.0010989	0.0369834	0.00141088	0.000102883	0.00101035	0.00824914	2.71e-05	0.00171839
DO31869	PCAWG	Ovary-AdenoCa	Ovary-AdenoCa	0.102318	1.2e-06	1.15e-06	5.65e-05	4.62e-05	0.0198462	2.53e-06	3.14e-08	6.57e-11	7.4e-12	2.86e-06	1.36e-07	1.21e-07	5.47e-07	7.94e-09	3.18e-05	8.02e-05	5.52e-07	7.68e-06	8.72e-09	9.44e-12	3.27e-10	0.979692	6.07e-05	4.04e-09	8.92e-07	9.77e-07	1.27e-05	4.88e-10	0.000155
DO51099	PCAWG	Prost-AdenoCa	Prost-AdenoCa	0.270995	0.000661	0.00249857	0.000911	0.00036	0.00192747	0.00110469	0.000916	0.000154	0.00025	0.00136276	0.00282895	0.00176731	0.00269134	0.000542	0.000857	0.00172434	0.00224812	0.000711	0.000693	0.000659	0.000218	0.00130178	0.00288483	0.000321	0.963109	0.001078	0.00257927	0.000164	0.00347423
DO27326	PCAWG	Lung-SCC	Lung-SCC	1.5e-08	0	0	0	0	1.26e-43	0	0	0	0	6.34e-36	0	0	8.19e-10	0	0	0	0	1	0	0	0	0	0	0	0	0	0	0	0
DO36091	PCAWG	CNS-PiloAstro	CNS-Medullo	1.44693	0.00212801	0.00244379	0.008196	0.00564258	0.00441084	0.0120007	0.645224	0.0270137	0.16502	0.00332273	0.00166291	0.00106973	0.00370482	0.00594848	0.00601117	0.00449421	0.00523634	0.00232333	0.0051633	0.00362939	0.00492293	0.00175807	0.0020168	0.0202394	0.0279627	0.00385335	0.00582337	0.0154271	0.0033504
DO50446	PCAWG	Eso-AdenoCa	Stomach-AdenoCa	0.621913	4.86e-05	1.32e-07	4.85e-12	4.55e-11	9.61e-11	4.24e-11	7.52e-15	1.14e-15	4.31e-24	3.57e-10	3.33e-05	0.312112	3.71e-07	1.38e-12	8.1e-12	5.72e-06	5.97e-09	2.7e-08	3.29e-11	2.74e-12	3.11e-19	1.52e-08	1.47e-05	4.57e-10	3.8e-11	4.96e-10	0.687785	4.29e-17	1.06e-07
DO46779	PCAWG	Panc-Endocrine	Panc-Endocrine	0.000861	1.18e-08	6.19e-08	1.02e-06	2.94e-09	1.14e-07	3.32e-06	2.17e-06	4.35e-09	6.98e-11	2.58e-07	1.27e-08	3.54e-09	3.4e-08	7.16e-06	5.99e-05	1.46e-06	3.45e-08	2.88e-09	3.95e-09	2.47e-10	3.31e-12	8.49e-09	1.99e-07	0.999924	7.21e-08	8.75e-09	9.3e-08	1.16e-09	5.03e-09
DO45159	PCAWG	Liver-HCC	Liver-HCC	0.000419	3.73e-05	5.79e-11	4.12e-10	2.81e-12	8.55e-12	1.15e-10	3.03e-15	1.51e-14	1.14e-17	2.47e-10	1.85e-08	3.73e-10	1.26e-10	1.57e-15	2.12e-08	0.999963	8.49e-12	7.9e-12	1.03e-09	2.15e-10	7.73e-17	4.85e-12	2.91e-09	7.47e-11	4.5e-11	4.22e-11	1.77e-08	1.95e-16	6.06e-12
DO45307	PCAWG	Biliary-AdenoCa	Biliary-AdenoCa	1.19602	0.651309	0.0016099	0.000712	0.000165	0.000649	0.000949	4.37e-05	1.97e-05	3.05e-07	0.000305	0.0274141	0.0117118	0.00218454	0.000218	0.0317764	0.07843	0.00229104	0.000512	0.000265	0.000135	1.66e-05	0.00136674	0.174267	0.00355581	0.000289	0.00126336	0.00718924	9.32e-06	0.00134308
DO51051	PCAWG	Prost-AdenoCa	Prost-AdenoCa	1.41e-07	2.38e-11	2.66e-11	3.05e-09	1e-11	7.75e-10	5.41e-11	1.82e-10	4.26e-13	9.06e-14	5.76e-11	4.64e-10	4.37e-11	5.12e-12	1.66e-10	9.07e-10	4.63e-10	1.42e-10	1.6e-11	6.45e-12	1.22e-11	2.4e-12	1.4e-10	1.65e-10	6.33e-12	1	1.48e-10	3.08e-10	5.59e-13	5.62e-10
DO4080	PCAWG	Breast-AdenoCa	Breast-AdenoCa	1.35533	0.020726	0.028786	0.00611922	0.00132574	0.588988	0.00353312	0.000126	1.36e-05	4.79e-08	0.00388626	0.000826	0.000151	0.00218666	2.76e-05	0.242938	0.0249998	0.0225937	0.00298217	4.68e-05	6.21e-06	6.27e-07	0.0249709	0.00195814	0.00200271	0.000463	0.00850951	0.00145313	1.59e-05	0.0103632
DO6368	PCAWG	Lymph-UCLL	Lymph-CLL	0.666764	0.00017	1.94e-05	0.000274	7.01e-05	6.33e-05	0.000103	3.21e-05	3.63e-05	3e-05	0.000134	8.92e-05	8.83e-05	8.05e-05	0.000122	9.3e-05	0.00064	0.000115	3.55e-05	0.326695	0.669441	0.000101	0.000204	0.000227	0.000103	4.24e-05	0.00033	0.000565	5.88e-05	3.74e-05
DO34720	PCAWG	Panc-AdenoCa	Panc-AdenoCa	2.8491	0.0497495	0.0235998	0.0281382	0.0199127	0.0312821	0.0161099	0.00211108	0.0028649	0.000881	0.0141772	0.0271106	0.0425959	0.0105994	0.0126065	0.0120267	0.043442	0.059439	0.0203701	0.00653236	0.00952984	0.00688269	0.0442061	0.228621	0.0251337	0.0347711	0.0131047	0.11627	0.0284353	0.069497
DO224498	PCAWG	Stomach-AdenoCa	Stomach-AdenoCa	0.567091	0.000503	9.19e-07	7.4e-09	1.18e-09	1.02e-08	6.62e-08	3.06e-10	2.94e-11	4.47e-14	8.15e-07	0.141738	0.0352641	5.43e-06	1.13e-10	3.66e-06	0.000176	1.89e-05	2.27e-07	2.05e-06	1.72e-07	7.77e-12	1.67e-07	0.000685	6.81e-07	1.08e-07	1.47e-06	0.821597	3.37e-10	1.38e-06
DO220894	PCAWG	Skin-Melanoma	Skin-Melanoma	0	0	0	0	0	0	0	0	0	0	0	0	0	0	0	0	0	0	0	0	0	0	0	0	0	0	1	0	0	0
DO6255	PCAWG	Cervix-SCC	Head-SCC	2.53451	0.0161065	0.151839	0.0384324	0.0156628	0.0210851	0.0171654	0.00158763	0.00125488	0.000816	0.189476	0.00908988	0.00363003	0.223388	0.00402961	0.0126853	0.012646	0.0547884	0.0498929	0.00500607	0.000854	0.00386171	0.0253316	0.0508421	0.0125193	0.00393784	0.01356	0.0230626	0.00676181	0.0306877
DO46977	PCAWG	Kidney-RCC	Kidney-RCC	0.476977	0.000833	0.00422659	0.00315843	0.00225894	0.00239158	0.00386291	0.000244	0.000344	3.88e-05	0.00146823	0.00764569	0.00076	0.00437141	0.000781	0.925756	0.00878482	0.00360941	0.000277	0.000239	0.000241	0.000387	0.00489068	0.00156768	0.00967131	0.00134815	0.000538	0.00507948	0.000929	0.00429916
DO35545	PCAWG	CNS-Medullo	CNS-Medullo	0.399655	0.000447	0.000306	0.00132175	0.00029	0.00126542	0.00181657	0.918407	0.00184532	0.058424	0.000643	0.000451	0.000328	0.000765	0.00135698	0.000169	0.000474	0.000874	0.000174	0.000224	0.000229	0.00414586	0.000533	0.000712	0.000269	0.00201	0.000524	0.000728	0.000726	0.000541
DO45309	PCAWG	Biliary-AdenoCa	Liver-HCC	1.38423	0.0441469	0.0336278	0.0102375	0.00378046	0.00206531	0.0132788	0.000212	0.000716	2.4e-05	0.00216749	0.0161527	0.00279311	0.00695695	0.000922	0.0713256	0.701787	0.0234514	0.00406685	0.00641569	0.00543402	0.000325	0.00227008	0.00624168	0.0154652	0.00314473	0.012098	0.00799368	0.00151179	0.00138693
DO45161	PCAWG	Liver-HCC	Liver-HCC	0.00331869	0.000369	1.15e-07	9.08e-08	1.11e-09	2.19e-10	4.53e-08	1.52e-14	3.88e-12	5.27e-17	1.32e-09	2e-07	4.2e-08	6.89e-09	5.48e-12	1.35e-07	0.999629	1.93e-07	4.17e-09	7.07e-09	4.54e-11	1.6e-13	8.96e-09	1.78e-07	1.71e-08	5.92e-09	7.24e-07	3e-07	6.13e-12	4.93e-09
DO51522	PCAWG	Panc-AdenoCa	Panc-AdenoCa	0.294703	0.0178952	0.000491	1.48e-05	9.47e-05	6.2e-06	5.13e-05	2.81e-05	7.27e-06	8.24e-08	1.46e-05	0.000145	0.0137495	0.000361	1.92e-05	4.92e-06	0.000717	0.000994	0.000136	6.63e-05	2.38e-05	4.96e-07	3.64e-05	0.943658	6.08e-05	7.49e-05	1.52e-05	0.0212401	3.81e-06	9.06e-05
DO46745	PCAWG	Panc-Endocrine	Panc-Endocrine	2.26532	0.0118624	0.00821302	0.0198486	0.00626532	0.0127383	0.0212679	0.00432688	0.0266731	0.019764	0.00767643	0.0058577	0.0071077	0.00744243	0.0106484	0.0275533	0.021992	0.0130978	0.00586043	0.0133039	0.0343699	0.0786309	0.00729664	0.00544913	0.458078	0.0176488	0.018475	0.0154194	0.108259	0.00487286
DO10858	PCAWG	Eso-AdenoCa	Eso-AdenoCa	2.3e-14	0	0	0	0	0	0	0	0	0	0	0	1	0	0	0	0	0	0	0	0	0	0	2.33e-30	0	0	0	1.25e-15	0	0
DO11148	PCAWG	CNS-GBM	CNS-GBM	0.000278	1.17e-06	1.72e-07	1.77e-06	2.97e-07	9.41e-09	0.99998	2.83e-07	1.34e-06	1.51e-09	3.29e-07	2.67e-07	8.09e-08	1.4e-07	4.41e-09	6.98e-07	5.71e-06	3.82e-07	1.62e-07	1.11e-07	8.46e-09	6.38e-09	5.82e-07	6.26e-07	4.46e-07	2.48e-07	4.26e-06	3.23e-07	1.75e-09	1.98e-07
DO34905	PCAWG	Panc-AdenoCa	Panc-AdenoCa	0.38873	0.0787093	0.000201	4.49e-05	5.42e-06	0.00104236	1.84e-05	3.82e-10	8.24e-09	8.93e-12	9.31e-05	1.69e-05	0.000173	0.000107	1.78e-07	0.00138069	0.000881	0.00204995	3.08e-05	1.23e-07	4.89e-08	5.81e-10	0.0078333	0.904638	1.35e-05	7.32e-05	0.000262	0.00209007	1.3e-08	0.000335
DO34696	PCAWG	Panc-AdenoCa	Panc-AdenoCa	0.0697165	0.000954	3.93e-05	6.33e-06	3.95e-07	1.27e-05	2.36e-05	4.33e-07	2.58e-08	7.21e-10	1.63e-05	0.000252	0.00158677	5.14e-05	4.55e-06	1.66e-06	8.67e-05	0.0018544	2.92e-05	1.81e-06	4.7e-07	1.62e-07	2.96e-05	0.990212	1.24e-05	5.91e-06	4.48e-05	0.0047618	3.47e-08	1.19e-05
DO51510	PCAWG	Panc-AdenoCa	Panc-AdenoCa	0.0234454	0.000838	1.45e-05	1.66e-07	3.45e-11	0.000443	2.27e-09	2.74e-10	1.06e-11	1e-16	1.15e-08	0.00023	8.4e-06	2.12e-06	1.45e-10	4.51e-05	0.000249	0.000729	7.9e-07	6.26e-09	8.34e-11	4.65e-12	0.000111	0.997295	1.66e-08	9.4e-09	6.83e-08	2.97e-05	4.31e-13	4.33e-06
DO50855	PCAWG	Liver-HCC	Liver-HCC	0.234029	0.0285662	8.79e-05	0.000532	0.000268	0.000649	0.000133	7.1e-06	1.42e-06	7.53e-08	0.000242	0.000225	0.000653	9.19e-05	7.56e-07	0.000871	0.95774	0.000235	0.000295	0.000104	2.95e-05	2.13e-07	0.000446	0.00388413	2.36e-05	0.000293	0.00269609	0.00145999	3.79e-07	0.000465
DO51542	PCAWG	Panc-AdenoCa	Panc-AdenoCa	0.938892	0.0198955	0.00168434	0.000201	0.00011	5.05e-05	0.000222	4.5e-05	6.88e-06	1.74e-07	0.000202	0.00310417	0.0704578	0.00132947	0.000186	0.000184	0.0145941	0.00187048	0.0013519	0.000172	6.27e-05	1.32e-06	0.000256	0.73269	0.000102	0.000954	5.12e-05	0.146162	1.06e-05	0.00404353
DO822	PCAWG	Bladder-TCC	Bladder-TCC	0.900384	0.00110338	0.818169	0.00249629	4.63e-05	0.031381	0.00236157	5.24e-05	1.07e-05	7.16e-07	0.0220645	0.0141439	0.000178	0.0217803	1.73e-05	0.0215419	0.0064894	0.00272118	0.000244	3.16e-06	2.92e-06	4.77e-05	0.0115584	0.0024645	0.00130828	0.000423	0.00458908	0.00131351	0.000107	0.03338
DO50365	PCAWG	Eso-AdenoCa	Eso-AdenoCa	8.94e-06	2.87e-12	3.4e-28	1.05e-39	1.4e-45	4.18e-34	2.38e-33	0	0	0	1.08e-31	6.48e-20	0.999999	3.73e-30	2.64e-40	3.38e-34	1.28e-22	4.94e-24	6.65e-29	2.65e-35	4.48e-44	1.4e-45	3.64e-30	5.62e-07	8.12e-35	5.74e-37	7.13e-28	1.51e-08	0	6.51e-27
DO220116	PCAWG	Bone-Leiomyo	Bone-Leiomyo	2.07e-10	1.25e-16	5.45e-16	1	9.18e-13	5.34e-14	1.28e-12	5.63e-16	1.91e-16	1.04e-19	2.19e-15	1.92e-17	7.28e-16	1.38e-15	6.46e-17	4.06e-14	2.2e-13	3.93e-12	2.38e-14	7.96e-16	9.9e-18	1.72e-16	3.83e-14	2.79e-16	5.11e-16	1.1e-15	3.54e-12	1.15e-12	5.26e-19	8.99e-15
DO45163	PCAWG	Liver-HCC	Liver-HCC	6.16e-05	4.58e-06	4.26e-10	3.02e-10	9.74e-14	1.05e-11	2.54e-11	3.83e-16	1.79e-16	1.24e-20	1.63e-10	1.5e-08	1.72e-10	1.7e-11	5.62e-17	1.21e-08	0.999995	3.64e-12	1.54e-11	5.38e-11	3.2e-12	1.36e-18	5.5e-13	2.27e-09	2.03e-12	1.14e-11	4.88e-12	1.06e-08	2.57e-18	6.33e-12
DO6410	PCAWG	Lymph-UCLL	Lymph-CLL	2.58726	0.0178883	0.00562342	0.0182065	0.0121569	0.0106548	0.0261388	0.0064259	0.00714174	0.0134703	0.00977621	0.0151837	0.0115482	0.0133806	0.0332562	0.0149858	0.0366019	0.0327431	0.00686474	0.028783	0.25407	0.0492936	0.00921551	0.0268429	0.253851	0.00660096	0.0199195	0.024475	0.0223576	0.0125444
DO36572	PCAWG	ColoRect-AdenoCa	ColoRect-AdenoCa	2.02e-05	8.32e-11	3.54e-12	2.51e-16	1.69e-20	2.56e-15	1.37e-17	9.16e-20	3.42e-20	2.82e-25	6.59e-14	0.999999	2.21e-08	5.89e-13	1.86e-16	7.98e-12	1.4e-09	1.57e-12	2.74e-14	2.73e-12	7.03e-17	1.85e-20	7.39e-14	1.31e-06	5.05e-14	1.34e-14	2.43e-15	3.86e-08	2.11e-19	2.45e-12
DO219967	PCAWG	Bone-Leiomyo	Bone-Leiomyo	2.9e-07	9.32e-13	2.12e-12	1	4.12e-09	2.48e-10	2.63e-09	3e-11	6.21e-12	2.48e-12	2.69e-12	1.53e-12	2.34e-13	5.93e-12	1.52e-12	3.42e-11	1.58e-11	6.67e-09	7.88e-12	1.63e-10	1.96e-12	4.36e-10	3.86e-10	1.31e-11	1.32e-11	2.98e-11	1.26e-11	1.02e-09	6.1e-12	1.82e-10
DO51488	PCAWG	Panc-AdenoCa	Panc-AdenoCa	1.89443	0.0438516	0.00550888	0.00620262	0.00668436	0.0143753	0.0262091	0.00775152	0.00352313	0.000965	0.00661737	0.0181269	0.0531254	0.00722568	0.00533085	0.00335174	0.0140462	0.0359906	0.00478299	0.00729134	0.0108335	0.00112678	0.00889614	0.569521	0.00578097	0.0349823	0.00465732	0.0801986	0.00309955	0.00994347
DO48991	PCAWG	Cervix-SCC	Head-SCC	1.55566	0.00371067	0.1364	0.00460692	0.000186	0.183345	0.00320284	7.33e-05	9.88e-06	9.09e-07	0.267805	0.000519	0.000644	0.368662	0.000152	0.00390046	0.00452132	0.00248498	0.00500533	0.000515	1.99e-05	6.71e-06	0.0030945	0.00474063	8.86e-05	0.00025	0.000861	0.00209717	0.000363	0.00273262
DO27334	PCAWG	Lung-SCC	Lung-SCC	1.16e-11	7.27e-16	1.97e-21	2.08e-20	5.25e-21	2.89e-18	8.37e-19	1.87e-42	1.54e-33	0	1.81e-19	2.73e-24	4.85e-19	6.93e-14	6.01e-39	3.53e-18	7.18e-16	5.57e-13	1	3.07e-29	3.65e-32	1.54e-40	4.45e-16	1.07e-23	2.14e-23	5.39e-18	7.35e-18	6.8e-18	4.45e-35	2.65e-21
DO46792	PCAWG	Prost-AdenoCa	Prost-AdenoCa	9.41e-05	1.56e-07	6.15e-09	1.69e-07	2.76e-08	1.37e-06	3.63e-08	2.27e-07	1.77e-09	1.49e-09	1.95e-08	4.53e-09	1.56e-08	6.19e-08	2.63e-08	7.9e-07	6e-08	4.05e-07	3.18e-08	1.22e-07	3.12e-08	4.54e-09	1.43e-06	1.74e-07	1.58e-07	0.999994	6.45e-09	7.41e-07	6.13e-10	6.72e-08
DO35576	PCAWG	CNS-Medullo	CNS-Medullo	1.31131	0.0014772	0.00153809	0.00275192	0.00178607	0.00344796	0.00773821	0.51944	0.00935584	0.336243	0.00197974	0.00137515	0.00218184	0.00286745	0.00193655	0.000996	0.00228313	0.00340681	0.000912	0.00227719	0.00188379	0.0698644	0.00126151	0.0029522	0.00114376	0.00892785	0.00192509	0.00349434	0.00284652	0.00170579
DO50857	PCAWG	Liver-HCC	Liver-HCC	0.0216208	0.000443	0.000116	5.69e-06	1.13e-07	3.32e-05	5.3e-06	9.87e-10	9.12e-09	1.82e-12	1.51e-05	0.000874	4.55e-05	0.000137	3.64e-07	0.000246	0.997632	0.000136	2.44e-06	5.06e-06	2.53e-06	3.47e-08	2.16e-05	2.36e-05	4.68e-05	1.55e-06	0.000121	3.32e-05	1.39e-08	5.26e-05
DO38946	PCAWG	Thy-AdenoCa	Thy-AdenoCa	2.69799	0.0175021	0.0156445	0.0432687	0.0598485	0.017042	0.0264439	0.00274864	0.0052545	0.00638659	0.0115419	0.018139	0.0171048	0.021978	0.0148436	0.0808236	0.0254467	0.0162856	0.0103606	0.0166097	0.112957	0.00599769	0.0207732	0.0116539	0.0354187	0.016871	0.0247545	0.0229083	0.307459	0.0139327
DO222292	PCAWG	Stomach-AdenoCa	Stomach-AdenoCa	0.496597	2.31e-13	3.26e-18	5.5e-17	5.29e-20	5.94e-21	3.88e-20	7.03e-28	3.44e-29	1.71e-36	3.87e-14	3.88e-08	0.197054	2.61e-17	8.09e-27	6.68e-18	1.97e-10	2.82e-09	7.07e-12	1.12e-15	6.17e-18	4.26e-27	2.61e-12	2.7e-05	2.37e-17	6.06e-16	1.08e-11	0.802919	1.25e-24	1e-12
DO220861	PCAWG	Skin-Melanoma	Skin-Melanoma	1.13e-27	2.54e-34	0	3.36e-32	9.74e-33	6.71e-39	5.99e-29	0	8.41e-45	0	2.1e-38	3.16e-35	1.25e-30	9.42e-41	0	1.96e-44	4.18e-33	1.11e-33	9.36e-39	7.68e-39	4.2e-45	0	5.5e-37	5.46e-40	2.38e-44	6.33e-40	1	4.7e-32	0	5.83e-39
DO51142	PCAWG	Prost-AdenoCa	Prost-AdenoCa	0.747327	0.000376	0.00330534	0.00664252	0.00124263	0.0160144	0.00880385	0.0403772	0.00192207	0.000321	0.00228349	0.00163797	0.00127603	0.00172012	0.00695432	0.00149523	0.00403306	0.00563602	0.000472	0.000373	0.000331	0.00147098	0.00258267	0.0110653	0.00162785	0.864707	0.00187936	0.00576632	0.000294	0.00538973
DO15014	PCAWG	Head-SCC	Head-SCC	1.04996	0.0142029	0.0239175	0.0015638	0.00399398	0.000756	0.000712	1.25e-06	2.16e-05	1.76e-08	0.0345731	0.00869853	0.00981552	0.779149	6.51e-06	0.000479	0.0240551	0.00179531	0.0492811	0.00124428	0.000272	1.37e-06	0.000487	0.00763625	0.00100107	0.00298057	0.00428083	0.0279914	2.5e-05	0.00105853
DO23513	PCAWG	Liver-HCC	Liver-HCC	1.47e-05	9.91e-07	1.11e-12	2.78e-11	4.61e-13	2.24e-14	3.42e-11	2.35e-19	1.53e-15	6.37e-23	2.48e-14	6.75e-10	2.42e-12	1.44e-12	3.29e-18	2.59e-10	0.999999	6.45e-11	1.26e-12	4.07e-12	1.81e-15	1.66e-19	3.65e-13	2.45e-12	4.27e-12	3.15e-12	8.54e-10	6e-12	1.15e-15	7.44e-12
DO44744	PCAWG	Liver-HCC	Liver-HCC	0.0458601	0.00633105	2.45e-05	1.32e-05	1.13e-05	5.63e-07	2.78e-06	5.09e-10	1.28e-08	2.25e-12	1.23e-05	0.000149	2.49e-05	3.6e-06	2.29e-08	8.1e-05	0.99296	3.6e-05	7.86e-06	1.32e-05	1.69e-06	6.68e-10	1.5e-06	6.19e-05	3.32e-05	1.55e-06	0.000177	3.97e-05	7.29e-08	1.29e-05
DO217822	PCAWG	Stomach-AdenoCa	Stomach-AdenoCa	0.275569	4.66e-12	1.06e-17	2.56e-22	1.27e-24	3.86e-26	3.3e-25	1.55e-34	5.89e-31	3.2e-39	1.42e-17	1.33e-11	0.0786937	1.16e-16	3.73e-28	9.72e-28	1.06e-12	3.79e-19	3.5e-18	1.46e-15	1.04e-20	1.45e-29	1.87e-21	1.16e-07	8.31e-25	2.2e-21	8.33e-23	0.921306	4.57e-31	3.16e-17
DO220871	PCAWG	Skin-Melanoma	Skin-Melanoma	0.0715296	5.77e-05	0.000485	7.93e-05	9.33e-05	0.00292716	0.000433	1.77e-06	1.8e-06	9.09e-09	3.78e-05	0.000281	0.000276	0.000893	1.42e-05	3.32e-05	0.00107518	0.00049	5.87e-05	9.38e-06	5.64e-06	7.01e-06	0.000756	5.29e-05	6.01e-06	1.33e-05	0.991069	0.000594	2.81e-08	0.000248
DO35098	PCAWG	Panc-AdenoCa	Panc-AdenoCa	2.28828	0.00978469	0.0294182	0.0151013	0.0137922	0.0223656	0.0387908	0.0271766	0.0033547	0.00573395	0.0188055	0.0180692	0.0171821	0.0153422	0.0115688	0.00628252	0.0280869	0.0520363	0.0112873	0.00698201	0.00806627	0.0170504	0.0203412	0.491481	0.0162368	0.0161782	0.0123239	0.0503541	0.00725134	0.00955587
DO220848	PCAWG	Skin-Melanoma	Skin-Melanoma	1.9078	0.0141797	0.00622698	0.0539762	0.0160033	0.00645222	0.0699106	0.00242793	0.00938373	0.00114064	0.0192407	0.0120475	0.0118085	0.00483662	0.00428238	0.0116076	0.01332	0.0548177	0.00958082	0.0124016	0.00701828	0.00447593	0.0101344	0.0122038	0.0130769	0.00480287	0.579155	0.0200878	0.00363501	0.0117657
DO44875	PCAWG	Liver-HCC	Myeloid-MPN	3.1671	0.0125879	0.0289566	0.0678239	0.0313458	0.015616	0.049914	0.00995396	0.0167536	0.00974648	0.00997117	0.0285291	0.0188717	0.0172879	0.0396555	0.0413747	0.0853447	0.0286913	0.014837	0.0157225	0.0231788	0.10512	0.0339592	0.0212037	0.0257283	0.0732934	0.0439211	0.0378509	0.0473904	0.0453705
DO35544	PCAWG	CNS-Medullo	CNS-Medullo	0.029785	3.3e-05	5.07e-05	0.00024	2.9e-05	0.000293	4.12e-05	0.996927	0.000213	0.000188	4.88e-05	4.41e-05	9.87e-06	7.97e-05	5.22e-05	0.000466	7.16e-05	5.26e-05	3.23e-05	3.85e-05	8.02e-06	0.000258	9.71e-05	6.77e-05	0.000248	0.000217	3.17e-05	0.000102	2.48e-05	3.53e-05
DO33168	PCAWG	Panc-AdenoCa	Panc-AdenoCa	1.4132	0.059346	0.00265154	0.0016305	0.000893	0.000136	0.00201388	5.42e-06	8.94e-05	4.14e-07	0.000722	0.0266418	0.0656474	0.00153245	1.52e-05	0.00209211	0.0169324	0.00614127	0.00284437	0.000338	0.000138	1.45e-05	0.000784	0.573902	0.00048	0.0250759	0.00190463	0.205249	1.83e-05	0.00276182
DO51468	PCAWG	Panc-AdenoCa	Panc-AdenoCa	0.176088	0.00979528	2.91e-05	1.58e-05	1.65e-06	0.000163	4.5e-05	1.34e-05	3.89e-06	4.54e-08	1.94e-05	0.000574	0.0119358	0.000193	6.82e-06	9.65e-05	0.00232538	0.000773	3.7e-05	5.27e-05	3.42e-05	5.63e-06	4.92e-05	0.970891	1.09e-05	1.79e-05	3.01e-05	0.00271708	2.56e-07	0.000162
DO50859	PCAWG	Liver-HCC	Liver-HCC	8.53e-07	4.81e-09	2.25e-10	8.13e-11	1.82e-12	1.82e-12	3.96e-11	1.65e-14	3.49e-15	1.26e-24	2.72e-14	3.84e-09	2.14e-10	1.14e-09	1.1e-11	2.26e-08	1	1.76e-11	8.4e-12	2.73e-12	5.65e-14	3.57e-19	1.18e-11	2.25e-13	5.8e-12	1.26e-10	2.51e-09	1.21e-08	4.7e-17	7.55e-10
DO6742	PCAWG	Lymph-UCLL	Lymph-CLL	0.67144	0.00099	0.00104782	0.00399205	0.00239153	0.00054	0.0038327	0.000313	0.000345	5.71e-05	0.000633	0.00447678	0.00233771	0.00264579	0.00307886	0.00138077	0.00872942	0.0023221	0.000555	0.0883224	0.855724	0.00037	0.000963	0.0026675	0.00563691	0.000312	0.00260128	0.00246139	0.000586	0.000687
DO35892	PCAWG	CNS-PiloAstro	CNS-PiloAstro	1.95435	0.00710846	0.00884206	0.0103851	0.0135633	0.00830103	0.0197668	0.0463822	0.0200995	0.598926	0.0118811	0.0106578	0.018419	0.0117348	0.0204748	0.00696406	0.00870471	0.01061	0.00723362	0.0111753	0.00874955	0.0331227	0.00815512	0.0165968	0.0118603	0.0122832	0.0108435	0.0239149	0.0100958	0.0131484
DO50398	PCAWG	Eso-AdenoCa	Eso-AdenoCa	0.0503618	3.63e-30	0	0	0	0	0	0	0	0	0	3.57e-24	0.991211	0	0	0	6.68e-36	0	0	1.12e-44	0	0	0	3.81e-16	0	0	0	0.00878947	0	0
DO45165	PCAWG	Liver-HCC	Liver-HCC	0.00483373	0.000401	1.66e-06	6.31e-07	1.52e-07	6.58e-08	1.22e-08	2.5e-09	6.5e-10	1.1e-14	2.82e-08	3.46e-06	1.64e-05	5.93e-06	2.8e-08	1.89e-05	0.999486	1.52e-07	1.13e-07	1.39e-07	1.4e-07	1.39e-11	4.83e-08	3.93e-08	1.51e-07	2.63e-07	8.14e-07	6.35e-05	7.61e-10	4.22e-07
DO44974	PCAWG	Liver-HCC	Liver-HCC	1.42e-05	7.93e-07	9.51e-11	6.28e-10	8.12e-15	4.21e-12	9.28e-11	1.16e-24	1.66e-19	8.96e-30	3.78e-14	1.07e-10	2.31e-12	2.37e-14	1.15e-18	5.83e-09	0.999999	2.88e-09	2.6e-13	1.33e-15	2.07e-18	9.4e-24	9.07e-08	5.39e-11	8.76e-11	5.02e-13	2.62e-08	7.61e-11	5.03e-18	5.26e-10
DO32893	PCAWG	Panc-AdenoCa	Panc-AdenoCa	0.00850321	4.18e-05	1.54e-06	1.13e-06	8.87e-08	3.43e-07	9.34e-07	4.19e-08	1.97e-08	9.27e-10	4.88e-06	9.14e-06	0.000358	7.1e-07	2.32e-06	7.15e-07	2.32e-05	7.46e-06	4.61e-07	1.49e-06	2.53e-06	2.16e-07	5.04e-07	0.999071	3.54e-07	1.66e-06	7.98e-08	0.000468	4.55e-07	6.55e-07
DO46334	PCAWG	Ovary-AdenoCa	Ovary-AdenoCa	0.148958	0.000533	0.000258	0.00136999	9.77e-05	0.000651	0.000323	4.38e-06	1.29e-05	1.6e-06	0.000475	0.000322	0.000108	0.000143	0.000551	0.000255	0.000425	0.00051	0.00143042	3.97e-05	3.25e-05	1.64e-05	0.97799	0.0023506	5.12e-05	0.000155	0.000195	0.000284	3e-05	0.0113853
DO51067	PCAWG	Prost-AdenoCa	Prost-AdenoCa	0.00690615	1.23e-05	1.07e-06	1.38e-05	1.56e-05	1.08e-05	5.16e-06	3.55e-05	1.92e-06	1.53e-05	3.75e-06	4.99e-06	9.74e-07	1.7e-05	2.18e-06	0.000133	1.15e-05	1.81e-05	5.22e-06	1.26e-05	6.62e-05	7.39e-06	4.66e-05	8.17e-06	0.000138	0.999368	1.77e-06	3.36e-05	2.21e-07	9.49e-06
DO49956	PCAWG	Cervix-SCC	Cervix-SCC	1.45079	0.023512	0.163615	0.00146036	0.000484	0.00270442	6.34e-05	5.04e-07	3.18e-06	1.1e-08	0.543755	0.00303172	0.00210453	0.174026	1.34e-05	0.00167443	0.00702387	0.0105783	0.0275568	7.74e-05	0.000102	1.87e-07	0.00242659	0.00251699	0.0017494	0.000181	0.00135841	0.00802205	0.000427	0.021533
DO51063	PCAWG	Prost-AdenoCa	Prost-AdenoCa	0.228084	0.00119482	0.000386	0.00198916	0.000542	0.00103053	0.000858508	0.00135656	0.000309	0.000479	0.00120593	0.000415	0.00107396	0.000345	0.00269024	0.00105543	0.00133928	0.000888	0.000711	0.000493	0.00189606	0.000637	0.000527	0.00265666	0.00106121	0.970251	0.000475	0.00161449	0.0011642	0.00135516
DO548	PCAWG	Bladder-TCC	Bladder-TCC	0.106087	1.59e-06	0.979216	8.23e-06	2.02e-06	6.36e-08	1.14e-05	1.48e-09	7.91e-10	1.54e-16	2.95e-07	9.7e-06	3.43e-05	8.23e-05	8.04e-10	5.96e-07	0.000102	7.67e-05	0.00025	6.42e-08	2.85e-09	1.65e-12	9.73e-07	1.1e-06	1.5e-07	0.0199826	1.74e-05	0.000147	8.71e-10	5.57e-05
DO29146	PCAWG	Ovary-AdenoCa	Ovary-AdenoCa	0.00400823	3.66e-09	5.53e-10	2.59e-07	4.58e-09	2.76e-09	9.25e-12	1.08e-10	1.99e-15	2.29e-13	1.64e-08	4.22e-09	3.17e-07	8.47e-10	1.04e-10	4.83e-09	1.43e-07	1.49e-08	1.89e-08	4.7e-09	2.12e-11	5.52e-12	0.999561	6.43e-09	1.68e-13	0.000393	3.23e-09	7.46e-06	2.64e-10	3.8e-05
DO45167	PCAWG	Liver-HCC	Kidney-RCC	2.87889	0.0888367	0.0435168	0.0211373	0.0050536	0.0257111	0.0200805	0.00162214	0.00472737	0.00137719	0.0151688	0.040005	0.0269449	0.0509728	0.00721416	0.159473	0.147991	0.0216559	0.0102182	0.00747547	0.0177634	0.0130722	0.019868	0.0247981	0.103428	0.0187235	0.0247373	0.0270899	0.019631	0.0317069
DO45065	PCAWG	Liver-HCC	Liver-HCC	0.746024	0.0133068	0.00343414	0.00760324	0.000505	0.00226907	0.00904599	4.36e-05	0.000177	3.41e-06	0.00215322	0.0113907	0.00267249	0.00316757	0.00197684	0.0135472	0.871746	0.00498881	0.00270301	0.00138224	0.000598	6.68e-05	0.0047412	0.0128674	0.00340354	0.000684	0.014428	0.00464303	4.88e-05	0.00640347
DO30340	PCAWG	Ovary-AdenoCa	Ovary-AdenoCa	1.75999	0.00111533	0.0212102	0.026213	0.00443278	0.113313	0.00487634	0.000361	0.000239	5.12e-05	0.00826711	0.0165368	0.0028542	0.0136962	0.00181693	0.0405863	0.0221842	0.00470251	0.00559852	0.0010897	0.0014039	0.000234	0.574702	0.0179198	0.00258528	0.00805774	0.0265869	0.0145074	0.00275305	0.062106
DO14264	PCAWG	Head-SCC	Head-SCC	0.663488	0.000232	0.106965	0.000816	2.5e-06	0.0371684	2.31e-06	1.01e-06	1.22e-07	7.87e-10	0.0177726	9.54e-05	2.77e-05	0.826987	0.000108	0.000186	0.000179	0.000268	0.00216305	2.49e-05	5.13e-08	1.05e-07	0.00330578	0.00131101	2.87e-05	0.000279	0.000254	0.000189	9.28e-06	0.00162312
DO45169	PCAWG	Liver-HCC	Liver-HCC	3.88e-07	2.25e-08	2.29e-17	3.66e-20	5.08e-25	2.61e-18	7.1e-20	2.58e-28	1.84e-30	1.01e-38	2.52e-22	4.61e-15	4.24e-18	3.85e-17	1.13e-22	3.52e-13	1	6.13e-19	5.17e-22	1.35e-17	2.4e-24	3.47e-34	3.96e-15	4.85e-15	9.35e-19	1.13e-21	9.08e-15	1.06e-15	1.67e-30	1.17e-18
DO52171	PCAWG	Liver-HCC	Liver-HCC	1.21e-06	6.62e-08	1.04e-15	1.14e-13	4.51e-17	1.07e-19	2.74e-14	1.22e-22	1.31e-18	1.2e-26	2.52e-17	4.18e-10	1.1e-13	4.16e-15	5.79e-21	1.28e-12	1	5.82e-14	1.86e-15	4.03e-13	8.94e-14	1.77e-20	1.7e-17	1.82e-14	9.15e-16	3.93e-15	6.09e-13	1.75e-13	6.5e-19	2.02e-16
DO36969	PCAWG	ColoRect-AdenoCa	ColoRect-AdenoCa	0.00380569	1.39e-05	7.47e-08	1.06e-10	5.27e-12	4.6e-10	9.68e-11	9.31e-21	1.02e-18	1.15e-25	1.6e-10	0.99961	1.67e-06	8.53e-11	5.28e-13	4.81e-09	4.01e-06	1.67e-07	1.8e-10	4.54e-13	1.42e-14	7.92e-20	2.05e-09	0.000237	1.38e-10	4.43e-10	1.73e-07	0.00013	4.71e-16	2.93e-06
DO27773	PCAWG	Lymph-BNHL	Lymph-BNHL	0.0391623	2.44e-08	3.1e-09	2.02e-08	6.04e-09	9.82e-10	4.94e-09	2.86e-10	3.1e-10	1.03e-10	3.81e-08	3.58e-08	7.61e-09	1.98e-07	5.52e-10	2.72e-08	7.88e-07	5.47e-09	4.21e-09	0.993513	0.00648514	3.88e-10	3.5e-09	1.66e-08	1.62e-09	2.23e-09	2.2e-08	3.31e-07	3.18e-11	2.06e-09
DO220474	PCAWG	Kidney-ChRCC	Kidney-ChRCC	3.04385	0.0198303	0.0190549	0.0301372	0.00914349	0.0312868	0.0357647	0.0296806	0.0262444	0.044161	0.0194178	0.0152167	0.0171446	0.0205554	0.223674	0.0288666	0.0391167	0.026841	0.010296	0.0216839	0.0542766	0.0326486	0.0184056	0.0246394	0.0228581	0.0347598	0.0183099	0.0321039	0.0709041	0.0229778
DO35350	PCAWG	Panc-AdenoCa	Panc-AdenoCa	0.000396	3.22e-05	2.59e-09	5.02e-12	5.94e-15	1.3e-06	4.55e-13	8.2e-15	8.45e-17	1.49e-23	6.2e-12	1.09e-08	2.01e-08	1.12e-09	9.75e-12	3.41e-08	2.44e-07	3.66e-08	1e-10	9.77e-14	1.56e-16	2.78e-17	3.53e-07	0.999966	5.19e-12	1.63e-12	2.89e-09	2.66e-08	2.98e-20	2.73e-09
DO218230	PCAWG	Stomach-AdenoCa	Stomach-AdenoCa	1.65865	0.0287131	0.00200182	0.00712464	0.00318891	0.0133539	0.00107005	0.000185	0.000321	5.55e-05	0.0117489	0.0082415	0.133823	0.021804	0.000489	0.00197004	0.0460536	0.00399073	0.016465	0.00820593	0.00245296	0.000335	0.0145838	0.0595995	0.00131311	0.00369831	0.00527246	0.586321	0.000289	0.0173302
DO52681	PCAWG	Lymph-BNHL	Lymph-BNHL	3.15e-07	3.68e-17	1.76e-19	4.35e-19	3.44e-20	1.49e-23	1.2e-18	1.23e-22	4.38e-21	9.42e-27	5.51e-21	1.07e-17	2.22e-18	5.98e-16	2.67e-21	4.19e-18	5.41e-16	3.03e-17	3.48e-21	1	1.81e-08	4.08e-24	4.22e-20	2.14e-19	2.31e-19	1.04e-18	5.05e-18	1.76e-15	4.17e-21	8.35e-19
DO17977	PCAWG	Kidney-RCC	Kidney-RCC	0.007297	1.81e-05	3.22e-05	3.02e-05	1.22e-06	7.87e-06	1.04e-05	2.72e-08	5.82e-08	1.17e-09	2.27e-05	4.65e-05	2.29e-06	3.19e-05	7.66e-07	0.999287	0.000371	1.26e-05	1.46e-06	2.74e-06	7.43e-07	9.48e-08	1.84e-05	9.25e-06	2.13e-05	5.35e-06	1.78e-05	8.05e-06	1.85e-07	3.92e-05
DO221541	PCAWG	Panc-AdenoCa	Breast-AdenoCa	1.64598	0.00176589	0.0198072	0.00197247	8.81e-05	0.422833	0.000206	1.55e-06	6.36e-07	1.68e-09	0.0259932	0.0109033	0.00145781	0.0424345	1.27e-05	0.00420711	0.00488403	0.0180718	0.00801649	3.34e-06	1.4e-06	1.07e-06	0.323518	0.0472591	6.53e-05	9.97e-05	0.00837951	0.00376187	9.95e-07	0.0542535
DO14232	PCAWG	Head-SCC	Head-SCC	2.53e-05	1.31e-12	1.63e-07	1.46e-10	3.02e-11	2.3e-12	2.82e-12	2.25e-14	2.7e-15	1.28e-23	2.41e-08	3.88e-07	3.4e-08	0.999998	4.69e-16	2.52e-09	1.22e-07	5.98e-12	6.45e-07	3.85e-12	2.02e-13	5.07e-19	1.08e-10	1.14e-12	1.3e-11	7.1e-11	2.21e-11	2.1e-07	5.82e-14	4.78e-09
DO23514	PCAWG	Liver-HCC	Liver-HCC	2.54e-05	1.73e-06	2.35e-11	3.44e-15	2.2e-19	4.05e-14	8.16e-16	1.76e-20	6.47e-21	1.73e-27	3.29e-15	1.52e-09	8.53e-14	2.58e-12	1.87e-18	3.73e-08	0.999998	1.46e-13	6.43e-16	9.77e-13	1.2e-15	5.66e-22	1e-13	4.19e-10	1.06e-13	4.61e-14	6.68e-15	2.49e-13	1.28e-22	1.08e-14
DO27813	PCAWG	Lymph-BNHL	Lymph-BNHL	0.114913	6.32e-13	4.87e-16	7.69e-13	2.89e-14	1.11e-13	1.29e-12	1.49e-16	4.19e-16	4.81e-17	2.48e-13	2.38e-10	3.04e-12	1.21e-11	1.73e-13	3.55e-12	3.34e-09	4.6e-12	8.81e-15	0.975542	0.0244575	3.51e-15	6.15e-12	1.19e-11	4.5e-12	1.24e-12	2.36e-13	2.15e-10	4.46e-15	5.4e-13
DO43739	PCAWG	Uterus-AdenoCa	Uterus-AdenoCa	2.73876	0.00540951	0.0429341	0.0476706	0.0170978	0.0625593	0.0266057	0.0055998	0.00335509	0.00159658	0.0379482	0.0294687	0.0120976	0.0314891	0.00401261	0.0142019	0.023067	0.021039	0.0288311	0.00580554	0.00345461	0.00411547	0.138402	0.016664	0.0108614	0.0476718	0.067522	0.0312828	0.00943711	0.2498
DO41951	PCAWG	Uterus-AdenoCa	Uterus-AdenoCa	1.64206	0.00396524	0.0293234	0.0202948	0.00685686	0.0188365	0.00525229	0.000496	0.000227	5.99e-05	0.00646958	0.0106549	0.0135394	0.016213	0.00326694	0.00374374	0.0105258	0.0116288	0.0170749	0.00137604	0.000889	0.000343	0.212098	0.0137568	0.00164748	0.0038733	0.0113014	0.0122515	0.00217035	0.561865
DO12382	PCAWG	CNS-GBM	CNS-GBM	0.153078	2.62e-05	8.61e-05	0.00160257	0.000691	4.51e-05	0.979355	0.00212942	0.00655846	0.000269	4.08e-05	4.9e-05	9.19e-05	0.000122	0.00103089	0.00053	0.00149734	0.000225	0.000187	0.000216	0.000365	0.000177	0.000384	0.000312	0.00100378	0.00102471	0.00110939	0.00039	0.000115	0.000366
DO51137	PCAWG	Prost-AdenoCa	Prost-AdenoCa	3.37e-05	9.63e-09	8.19e-09	1.1e-07	1.46e-08	3.6e-07	7.95e-09	2.52e-07	2e-09	2.85e-08	6.57e-08	1.77e-08	3.29e-08	3.27e-08	3.57e-07	3.1e-08	5.11e-08	2.4e-08	5.16e-09	1.09e-08	6.09e-08	5.91e-08	2.86e-08	2.31e-07	6.3e-09	0.999998	1.23e-08	8.74e-08	2.52e-08	9.78e-08
DO220860	PCAWG	Skin-Melanoma	Skin-Melanoma	2.11e-14	1.69e-29	1.83e-22	2.72e-17	1.68e-18	9.45e-24	1.11e-15	4.01e-41	1.83e-35	0	7.02e-28	1.8e-24	2.27e-27	2.62e-23	6.64e-32	8.18e-30	2.27e-18	3.47e-20	1.12e-27	2.1e-31	1.96e-30	6.59e-39	3.61e-23	8.5e-28	3.58e-31	1.34e-29	1	3.76e-25	7.01e-45	1.2e-24
DO45171	PCAWG	Liver-HCC	Liver-HCC	0.0119901	0.00140812	4.04e-06	3.05e-06	2.5e-07	3.22e-07	1.82e-06	1.45e-10	1.51e-08	4.61e-12	1.19e-07	2.09e-05	6.68e-06	8.25e-07	5.24e-10	8.26e-06	0.998486	1.67e-05	2.21e-06	1.94e-06	2.08e-07	5.81e-10	6.18e-07	6.24e-06	3.21e-06	6.6e-06	7.26e-06	1.18e-05	1.51e-08	2.46e-06
DO14420	PCAWG	Head-SCC	Head-SCC	0.854511	6.19e-05	0.2894	7.31e-06	3.64e-07	4.27e-05	7.38e-08	5.85e-13	2.85e-11	5.4e-16	0.0581273	1.67e-06	4.83e-06	0.6433	2.16e-10	2.39e-06	0.000141	1.86e-06	0.00849924	1.83e-08	3.67e-09	2.12e-12	2.48e-05	7.79e-06	3.93e-06	2.61e-08	2.22e-05	8.41e-06	6.77e-09	0.000342
DO35737	PCAWG	CNS-Medullo	CNS-Medullo	0.577361	0.00127909	0.00205971	0.00411684	0.00154382	0.00364394	0.00563296	0.909547	0.00555136	0.0148967	0.00328686	0.00213253	0.00130348	0.00229386	0.00155776	0.00178765	0.00317101	0.00290306	0.00104622	0.00125567	0.00115721	0.0114966	0.00168474	0.00130222	0.00178297	0.00384881	0.003018	0.00283254	0.00152487	0.00234254
DO11238	PCAWG	CNS-GBM	CNS-GBM	8.83e-05	3.12e-09	1.18e-08	1.4e-07	3.81e-08	9.82e-10	0.999994	5.89e-07	3.25e-06	1.44e-09	1.18e-08	5.84e-09	9.47e-09	2.69e-08	7.39e-09	2.37e-08	2.11e-07	4.1e-08	1.11e-08	1.52e-08	1.19e-09	5.76e-10	1.83e-09	4.27e-08	8.69e-09	3.83e-09	1.67e-06	1.13e-08	1.47e-10	9.32e-09
DO32900	PCAWG	Panc-AdenoCa	Panc-AdenoCa	2.01137	0.0558047	0.0463691	0.00730047	0.000338	0.028533	0.00988143	1.63e-05	2.45e-05	8.04e-08	0.00950001	0.068885	0.018071	0.0172159	0.000261	0.0340772	0.0643235	0.0166083	0.00957955	0.000127	4.05e-05	1.3e-05	0.0178808	0.505266	0.00404236	0.00138551	0.0128459	0.0354234	4.59e-06	0.0361827
DO22890	PCAWG	Liver-HCC	Liver-HCC	0.0467423	0.000557	0.000402208	5.4e-05	6.17e-06	3.9e-05	4.33e-05	9.71e-07	7.81e-07	4.45e-11	5.63e-06	0.000785	0.000434	0.000674	6.28e-05	0.000533	0.994609	4.7e-05	2.76e-05	7.3e-06	2.13e-06	2.42e-08	4.46e-05	0.000127	5.06e-05	3.89e-05	0.000254	0.00101308	8.18e-08	0.000181
DO32980	PCAWG	Panc-AdenoCa	Panc-AdenoCa	0.0667356	0.00714144	5.69e-06	3.27e-06	2.45e-08	0.000223	1.81e-06	4.06e-08	1.29e-09	9.1e-14	7.56e-07	0.000709	0.000118	3.24e-05	1.35e-07	0.000659	0.000692	0.000131	1.82e-05	3.45e-07	7.55e-08	2.58e-10	2.92e-05	0.990074	5.01e-07	9.28e-07	3.45e-06	0.000151	7.59e-11	5.8e-06
DO51145	PCAWG	Prost-AdenoCa	Prost-AdenoCa	0.0553219	0.000214	0.000261	0.000128	0.000147	0.000322	0.000162	4.93e-05	0.000102	1.06e-05	0.000174	0.000156	0.000333	0.000322	0.000159	0.000273	0.000512	0.000349	0.000247	0.000116	0.000175	3.21e-05	0.000241	0.000236	5.86e-05	0.993985	0.000101	0.000783	4.28e-05	0.000309
DO5661	PCAWG	Breast-AdenoCa	Breast-AdenoCa	0.164251	0.00112226	0.000304	0.00055	0.00129593	0.973101	0.000239	1.38e-08	2.05e-07	3.05e-10	0.00023	4.09e-06	2.38e-06	7.83e-05	1.23e-07	3.56e-05	0.000931	0.000252	0.00038	2.23e-07	6.21e-08	8.49e-10	0.00524229	3.93e-05	3.41e-05	4.16e-06	0.0154038	5.17e-05	2.74e-07	0.000698
DO29850	PCAWG	Ovary-AdenoCa	Ovary-AdenoCa	0.0838475	1.51e-05	2.97e-05	0.00115974	9.63e-06	8.91e-06	4.2e-05	2.5e-09	2.07e-08	9.35e-12	6.92e-06	1.04e-05	3.99e-05	5.49e-05	2.37e-06	4.1e-06	3.3e-05	2.25e-05	0.000927	9.31e-07	2.32e-07	5.73e-09	0.986009	5.65e-05	1.1e-07	2.79e-06	4.17e-05	3.91e-05	3.12e-07	0.0114833
DO26512	PCAWG	Lung-SCC	Lung-SCC	5.13e-11	1.36e-23	1.66e-21	2.37e-23	2.59e-26	2.18e-21	5.93e-29	0	0	0	1.64e-16	7.3e-29	1.56e-19	2.78e-12	1.48e-30	6.76e-31	2.61e-24	2.99e-21	1	1.37e-28	5.57e-34	1.4e-45	9.44e-18	9.26e-22	7.54e-36	1.58e-33	1.02e-26	1.09e-21	2.01e-42	1.84e-21
DO44890	PCAWG	Liver-HCC	Liver-HCC	0.000328	1.85e-05	1.59e-07	3.91e-08	7.61e-11	1.51e-08	3.27e-07	6.88e-13	1.06e-11	2.2e-16	5.44e-09	2.66e-06	6.13e-07	2.88e-07	1.26e-09	7.9e-08	0.999974	1.23e-07	1.81e-08	1.13e-07	1.62e-08	7.1e-13	8.33e-08	6.57e-07	7.02e-09	1.18e-09	1.46e-06	4.01e-07	2.57e-12	1.44e-07
DO48672	PCAWG	Liver-HCC	Liver-HCC	4.97e-05	3.67e-06	4.08e-11	3.7e-11	4.47e-13	1.08e-13	8.22e-13	5.54e-21	1.32e-17	2.97e-24	9.77e-15	5.19e-11	4.13e-10	2.88e-12	3.38e-18	7.97e-11	0.999996	2.49e-11	6.34e-13	8.34e-13	1.02e-15	3.47e-20	4.81e-13	3.46e-11	2.07e-11	7.83e-13	1.9e-09	3.17e-09	2.05e-17	3.86e-12
DO47076	PCAWG	Kidney-RCC	Kidney-RCC	1.11299	0.00678887	0.00640457	0.0149513	0.0130557	0.00252698	0.00835297	0.00367993	0.00103867	9.96e-05	0.00229035	0.00676676	0.0010518	0.00587127	0.00676649	0.788803	0.0455109	0.00248665	0.0037069	0.00311213	0.0076594	0.000425	0.021738	0.00320756	0.0216749	0.00712504	0.00196417	0.00416183	0.00396836	0.00481061
DO16999	PCAWG	Kidney-RCC	Kidney-RCC	0.561569	0.00223947	0.00224453	0.00140173	0.000307	0.0352895	0.000237	0.00242984	6.96e-06	4.48e-06	0.000274	0.00146385	6e-05	0.000912	0.0147671	0.894005	0.00422565	0.00157396	0.000365	3.37e-05	3.96e-05	2.5e-05	0.0202188	0.0129741	0.000679	0.00144499	0.00063	0.000695	0.000197	0.00125375
DO52141	PCAWG	Panc-Endocrine	Lung-AdenoCa	2.93638	0.118283	0.00607608	0.0391469	0.0435527	0.0755902	0.00919523	0.00855554	0.0118988	0.00323095	0.00714187	0.0120419	0.00377225	0.0218675	0.0347159	0.0660799	0.0387497	0.140544	0.00427333	0.0203384	0.0339061	0.0107272	0.0239154	0.0359463	0.102535	0.0530499	0.0255033	0.0334221	0.00892964	0.00701153
DO52650	PCAWG	Lymph-BNHL	Lymph-BNHL	1.6e-06	3.68e-23	1.19e-25	1.05e-22	1.98e-24	3.95e-29	2.79e-23	1.66e-30	1.83e-27	2.51e-34	5.83e-27	8.28e-20	9.2e-23	6.19e-22	5.46e-29	1.17e-22	2.12e-21	1.64e-20	1.27e-24	1	9.19e-08	9e-32	1.17e-25	3.9e-24	1.76e-25	1.45e-23	9.95e-22	1.24e-21	4.35e-29	3.55e-24
DO22524	PCAWG	CNS-Oligo	CNS-Oligo	2.19893	0.0052192	0.010897	0.0228155	0.00241491	0.114172	0.248523	0.150287	0.265994	0.00358896	0.0036567	0.00935773	0.00304559	0.0067252	0.00179262	0.00927826	0.0169056	0.0224863	0.00188647	0.00144236	0.000918	0.0157809	0.00533322	0.00766171	0.0253551	0.0050552	0.0239404	0.0065997	0.00100711	0.00786033
DO8047	PCAWG	ColoRect-AdenoCa	ColoRect-AdenoCa	0.00272425	2.09e-06	1.66e-05	1.46e-08	9.19e-09	5.66e-10	1.57e-07	6.94e-09	6.83e-11	1.32e-15	5.4e-09	0.99974	8.5e-05	1.87e-06	3.89e-09	1.73e-07	1.14e-05	4.68e-07	2.12e-08	3.03e-08	1.82e-08	7.36e-12	1.57e-07	6.32e-06	7.63e-08	7.11e-09	2.3e-07	0.000134	1.13e-11	6.17e-07
DO220510	PCAWG	Kidney-ChRCC	Kidney-ChRCC	1.43098	0.000825	0.00568396	0.0194103	0.00215074	0.0434624	0.0366957	0.00276486	0.00191629	0.000456	0.00398886	0.0032701	0.0031224	0.00540175	0.70354	0.0299673	0.0108369	0.031181	0.00121559	0.00121733	0.00171231	0.00126613	0.0156235	0.0180841	0.0231492	0.00410318	0.0135164	0.00883845	0.00188953	0.00470993
DO22417	PCAWG	CNS-Oligo	CNS-Oligo	2.69906	0.0147208	0.00465161	0.0183287	0.00941793	0.0178793	0.0510086	0.153416	0.193858	0.127845	0.00720595	0.00898114	0.00521425	0.00381957	0.00528669	0.0161472	0.0217074	0.0185855	0.0052877	0.0157333	0.0251954	0.120661	0.00918995	0.0160845	0.0360504	0.0315324	0.00622557	0.0114248	0.0345397	0.010002
DO28273	PCAWG	Ovary-AdenoCa	Ovary-AdenoCa	0.126196	1.2e-07	5.22e-07	1.06e-05	4.38e-06	0.0264333	1.78e-09	4.76e-08	7.49e-11	2.11e-12	2.12e-08	4.41e-07	1.19e-09	5.17e-07	1.18e-06	8.59e-05	1.2e-06	2.45e-06	4.66e-07	5.76e-09	2.14e-10	1.79e-10	0.973147	1.98e-05	2.38e-09	3.27e-07	3.45e-07	1.6e-07	5.32e-11	0.000291
DO23515	PCAWG	Liver-HCC	Liver-HCC	0.0125179	0.00124248	6.93e-07	2.39e-06	3.22e-07	6.64e-07	2.69e-07	4.2e-10	1.92e-10	2e-12	2.74e-06	1.49e-05	1.48e-05	6.02e-06	3.97e-10	1e-05	0.998481	2.07e-07	1.52e-06	7.14e-06	5.05e-07	3.41e-11	4.01e-07	4.86e-05	7.08e-07	4.33e-07	4.26e-06	0.00016	7.34e-11	4.48e-07
DO52662	PCAWG	Lymph-BNHL	Lymph-BNHL	0.000707	1.22e-15	8.66e-16	1.74e-14	7.46e-14	1.6e-16	8.44e-15	9.16e-17	1.16e-15	1.86e-17	1.01e-16	2.2e-15	3.72e-15	2.57e-14	7.43e-16	1.27e-14	6.6e-15	1.96e-13	1.36e-16	0.999933	6.66e-05	6.05e-18	1.9e-14	7.24e-15	1.45e-15	1.09e-15	9.08e-15	1.06e-14	1.5e-15	6.22e-15
DO51109	PCAWG	Prost-AdenoCa	Prost-AdenoCa	0.0140761	9.07e-05	1.09e-05	9.87e-06	1.53e-05	8.57e-05	4.02e-05	8.47e-06	1.04e-05	2.23e-06	4.13e-05	4.02e-05	0.000101	1.65e-05	7.46e-05	1.68e-05	6.05e-05	6.35e-05	2.25e-05	1.77e-05	1.25e-05	3.52e-06	0.000269	2.29e-05	1.3e-05	0.998643	1.83e-05	0.000187	2.5e-06	9.95e-05
DO46795	PCAWG	Prost-AdenoCa	Prost-AdenoCa	0.0547218	0.000116	0.000223	0.000154	1.9e-05	0.000469	2.39e-05	0.000106	4.43e-06	3.63e-06	0.000264	0.000318	2.39e-05	0.000487	4.4e-05	0.00163116	0.000621	9.3e-05	4.73e-05	0.000181	7.36e-05	5.63e-06	0.000175	0.000238	0.00033	0.993735	9.66e-05	0.000425	5.15e-06	8.61e-05
DO48938	PCAWG	CNS-Medullo	CNS-Medullo	0.369503	0.00196858	0.00131899	0.00725671	0.00153563	0.00298991	0.00272411	0.947419	0.00112775	0.00061	0.0021925	0.000406	0.000728	0.000475	0.000662	0.00117054	0.00262003	0.00210471	0.000436	0.000654	0.00188077	0.00171912	0.00269813	0.00254127	0.00115554	0.00141698	0.00378697	0.00182987	0.00132048	0.00325191
DO4449	PCAWG	Breast-AdenoCa	Breast-AdenoCa	0.000497	5.54e-09	2.48e-06	5.33e-07	1.43e-08	0.999962	1.01e-07	1.66e-11	6.4e-11	4.98e-15	1.16e-05	1.91e-07	4.82e-08	6.11e-06	1.16e-08	2.73e-07	1.28e-06	2.07e-07	2.09e-07	1.65e-11	2.14e-12	1.12e-11	6.97e-06	4.16e-08	7.72e-08	5.68e-09	8.71e-07	1.86e-06	1.77e-11	4.8e-06
DO48916	PCAWG	CNS-Medullo	CNS-Medullo	1.11869	0.00191847	0.00164943	0.0088624	0.00154624	0.0047872	0.0165818	0.787487	0.00962949	0.0199175	0.00601428	0.00146631	0.00143874	0.00236534	0.00525122	0.00230596	0.00353799	0.0223882	0.00147618	0.00123475	0.00113844	0.0153634	0.00669601	0.0357795	0.00158723	0.0234655	0.00308131	0.00524986	0.00335931	0.00442091
DO36015	PCAWG	CNS-PiloAstro	CNS-PiloAstro	1.1726	0.00111412	0.00145677	0.00349423	0.00152703	0.00364241	0.00492058	0.167465	0.00682271	0.70474	0.00412035	0.00073	0.0013839	0.00404783	0.00279948	0.00120236	0.00236011	0.00541033	0.00117789	0.00251189	0.00208321	0.0205817	0.00204525	0.00461893	0.00172518	0.0113677	0.00147479	0.0122864	0.0204741	0.00241618
DO46352	PCAWG	Ovary-AdenoCa	Ovary-AdenoCa	0.0222842	1.33e-06	3.58e-05	3.69e-05	4.99e-06	0.00015	1.08e-05	2.98e-08	4.95e-08	1.13e-11	9.62e-06	2.76e-05	1.18e-05	1.24e-05	1.94e-06	4.29e-05	5.19e-05	3.66e-06	2.01e-06	4.93e-08	5.96e-09	9.54e-09	0.9971	6.2e-06	3.03e-06	1.28e-05	2.36e-06	5.81e-05	1.11e-07	0.00241408
DO52722	PCAWG	Lymph-UCLL	Lymph-CLL	1.99203	0.0150392	0.0235499	0.026251	0.0221723	0.00737216	0.0170749	0.00366142	0.00839531	0.00368976	0.00501249	0.0249742	0.0114639	0.0113383	0.0047174	0.003854	0.0339554	0.0118916	0.0035519	0.0314618	0.57745	0.00564458	0.00538571	0.00872194	0.0168999	0.0175376	0.0279473	0.0213261	0.0410361	0.00862376
DO6754	PCAWG	Lymph-MCLL	Lymph-CLL	0.510724	2.77e-07	2.01e-06	1.19e-06	2.46e-06	1.52e-07	2.17e-06	8.82e-07	9.79e-07	1.05e-07	9.11e-08	8.53e-07	7.01e-07	1.18e-06	1.57e-07	1.64e-06	1.89e-06	9.77e-07	2.19e-07	0.207243	0.792726	1.2e-07	5.5e-07	3.07e-06	1.08e-06	4.07e-06	1.05e-06	1.95e-06	4.81e-07	1.12e-06
DO27795	PCAWG	Lymph-BNHL	Lymph-BNHL	0.243359	1.82e-06	2.09e-07	9.38e-07	2.91e-07	2.82e-07	5.81e-07	1.38e-07	2.02e-07	9.32e-08	1.2e-06	1.7e-06	7.46e-07	2.15e-06	1.45e-07	1.35e-06	1.57e-05	7.95e-07	6.15e-07	0.934109	0.0658458	2.05e-07	7.73e-07	1.76e-06	1.16e-06	4.33e-07	9.25e-07	1.12e-05	2.82e-08	1.95e-07
DO45173	PCAWG	Liver-HCC	Liver-HCC	0.00344321	0.000338	1.59e-06	3.36e-07	6.83e-11	9.15e-08	1.34e-08	2.07e-13	3.83e-12	1.52e-16	5.61e-08	6.51e-06	1.73e-06	4.09e-06	8.4e-10	9.46e-06	0.999632	1.99e-07	3.57e-08	1.08e-08	5.86e-09	5.53e-12	2.74e-07	3.09e-06	1.95e-08	3.14e-09	1.02e-06	5.84e-07	6.78e-12	9.63e-07
DO15110	PCAWG	Head-SCC	Head-SCC	0.726479	0.000410565	0.00690136	0.00228268	0.00265559	0.00215201	0.000933	0.000114	4.55e-05	6.75e-07	0.0415006	0.00187764	0.00945471	0.861059	0.000546	0.00169116	0.00367056	0.00409574	0.0240572	0.000299	0.000199	4.55e-05	0.00356585	0.00101713	0.00120131	0.00034	0.00200443	0.00965186	0.000172	0.0180563
DO46992	PCAWG	Kidney-RCC	Kidney-RCC	0.0766315	3.64e-05	0.00150066	0.000159	6.67e-06	0.000397	0.000138	5.28e-06	7.41e-07	8.73e-09	0.000156	0.00142073	3.89e-05	0.000516	4.45e-06	0.990344	0.00248203	0.000227	8.17e-06	3.96e-06	1.33e-06	5.36e-07	0.000241	0.000181	0.000179	3.38e-05	0.000942	5.76e-05	9.23e-08	0.000917
DO36254	PCAWG	Prost-AdenoCa	Prost-AdenoCa	0.141444	0.000699	0.000484	0.000826	0.000369	0.00188908	0.000609	7.23e-05	0.00022	2.02e-05	0.000334	0.000587	0.00065	0.000102	0.00151185	0.000406	0.000935	0.00155576	0.000555	0.000177	0.000229	4.87e-05	0.000972	0.0011123	0.000252	0.982424	0.000621	0.00134508	4.88e-05	0.000944
DO35857	PCAWG	CNS-Medullo	CNS-Medullo	0.314836	0.000473	0.00045	0.0026113	0.000895	0.00426155	0.00111546	0.953298	0.000756	0.0137159	0.00129116	0.000195	0.000448	0.000311	0.00444188	0.000625	0.000845	0.00118283	0.000305	0.000348	0.000631	0.00113191	0.00134053	0.000654	0.00145837	0.0023088	0.000503	0.00287107	0.000723	0.000808
DO22106	PCAWG	CNS-Oligo	CNS-Medullo	2.25648	0.00675257	0.00461187	0.0160452	0.00654037	0.00699693	0.0949395	0.234623	0.219197	0.225376	0.00499391	0.00430639	0.00417195	0.00328252	0.00232531	0.0084518	0.0148954	0.0136911	0.00451823	0.0119294	0.0118933	0.0124949	0.0106717	0.00568159	0.0111603	0.0305205	0.0113398	0.00694328	0.00546081	0.00618493
DO39847	PCAWG	Thy-AdenoCa	Thy-AdenoCa	2.03834	0.0191108	0.0123369	0.0174181	0.0078572	0.00701106	0.0278375	0.00490189	0.00610319	0.00245387	0.010102	0.0108487	0.0123046	0.0157092	0.00469042	0.0106103	0.0164324	0.0305784	0.0111731	0.00673604	0.0264994	0.00536853	0.0134478	0.0209501	0.114484	0.00437043	0.0136012	0.0131105	0.538765	0.0151872
DO36881	PCAWG	ColoRect-AdenoCa	ColoRect-AdenoCa	0	0	0	0	0	0	0	0	0	0	0	1	0	0	0	0	0	0	0	0	0	0	0	0	0	0	0	0	0	0
DO217814	PCAWG	Stomach-AdenoCa	Stomach-AdenoCa	0.659006	2.23e-06	1.02e-12	1.72e-15	1.5e-15	3.7e-18	3.96e-15	7.43e-19	1.45e-20	2.1e-31	9.49e-16	1.98e-06	0.369928	1.61e-09	4.5e-17	1.32e-12	2.37e-06	5.78e-11	3.66e-12	5.13e-13	4.76e-14	5.43e-26	2.45e-13	2.17e-09	1.59e-15	3.89e-13	2.28e-13	0.630066	5.95e-21	7.44e-12
DO51093	PCAWG	Prost-AdenoCa	Prost-AdenoCa	1.67e-06	1.2e-11	1.55e-11	4.98e-11	7.78e-12	1.79e-10	9.98e-10	7.47e-08	5.08e-11	7.69e-09	3.89e-12	3.07e-12	7.71e-12	2.59e-10	1.28e-10	4.65e-09	8.09e-11	1.04e-09	2.6e-10	8.72e-11	6.51e-11	1.56e-10	6.09e-11	2.06e-10	6.91e-10	1	6.45e-11	1.98e-09	5.46e-12	6.31e-11
DO46542	PCAWG	Ovary-AdenoCa	Ovary-AdenoCa	0.00152311	2.56e-10	3.35e-06	7.82e-07	2.56e-07	4.82e-05	1.54e-06	5.79e-13	6.56e-11	3.98e-16	1.07e-07	5.96e-09	1.12e-07	4.31e-08	1.13e-06	1.05e-08	4.73e-07	2.62e-07	2.82e-07	1.67e-12	8.39e-14	2.49e-12	0.999863	1.28e-06	4.04e-08	4.21e-08	1.19e-06	5.14e-06	3.13e-11	7.31e-05
DO48959	PCAWG	CNS-Medullo	CNS-Medullo	0.141486	0.000271	0.000193	0.00190491	0.000306	0.00031	0.000772	0.981627	0.00273019	0.00411905	0.000278	0.000127	6.11e-05	0.000238	0.000334	0.000357	0.000183	0.000408	0.00013	0.000215	9.86e-05	0.000804	0.000271	0.000322	0.00146167	0.00141198	0.00017	0.000409	0.000248	0.000239
DO49181	PCAWG	Panc-AdenoCa	Panc-AdenoCa	0.70185	0.0150218	0.00143276	0.00218027	0.00159242	0.00172141	0.00204402	0.000557	0.000365	4.99e-05	0.00526291	0.00402535	0.0182595	0.00148854	0.00168395	0.00181598	0.0111416	0.0061821	0.000923	0.00352769	0.00342825	0.00139548	0.000859	0.877029	0.00074	0.00505691	0.00104727	0.0270306	0.00125088	0.0028869
DO49168	PCAWG	Panc-AdenoCa	Panc-AdenoCa	0.0846813	0.00158283	0.000152	4.53e-05	1.57e-06	2.68e-05	1.05e-05	6.5e-07	8.86e-08	9.21e-08	2.15e-05	0.000158	0.00490278	8.18e-05	9.59e-06	2.98e-05	0.000223	0.000234	3.34e-05	1.62e-06	1.73e-06	8.1e-07	0.000263	0.987856	7.18e-06	2.23e-05	5.42e-05	0.00411357	9.75e-07	0.000164
DO45175	PCAWG	Liver-HCC	Liver-HCC	0.0032108	1.72e-05	3.04e-05	2.23e-06	2.26e-07	5.15e-08	4.37e-07	7.73e-08	1.91e-08	2.13e-14	8.75e-08	5.02e-05	1.13e-05	2.22e-05	2.94e-07	2.82e-05	0.999714	7.9e-08	3.17e-08	2.34e-07	3.47e-08	1.08e-10	1.39e-07	8.6e-08	1.94e-05	1.13e-06	8.32e-06	9.1e-05	1.45e-09	2.68e-06
[truncated: 3,083 more rows]
