# Supplementary material for: In silico generation of synthetic cancer genomes using generative AI
Source: Cell Genom. 2025 Aug 12;5(11):100969. doi: 10.1016/j.xgen.2025.100969 (PMC12648103; doi:10.1016/j.xgen.2025.100969)
Supplement: Table S11. Chromosomal instability metrics for different tumor types in the PCAWG and OncoGAN datasets, related to Figure 5 [file mmc12.xlsx]

## Sheet: Table S11
Table S11
Chromosomal instability metrics for different tumor types in the PCAWG and OncoGAN datasets. For each tumor type, results are shown separately for copy number alterations (CNA) and structural variants (SV). Metrics include the number of segments, segment size (Mb), fraction of the genome altered, and total aberration index. Values represent the mean, with standard deviation in parentheses, relate…
		Number of segments		Segment size (Mb)		Fraction of the genome altered		Total aberration index
Study	Model	PCAWG	OncoGAN	PCAWG	OncoGAN	PCAWG	OncoGAN	PCAWG	OncoGAN
Breast-AdenoCa	CNA	79.739 (81.888)	109.45 (75.615)	25.999 (25.74)	26.704 (14.827)	0.339 (0.243)	0.675 (0.234)	0.756 (0.161)	0.794 (0.062)
CNS-PiloAstro	CNA	3.439 (2.974)	6.03 (2.592)	49.683 (46.656)	47.913 (29.461)	0.081 (0.118)	0.096 (0.096)	0.672 (0.169)	0.713 (0.235)
Eso-AdenoCa	CNA	89.827 (74.276)	153.9 (65.748)	19.126 (18.157)	19.268 (8.468)	0.378 (0.213)	0.813 (0.155)	0.703 (0.234)	0.753 (0.054)
Kidney-RCC	CNA	13.176 (13.025)	19.39 (10.727)	58.354 (29.913)	56.191 (17.507)	0.231 (0.235)	0.329 (0.112)	0.767 (0.109)	0.779 (0.1)
Liver-HCC	CNA	35.392 (44.004)	43.2 (27.494)	33.544 (22.787)	37.661 (12.124)	0.288 (0.23)	0.478 (0.163)	0.786 (0.131)	0.761 (0.071)
Lymph-CLL	CNA	3.607 (2.015)	7.02 (8.478)	60.434 (38.338)	48.766 (36.925)	0.066 (0.04)	0.086 (0.088)	0.885 (0.682)	0.808 (0.308)
Panc-Endocrine	CNA	18.671 (15.24)	41.4 (22.136)	94.69 (42.209)	55.032 (18.191)	0.47 (0.27)	0.668 (0.182)	0.765 (0.156)	0.711 (0.065)
Prost-AdenoCa	CNA	36.016 (55.092)	53.54 (37.101)	22.005 (25.325)	18.567 (12.143)	0.131 (0.161)	0.241 (0.123)	0.931 (0.433)	0.893 (0.159)
Breast-AdenoCa	SV	24.684 (25.945)	14.346 (10.756)	13.914 (11.275)	7.467 (7.108)
CNS-PiloAstro	SV	3 (6)	2.6 (2.853)	13.31 (22.799)	9.333 (12.809)
Eso-AdenoCa	SV	24.432 (18.746)	21.829 (13.826)	10.325 (8.07)	7.196 (3.95)
Kidney-RCC	SV	3.713 (6.398)	3.457 (3.01)	5.318 (8.988)	6.249 (7.721)
Liver-HCC	SV	10.288 (15.842)	5.387 (5.593)	9.234 (13.917)	8.478 (11.419)
Lymph-CLL	SV	2.295 (4.67)	2.797 (4.226)	12.473 (21.862)	8.29 (12.876)
Panc-Endocrine	SV	6.396 (9.839)	5.221 (6.802)	22.052 (29.973)	9.185 (12.979)
Prost-AdenoCa	SV	17.085 (16.185)	17.715 (16.773)	15.476 (14.148)	6.828 (4.282)
