# Supplementary material for: In silico generation of synthetic cancer genomes using generative AI
Source: Cell Genom. 2025 Aug 12;5(11):100969. doi: 10.1016/j.xgen.2025.100969 (PMC12648103; doi:10.1016/j.xgen.2025.100969)
Supplement: Table S12. List of hyperparameters used to train the models, related to STAR Methods [file mmc13.xlsx]

## Sheet: Table S12
Table S12
List of hyperparameters used to train the models, related to STAR Methods
Breast-AdenoCa				CNS-PiloAstro				Eso-AdenoCa					Kidney-RCC			Liver-HCC				Lymph-CLL						Panc-Endocrine				Prost-AdenoCa			CNAs and SVs
Donor characteristics				Donor characteristics				Donor characteristics					Donor characteristics			Donor characteristics				Donor characteristics						Donor characteristics				Donor characteristics			Donor characteristics
	model1	model2			model1	model2			model1	model2	model3			model1			model1	model2			model1-MCLL	model2-MCLL	model1-UCLL	model2-UCLL			model1	model2			model1			model1
Epoch	260	420		Epoch	260	280		Epoch	260	460	480		Epoch	400		Epoch	220	280		Epoch	200	300	340	340		Epoch	320	400		Epoch	380		Epoch	9000
Batch size	20	15		Batch size	20	20		Batch size	10	15	10		Batch size	15		Batch size	10	10		Batch size	15	15	10	15		Batch size	10	25		Batch size	20		Batch size	120
Learning rate	0.001	0.001		Learning rate	0.007	0.002		Learning rate	0.002	0.003	0.002		Learning rate	0.001		Learning rate	0.001	0.003		Learning rate	0.002	0.001	0.003	0.001		Learning rate	0.002	0.001		Learning rate	0.001		Learning rate	0.003
Driver genes				Driver genes				Driver genes					Driver genes			Driver genes				Driver genes						Driver genes				Driver genes			CNAs
	model1				model1				model1					model1			model1				model1-MCLL	model1-UCLL	model2-UCLL	model3-UCLL			model1				model1			model1
Epoch	100			Epoch	120			Epoch	100				Epoch	220		Epoch	160			Epoch	340	240	240	320		Epoch	280			Epoch	180		Epoch	80
Batch size	10			Batch size	20			Batch size	25				Batch size	25		Batch size	20			Batch size	15	15	20	15		Batch size	25			Batch size	25		Batch size	3000
Learning rate	0.002			Learning rate	0.004			Learning rate	0.003				Learning rate	0.006		Learning rate	0.003			Learning rate	0.001	0.001	0.002	0.002		Learning rate	0.004			Learning rate	0.002		Learning rate	0.003
Mutational signatures				Mutational signatures				Mutational signatures					Mutational signatures			Mutational signatures				Mutational signatures						Mutational signatures				Mutational signatures			SVs
	model1				model1				model1					model1			model1				model1						model1				model1			model1
Epoch	1300			Epoch	15000			Epoch	200				Epoch	1300		Epoch	800			Epoch	1500					Epoch	2000			Epoch	1100		Epoch	1100
Batch size	6500			Batch size	200			Batch size	12000				Batch size	8000		Batch size	12000			Batch size	2500					Batch size	3000			Batch size	6500		Batch size	3000
Learning rate	0.0002			Learning rate	0.0002			Learning rate	0.0002				Learning rate	0.0002		Learning rate	0.0002			Learning rate	0.0002					Learning rate	0.0002			Learning rate	0.0002		Learning rate	0.002
Test ratio	0.3			Test ratio	0.3			Test ratio	0.3				Test ratio	0.3		Test ratio	0.3			Test ratio	0.3					Test ratio	0.3			Test ratio	0.3
Genomic position				Genomic position				Genomic position					Genomic position			Genomic position				Genomic position						Genomic position				Genomic position			Genomic position (SVs)
CTGAN				CTGAN				CTGAN					CTGAN			CTGAN				CTGAN						CTGAN				CTGAN			CTGAN
epochs	50			epochs	80			epochs	30				epochs	50		epochs	40				MCLL	UCLL				epochs	80			epochs	50		epochs	80
batch_size	6000			batch_size	300			batch_size	20000				batch_size	6000		batch_size	50000			epochs	80	80				batch_size	4000			batch_size	6000		batch_size	5000
discriminator_dim	(8,8)			discriminator_dim	(8,8)			discriminator_dim	(8,8)				discriminator_dim	(8,8)		discriminator_dim	(8,8)			batch_size	4000	4000				discriminator_dim	(8,8)			discriminator_dim	(8,8)		discriminator_dim	(8,8)
discriminator_decay	1e-06			discriminator_decay	1e-06			discriminator_decay	1e-06				discriminator_decay	1e-06		discriminator_decay	1e-06			discriminator_dim	(8,8)	(8,8)				discriminator_decay	1e-06			discriminator_decay	1e-06		discriminator_decay	1e-06
discriminator_lr	0.0002			discriminator_lr	0.0002			discriminator_lr	0.0002				discriminator_lr	0.0002		discriminator_lr	0.0002			discriminator_decay	1e-06	1e-06				discriminator_lr	0.0002			discriminator_lr	0.0002		discriminator_lr	0.0002
discriminator_steps	2			discriminator_steps	2			discriminator_steps	2				discriminator_steps	2		discriminator_steps	2			discriminator_lr	0.0002	0.0002				discriminator_steps	2			discriminator_steps	2		discriminator_steps	2
embedding_dim	128			embedding_dim	128			embedding_dim	128				embedding_dim	128		embedding_dim	128			discriminator_steps	2	2				embedding_dim	128			embedding_dim	128		embedding_dim	128
generator_dim	(8,8)			generator_dim	(8,8)			generator_dim	(8,8)				generator_dim	(8,8)		generator_dim	(8,8)			embedding_dim	128	128				generator_dim	(8,8)			generator_dim	(8,8)		generator_dim	(8,8)
generator_decay	1e-06			generator_decay	1e-06			generator_decay	1e-06				generator_decay	1e-06		generator_decay	1e-06			generator_dim	(8,8)	(8,8)				generator_decay	1e-06			generator_decay	1e-06		generator_decay	1e-06
generator_lr	0.0002			generator_lr	0.00025			generator_lr	0.0002				generator_lr	0.0002		generator_lr	0.0002			generator_decay	1e-06	1e-06				generator_lr	0.0002			generator_lr	0.0002		generator_lr	0.00025
pac	10			pac	10			pac	10				pac	10		pac	10			generator_lr	0.0002	0.0002				pac	10			pac	10		pac	10
																				pac	10	10
TVAE				TVAE				TVAE					TVAE			TVAE										TVAE				TVAE			TVAE
epochs	7000			epochs	10000			epochs	1500				epochs	4000		epochs	1000			TVAE						epochs	5000			epochs	5000		epochs	3000
batch_size	4000			batch_size	50			batch_size	5000				batch_size	5000		batch_size	5000				MCLL	UCLL				batch_size	3000			batch_size	5000		batch_size	5000
compress_dims	(256,256)			compress_dims	(256,256)			compress_dims	(256,256)				compress_dims	(256,256)		compress_dims	(256,256)			epochs	3000	3000				compress_dims	(256,256)			compress_dims	(256,256)		compress_dims	(256,256)
decompress_dims	(256,256)			decompress_dims	(256,256)			decompress_dims	(256,256)				decompress_dims	(256,256)		decompress_dims	(256,256)			batch_size	5000	5000				decompress_dims	(256,256)			decompress_dims	(256,256)		decompress_dims	(256,256)
embedding_dim	128			embedding_dim	128			embedding_dim	128				embedding_dim	128		embedding_dim	128			compress_dims	(256,256)	(256,256)				embedding_dim	128			embedding_dim	128		embedding_dim	128
l2scale	1e-05			l2scale	1e-05			l2scale	1e-05				l2scale	1e-05		l2scale	1e-05			decompress_dims	(256,256)	(256,256)				l2scale	1e-05			l2scale	1e-05		l2scale	1e-05
loss_factor	2			loss_factor	2			loss_factor	2				loss_factor	2		loss_factor	2			embedding_dim	128	128				loss_factor	2			loss_factor	2		loss_factor	2
																				l2scale	1e-05	1e-05
																				loss_factor	2	2
