# Supplementary material for: In silico generation of synthetic cancer genomes using generative AI
Source: Cell Genom. 2025 Aug 12;5(11):100969. doi: 10.1016/j.xgen.2025.100969 (PMC12648103; doi:10.1016/j.xgen.2025.100969)
Supplement: Data S1. Output of the OncoGAN-to-FASTA function, related to STAR Methods — Example for chromosome 20 from the real test example, presented in SnapGene Viewer format and annotated with point mutations and structural variants. [file mmc14.zip]

Archive with 3 entries (2 files):
- SuppFiles1/
- SuppFiles1/sim3_genome_20_allele_2_major.dna
- SuppFiles1/sim3_genome_20_allele_1_minor.dna
